# Supplementary material for: Poorly perfused tumor regions harbor T cells with a glucose-dependent effector phenotype
Source: EMBO Rep. 2026 May 27;27(12):3454–87. doi: 10.1038/s44319-026-00799-0 (PMC13303879; doi:10.1038/s44319-026-00799-0)
Supplement: Supplementary file 2 — Source data Fig. 1 [file 44319_2026_799_MOESM2_ESM.zip]

Archive with 10 entries (9 files):
- SourceData Fig1/
- SourceData Fig1/SourceData Fig 1A.xlsx
- SourceData Fig1/SourceData Fig 1B.xlsx
- SourceData Fig1/SourceData Fig 1C.xlsx
- SourceData Fig1/SourceData Fig 1D.xlsx
- SourceData Fig1/SourceData Fig 1E.xlsx
- SourceData Fig1/SourceData Fig 1F.xlsx
- SourceData Fig1/SourceData Fig 1H.xlsx
- SourceData Fig1/SourceData Fig 1I.xlsx
- SourceData Fig1/SourceData Fig 1J.xlsx
