# Supplementary material for: Poorly perfused tumor regions harbor T cells with a glucose-dependent effector phenotype
Source: EMBO Rep. 2026 May 27;27(12):3454–87. doi: 10.1038/s44319-026-00799-0 (PMC13303879; doi:10.1038/s44319-026-00799-0)
Supplement: Supplementary file 2 — Source data Fig. 1 [file 44319_2026_799_MOESM2_ESM.zip › SourceData Fig1/SourceData Fig 1A.xlsx]

## Sheet: Figure 1A
			Naïve CD4 T cells stimulated as primary Th17							Naïve CD4 T cells stimulated as primary Th17
	Experiment	Individual sample	Unstimulated (5 mM gluc)	0.3 mM glucose	5 mM glucose			Experiment	Individual sample	Unstimulated (5 mM gluc)	0.3 mM glucose	5 mM glucose
IL-17A mRNA / beta-2-microglobulin	# 1	1	n.d/invalid	0.0353	0.0103		IL-17 (pg/ml)	# 1	2	0.51	5.5	21.41
		2		0.0107	0.0128				3	0.48	6.24	21.83
		3	n.d/invalid	0.00773	0.00457				4	0.6	12.77	30.51
		4		0.0186	0.0141				5		7.87	21.88
		5		0.008	0.00803				6		7.7	51.87
		6		0.0183	0.0218				7		2.64	27.29
		7		0.00508	0.00653				8		28.25	21.08
		8	n.d/invalid	0.0205	0.00863
IFNγ mRNA / beta-2-microglobulin	# 1	1	n.d/invalid	n.d/invalid	n.d/invalid		IFNγ (pg/ml)	# 1	2	n.d/invalid	n.d/invalid	n.d/invalid
		2		n.d/invalid	n.d/invalid				3	n.d/invalid	n.d/invalid	n.d/invalid
		3	n.d/invalid	n.d/invalid	n.d/invalid				4	n.d/invalid	n.d/invalid	n.d/invalid
		4		n.d/invalid	n.d/invalid				5		n.d/invalid	n.d/invalid
		5		n.d/invalid	n.d/invalid				6		n.d/invalid	n.d/invalid
		6		n.d/invalid	n.d/invalid				7		n.d/invalid	n.d/invalid
		7		n.d/invalid	n.d/invalid				8		n.d/invalid	n.d/invalid
		8	n.d/invalid	n.d/invalid	n.d/invalid
IL-22 mRNA / beta-2-microglobulin	# 1	1	n.d/invalid	n.d/invalid	n.d/invalid		IL-22 (pg/ml)	# 1	2	n.d/invalid	n.d/invalid	n.d/invalid
		2		n.d/invalid	n.d/invalid				3	n.d/invalid	n.d/invalid	n.d/invalid
		3	n.d/invalid	n.d/invalid	n.d/invalid				4	n.d/invalid	n.d/invalid	n.d/invalid
		4		n.d/invalid	n.d/invalid				5		n.d/invalid	n.d/invalid
		5		n.d/invalid	n.d/invalid				6		n.d/invalid	n.d/invalid
		6		n.d/invalid	n.d/invalid				7		n.d/invalid	n.d/invalid
		7		n.d/invalid	n.d/invalid				8		n.d/invalid	n.d/invalid
		8	n.d/invalid	n.d/invalid	n.d/invalid
			n.d./invalid: not detected, invalid PCR amplification due to very low cDNA levels							n.d./invalid: not detected, cytokine concentration in the sample was below detection limit of the assay
