# Supplementary material for: Poorly perfused tumor regions harbor T cells with a glucose-dependent effector phenotype
Source: EMBO Rep. 2026 May 27;27(12):3454–87. doi: 10.1038/s44319-026-00799-0 (PMC13303879; doi:10.1038/s44319-026-00799-0)
Supplement: Supplementary file 2 — Source data Fig. 1 [file 44319_2026_799_MOESM2_ESM.zip › SourceData Fig1/SourceData Fig 1B.xlsx]

## Sheet: Figure 1B
			Th17 restimulation of preactivated Th0 CD4 T cells
			24 h		48 h
	Experiment	Unstimulated (t=0)	5 mM Glucose	0.3 mM Glucose	5 mM Glucose	0.3 mM Glucose
IL-17A mRNA / beta-2-microglobulin	# 1	1.17e-06	0.00597	0.00226	0.00989	0.00139
	# 2	0.000179	0.0742	0.0672	0.071	0.0062
	# 3	2.47e-05	0.0213	0.0233	0.0304	0.0125
	# 4	0.00014	0.0327	0.053	0.0232	0.00603
	# 5	2.6e-05	0.1343	0.0876	0.0768	0.0434
	# 6	5.29e-05	0.0641	0.0304	0.0367	0.0189
	# 7	4.7e-05	0.0266	0.0305	0.036	0.083
	# 8	1.55e-05	0.0691	0.0581	0.0623	0.0106
	# 9	4.52e-05	0.0225	0.0344	0.043	0.0659
	# 10	4.06e-05	0.0308	0.0736	0.0673	0.0602
IFN gamma mRNA / beta-2-microglobulin	# 1	0.0016	0.3299	0.3152	0.0781	0.0376
	# 2	0.0132	7.694	8.277	1.643	0.6678
	# 3	0.0181	2.049	2.445	0.318	0.4547
	# 4	0.000334	0.6898	1.078	0.1566	0.1054
	# 5	0.000814	1.675	1.889	0.7259	0.5777
	# 6	0.000514	0.4328	0.5866	0.0451	0.0943
	# 7	0.00145	0.5013	0.9818	0.1815	0.5848
	# 8	0.00166	0.9975	1.719	0.2975	0.3458
	# 9	0.000172	0.5153	1.085	0.7244	0.7178
	# 10	0.00218	0.3719	0.9497	0.1653	0.3303
IL-22 mRNA / beta-2-microglobulin	# 1	1.17e-06	0.00122	2.89e-05	0.016	1.12e-05
	# 2	0	0.0394	0.0104	0.7023	0.00306
	# 3	2.2e-05	0.0577	0.00382	0.0653	0.00152
	# 4	5.61e-05	0.0686	0.00479	0.4234	0.000736
	# 5	1.97e-05	0.038	0.00689	0.9871	0.00231
	# 6	5.29e-05	0.0187	0.00187	0.0415	0.0021
	# 7	4.7e-05	0.0372	0.000644	0.1299	0.00242
	# 8	1.55e-05	0.0772	0.00289	0.136	0.0013
	# 9	5.22e-05	0.00784	0.00157	0.0503	0.00144
	# 10	0.000533	0.00181	0.000338	0.0207	0.00052
