# Supplementary material for: Poorly perfused tumor regions harbor T cells with a glucose-dependent effector phenotype
Source: EMBO Rep. 2026 May 27;27(12):3454–87. doi: 10.1038/s44319-026-00799-0 (PMC13303879; doi:10.1038/s44319-026-00799-0)
Supplement: Supplementary file 2 — Source data Fig. 1 [file 44319_2026_799_MOESM2_ESM.zip › SourceData Fig1/SourceData Fig 1C.xlsx]

## Sheet: Figure 1C
		Th17 restimulation of preactivated Th0 CD4 T cells
		No inhibitors	2-deoxyglucose (2DG)
	Experiment		500 µM	50 µM	5 µM
IL-17A mRNA (Relative %)	# 1	100	37	52	190
	# 2	100	4	15	54
	# 3	100	0	65	63
	# 4	100	5	38	94
IFN gamma mRNA (Relative %)	# 1	100	13.6564	27.478	46.0903
	# 2	100	7.67532	27.54	54.9558
	# 3	100	8.37283	27.4882	32.4644
	# 4	100	3.72809	55.5497	107.276
IL-22 mRNA (Relative %)	# 1	100	0.101	0.259	9.14
	# 2	100	0.0479	2.86	41.7
	# 3	100	15.8	16	19.4
	# 4	100	0.169	6.75	53.9
