# Supplementary material for: Poorly perfused tumor regions harbor T cells with a glucose-dependent effector phenotype
Source: EMBO Rep. 2026 May 27;27(12):3454–87. doi: 10.1038/s44319-026-00799-0 (PMC13303879; doi:10.1038/s44319-026-00799-0)
Supplement: Supplementary file 2 — Source data Fig. 1 [file 44319_2026_799_MOESM2_ESM.zip › SourceData Fig1/SourceData Fig 1D.xlsx]

## Sheet: Figure 1D
			Th17 restimulation of preactivated Th0 CD4 T cells
			24 h		48 h
	Experiment	Unstimulated (t=0)	5 mM Glucose	0.3 mM Glucose	5 mM Glucose	0.3 mM Glucose
IL-17A (pg/ml)	# 1		604.773	362.591	670.864	466.591
	# 2		225.318	178.773	446.273	227.727
	# 3		676.136	295.591	1347	452.545
	# 4		855.364	327.409	2269.5	461.636
	# 5				862.091	427.545
	# 6		1253.95	425.409	666.318	418.864
	# 7		385.455	283.636	1126	272.591
	# 8		397.567	271.033	1021.73	275.767
	# 9	60.9667	547.4	397	862.867	532.4
	# 10	65.7667	406.5	414.033	598.233	1032.3
	# 11	63.6333
IFN gamma (ng/ml)	# 1		18.2038	11.3039	42.1731	20.2885
	# 2		62.2962	47.2308	86.8308	47.8846
	# 3		114.423	110.385	178.74	90.3346
	# 4		71.1192	34.6615	61.5385	31.6346
	# 5		126.683	90.9038	158.26	88.0904
	# 6		253.577	92.7981	250.01	129.75
	# 7		72.0481	34.4519	101.49	39.4385
	# 8		42.996	58.856	147.46	100.512
	# 9	0.16794	89.388	53.684	108.332	72.972
	# 10	0.22578	89.916	85.144
	# 11	0.20814
IL-22 mRNA (pg/ml)	# 1	N.D.	261.026	29.1026	513.846	30.4359
	# 2	N.D.	281.282	35.4744	631.667	46.8462
	# 3	N.D.	265.641	47.6538	1021.54	45.9615
	# 4		343.718	39.1154	337.051	41.0769
	# 5		343.462	34.2949	1215.38	63.8718
	# 6		305.385	35.9744	963.333	63.4744
	# 7		296.923	37.7436	1133.59	101.731
