# Supplementary material for: Poorly perfused tumor regions harbor T cells with a glucose-dependent effector phenotype
Source: EMBO Rep. 2026 May 27;27(12):3454–87. doi: 10.1038/s44319-026-00799-0 (PMC13303879; doi:10.1038/s44319-026-00799-0)
Supplement: Supplementary file 2 — Source data Fig. 1 [file 44319_2026_799_MOESM2_ESM.zip › SourceData Fig1/SourceData Fig 1E.xlsx]

## Sheet: Figure 1E
			Th17 restimulation of preactivated Th0 CD4 T cells
			day 1		day 2		day 3		day 4
	Experiment	day 0	5 mM Glucose	0.3 mM Glucose	5 mM Glucose	0.3 mM Glucose	5 mM Glucose	0.3 mM Glucose	5 mM Glucose	0.3 mM Glucose
Cell number (x 106)	# 1	3	3.94	3.7	3.5	3.29
	# 2	3	3.04	2.785	3.19	2.305	5.8	2.52	7.35	2.58
	# 3	3	3.7	3.72	3.8	3.52	6	3.5	6	3
	# 4	3			3.84	3.9			6.96	4.92
