# Supplementary material for: Poorly perfused tumor regions harbor T cells with a glucose-dependent effector phenotype
Source: EMBO Rep. 2026 May 27;27(12):3454–87. doi: 10.1038/s44319-026-00799-0 (PMC13303879; doi:10.1038/s44319-026-00799-0)
Supplement: Supplementary file 2 — Source data Fig. 1 [file 44319_2026_799_MOESM2_ESM.zip › SourceData Fig1/SourceData Fig 1F.xlsx]

## Sheet: Figure 1F
			Th17 restimulation of preactivated Th0 CD4 T cells												Th17 restimulation of preactivated Th0 CD4 T cells
			1h		2h		4h		8h						day 1		day 2
	Experiment	t=0	5 mM Glucose	0.3 mM Glucose	5 mM Glucose	0.3 mM Glucose	5 mM Glucose	0.3 mM Glucose	5 mM Glucose	0.3 mM Glucose			Experiment	day 0	5 mM Glucose	0.3 mM Glucose	5 mM Glucose	0.3 mM Glucose
ATP (relative %)	# 1	100	51.7951	45.2345	61.3977	60.1408	53.6968	62.55	44.1956	57.9322		ATP (relative %)	# 1	100	132.24	124.006	405.207	224.609
	# 2	100	87.9523	96.2188	84.4313	98.6286	78.3047	100.81	31.3735	95.4319			# 2	100	130.043	181.963	161.067	521.147
	# 3	100	92.7147	91.3788	81.755	91.5494	73.9565	92.6508	85.0623	82.694			# 3	100	354.664	132.579	565.185	225.989
	# 4	100	53.1462	51.5051	54.1833	34.4439	36.3184	51.5107	27.974	38.266
	# 5	100	45.2745	106.394	53.6174	86.7167	57.5238	118.64	78.2243	107.394
