# Supplementary material for: Poorly perfused tumor regions harbor T cells with a glucose-dependent effector phenotype
Source: EMBO Rep. 2026 May 27;27(12):3454–87. doi: 10.1038/s44319-026-00799-0 (PMC13303879; doi:10.1038/s44319-026-00799-0)
Supplement: Supplementary file 2 — Source data Fig. 1 [file 44319_2026_799_MOESM2_ESM.zip › SourceData Fig1/SourceData Fig 1H.xlsx]

## Sheet: Figure 1H
		Th17 restimulation of preactivated Th0 CD4 T cells (24h)
		No inhibitors		2DG 5 mM		2DG 1 mM		Etomoxir		EGCG		Oligomycin + NaN3
	Experiment	5 mM Glucose	0.3 mM Glucose	5 mM Glucose	0.3 mM Glucose	5 mM Glucose	0.3 mM Glucose	5 mM Glucose	0.3 mM Glucose	5 mM Glucose	0.3 mM Glucose	5 mM Glucose	0.3 mM Glucose
ATP (relative %)	# 1	100	114.651	7.27669	37.8845	9.23718	48.5042
	# 2	100	162.409	18.6951	6.73524	41.5445	13.5553	101.615	161.097	26.555	35.2828	74.9785	12.8703
	# 3	100	80.4502	18.1934	6.51348	33.7249	15.8509	82.2309	90.7914	13.5353	7.36681	49.1018	22.787
	# 4	100	52.5293	12.7579	3.57977	24.3636	3.54102	76.764	20.2798	55.4304	11.09	36.3246	0.767652
Cell viability (%)	# 1	100	82.7225	94.2408	100.524	96.3351	110.995
	# 2	100	95	100	100.5	95	99	93.5	95	95	97.5	90	91.5
	# 3	100	95	85	93.3333	86.6667	95	94.4444	93.8889	96.1111	97.2222	93.3333	100
	# 4	100	97.561	97.561	90.2439	95.122	92.6829	96.5854	93.6585	92.1951	97.561	94.1463	95.122
