# Supplementary material for: Poorly perfused tumor regions harbor T cells with a glucose-dependent effector phenotype
Source: EMBO Rep. 2026 May 27;27(12):3454–87. doi: 10.1038/s44319-026-00799-0 (PMC13303879; doi:10.1038/s44319-026-00799-0)
Supplement: Supplementary file 2 — Source data Fig. 1 [file 44319_2026_799_MOESM2_ESM.zip › SourceData Fig1/SourceData Fig 1I.xlsx]

## Sheet: Figure 1I
		Th17 restimulation of preactivated Th0 CD4 T cells
		t=0		24 h		48 h
	Experiment	5 mM Glucose	0.3 mM Glucose	5 mM Glucose	0.3 mM Glucose	5 mM Glucose	0.3 mM Glucose
Glucose remaining in culture (mM)	# 1	6.83914	0.220396	3.80465	0.0217672	2.64828	0.0115431
	# 2	10.9795	0.203335	9.10909	0.0978154	0.385154	0.0359308
	# 3	13.8364	0.203488	5.36818	0.0530846
	# 4	8.92727	0.203296	7.56591	0.02445	1.859	0.0252769
