# Supplementary material for: Poorly perfused tumor regions harbor T cells with a glucose-dependent effector phenotype
Source: EMBO Rep. 2026 May 27;27(12):3454–87. doi: 10.1038/s44319-026-00799-0 (PMC13303879; doi:10.1038/s44319-026-00799-0)
Supplement: Supplementary file 2 — Source data Fig. 1 [file 44319_2026_799_MOESM2_ESM.zip › SourceData Fig1/SourceData Fig 1J.xlsx]

## Sheet: Figure 1J
		Th17 restimulation of preactivated Th0 CD4 T cells (48h)
		No inhibitors		2DG 5 mM		Oligomycin + NaN3
	Experiment	5 mM Glucose	0.3 mM Glucose	5 mM Glucose	0.3 mM Glucose	5 mM Glucose	0.3 mM Glucose
ATP (relative %)	# 1	100	100	6.32686	6.55939	35.0149	13.7767
	# 2	100	100	5.63385	6.46551	30.2315	20.7832
	# 3	100	100	8.383	5.73288	34.3869	19.1326
