# Supplementary material for: Poorly perfused tumor regions harbor T cells with a glucose-dependent effector phenotype
Source: EMBO Rep. 2026 May 27;27(12):3454–87. doi: 10.1038/s44319-026-00799-0 (PMC13303879; doi:10.1038/s44319-026-00799-0)
Supplement: Supplementary file 3 — Source data Fig. 2 [file 44319_2026_799_MOESM3_ESM.zip › SourceData Fig2/SourceData Fig 2A.xlsx]

## Sheet: Figure 2A
			Th17 restimulation of preactivated Th0 CD4 T cells (6 h)
			5 mM Glucose	0.3 mM Glucose	5 mM Glucose	5 mM Glucose	5 mM Glucose	5 mM Glucose
	Experiment	t=0	No inhibitor	No inhibitor	Rapa 10 nM	Rapa 1 nM	Rapa 0.1 nM	2DG 2 mM
Phospho-S6 (MFI)	# 1	0	694.06	428.98	83.51	86.81	153.72	226.95
	# 2	35.08	397.06	665.47	116.08	276.01	314.91	575.57
	# 3	6.03	758.12	636.36	21.04	170.25	6.51	240.1
	# 4	36.71	329.34	269.52	80.48	132.41	175.34	265.71
	# 5	63.35	559.38	299.16	58.78	24.11	80.9	9.36
			Th17 restimulation of preactivated Th0 CD4 T cells (24 h)
			5 mM Glucose	0.3 mM Glucose	5 mM Glucose	5 mM Glucose	5 mM Glucose	5 mM Glucose
	Experiment	t=0	No inhibitor	No inhibitor	Rapa 10 nM	Rapa 1 nM	Rapa 0.1 nM	2DG 2 mM
Phospho-S6 (MFI)	# 1	0	109.48	56.75	0	13.05	14.6	28.88
	# 2	35.08	658.27	428.64	130.88	141.63	247.4	404.39
	# 3	6.03	263.41	179.63	4.33	88.96	244.02	206.48
	# 4	36.71	386.7	254.8	125.91	106.17	216.21	204.71
	# 5	63.35	326.55	207.4	45.95	91.05	206.82	41.46
