# Supplementary material for: Poorly perfused tumor regions harbor T cells with a glucose-dependent effector phenotype
Source: EMBO Rep. 2026 May 27;27(12):3454–87. doi: 10.1038/s44319-026-00799-0 (PMC13303879; doi:10.1038/s44319-026-00799-0)
Supplement: Supplementary file 3 — Source data Fig. 2 [file 44319_2026_799_MOESM3_ESM.zip › SourceData Fig2/SourceData Fig 2B.xlsx]

## Sheet: Figure 2B
		Th17 restimulation of preactivated Th0 CD4 T cells							Th17 restimulation of preactivated Th0 CD4 T cells
	Experiment	No inhibitors	Rapamycin added at t = 0h					Experiment	No inhibitors	Rapamycin added at t = 16h
			10 nM	1 nM	0.1 nM					10 nM	1 nM	0.1 nM
IL-17A mRNA (Relative %)	# 1	100	4.84466	8.30097	12.6699		IL-17A mRNA (Relative %)	# 6	100	27.5641	60.3846	76.0256
	# 2	100	7.7458	16.0671	15.2038			# 7	100	65.098	131.765	100
	# 3	100	23.3784	69.1892	144.865			# 8	100	64.8897	66.9118	72.4265
	# 4	100	15.3242	87.721	100.491
	# 5	100	12.4935	39.8172	107.05
IFN gamma mRNA (Relative %)	# 1	100	54.5746	266.453	147.03		IFN gamma mRNA (Relative %)	# 6	100	100.901	55.5283	91.2367
	# 3	100	119.665	254.289	227.563			# 7	100	25.6176	66.7614	70.8498
	# 4	100	68.2159	108.983	105.19			# 8	100	203.877	199.575	281.147
	# 5	100	106.734	142.983	165.639
IL-22 mRNA (Relative %)	# 1	100	4.4143	7.42293	22.1948		IL-22 mRNA (Relative %)	# 6	100	19.6601	46.4589	67.7054
	# 2	100	24.6957	61.0435	50.6957			# 7	100	10.0856	45.5064	80.1712
	# 3	100	5.74671	42.7718	210.872			# 8	100	31.4241	71.3622	77.709
	# 4	100	0.902349	44.4994	74.4953
	# 5	100	1.25343	8.58516	57.967
