# Supplementary material for: Poorly perfused tumor regions harbor T cells with a glucose-dependent effector phenotype
Source: EMBO Rep. 2026 May 27;27(12):3454–87. doi: 10.1038/s44319-026-00799-0 (PMC13303879; doi:10.1038/s44319-026-00799-0)
Supplement: Supplementary file 3 — Source data Fig. 2 [file 44319_2026_799_MOESM3_ESM.zip › SourceData Fig2/SourceData Fig 2C.xlsx]

## Sheet: Figure 2C
		Th17 restimulation of preactivated Th0 CD4 T cells (48h)
	Experiment	No inhibitor	Rapamycin added at t = 0h
			10 nM	1 nM
Glucose remaining in culture (mM)	# 1	1.083	3.269	2.84
	# 2	0.81	4.223	3.5
	# 3	0.462	2.18	2.177
	Experiment	No inhibitor	Rapamycin added at t = 16h
			10 nM	1 nM
Glucose remaining in culture (mM)	# 4	0.493	0.617	0.617
	# 5	0.151	0.353	0.718
	# 6	0.692	0.722	0.625
