# Supplementary material for: Poorly perfused tumor regions harbor T cells with a glucose-dependent effector phenotype
Source: EMBO Rep. 2026 May 27;27(12):3454–87. doi: 10.1038/s44319-026-00799-0 (PMC13303879; doi:10.1038/s44319-026-00799-0)
Supplement: Supplementary file 4 — Source data Fig. 3 [file 44319_2026_799_MOESM4_ESM.zip]

Archive with 10 entries (8 files):
- SourceData Fig3/
- SourceData Fig3/Fig 3B .fcs source data/
- SourceData Fig3/Fig 3B .fcs source data/20191204_Sample2.fcs
- SourceData Fig3/SourceData Fig 3A.xlsx
- SourceData Fig3/SourceData Fig 3C.xlsx
- SourceData Fig3/SourceData Fig 3D.xlsx
- SourceData Fig3/SourceData Fig 3E.xlsx
- SourceData Fig3/SourceData Fig 3F.xlsx
- SourceData Fig3/SourceData Fig 3G.xlsx
- SourceData Fig3/SourceData Fig 3H.xlsx
