# Supplementary material for: Poorly perfused tumor regions harbor T cells with a glucose-dependent effector phenotype
Source: EMBO Rep. 2026 May 27;27(12):3454–87. doi: 10.1038/s44319-026-00799-0 (PMC13303879; doi:10.1038/s44319-026-00799-0)
Supplement: Supplementary file 4 — Source data Fig. 3 [file 44319_2026_799_MOESM4_ESM.zip › SourceData Fig3/SourceData Fig 3A.xlsx]

## Sheet: Figure 3A
			Naïve CD4 T cells stimulated as primary Th17							Naïve CD4 T cells stimulated as primary Th17
	Experiment	Individual sample	Unstimulated (5 mM gluc)	0.3 mM glucose	5 mM glucose			Experiment	Individual sample	Unstimulated (5 mM gluc)	0.3 mM glucose	5 mM glucose
IL-17A mRNA / beta-2-microglobulin	# 1	1	n.d/invalid	0.4415	0.2735		IL-17 (pg/ml)	# 1	1F	5.7	1062.6	3688.4
		2		0.2121	0.1524				1M		1634	2298
		3	n.d/invalid	0.5114	0.253				2M	3.6	819.8	1145
		4	n.d/invalid	0.7393	0.4932				3M	3.6	1403.2	2448.4
		5	n.d/invalid	0.5476	0.2594				4F		2492.2	3484.8
		6		0.3501	0.1624				5F		1862.7	4562.9
		7	n.d/invalid	0.7782	0.242				6F		2226.6	2275
		8		0.302	0.1527				7F		1068.1	1817.2
IFNγ mRNA / beta-2-microglobulin	# 1	1	0.00541	0.6639	0.3247		IFNγ (pg/ml)	# 1	1F	87.2	38258.1	138562
		2		1.913	0.9587				1M		31605.7	39511.9
		3	0.000603	0.3193	0.2022				2M	0	23138.7	38584.8
		4	0.00281	1.286	0.7586				3M	0	15262	34228.3
		5	0.0011	0.6851	0.2651				4F		33469.3	82040.2
		6		0.7294	0.1706				5F		43966.3	99505.7
		7	0.00253	0.7378	0.2299				6F		49470.4	57758.7
		8		0.9654	0.4566				7F		47496.5	27830
IL-22 mRNA / beta-2-microglobulin	# 1	1	n.d/invalid	0.00176	0.0014
		2		0.00749	0.0129
		3	n.d/invalid	0.00313	0.00584
		4	n.d/invalid	0.0055	0.0223
		5	n.d/invalid	0.00394	0.00668
		6		0.00101	0.000397
		7	n.d/invalid	0.0174	0.00247
		8		0.00888	0.00202
			n.d./invalid: not detected, invalid PCR amplification due to very low cDNA levels
