# Supplementary material for: Poorly perfused tumor regions harbor T cells with a glucose-dependent effector phenotype
Source: EMBO Rep. 2026 May 27;27(12):3454–87. doi: 10.1038/s44319-026-00799-0 (PMC13303879; doi:10.1038/s44319-026-00799-0)
Supplement: Supplementary file 4 — Source data Fig. 3 [file 44319_2026_799_MOESM4_ESM.zip › SourceData Fig3/SourceData Fig 3C.xlsx]

## Sheet: Figure 3C
											Gene set used for GSEA and expression signatures analyses in Figures 3C to 3G, and 4A			Normalized reads (Log2)			Gene set used for GSEA and expression signatures analyses in Figures 3C to 3G, and 4A			Normalized reads (Log2)
	MSigDB HALLMARK	SIZE	ES	NES	NOM p-val	FDR q-val	FWER p-val	RANK AT MAX			ensembl_gene_id	gene description	gene_name	Effector CD4 TILS, 2-NBDG Hi	Effector CD4 TILS, 2-NBDG Lo		ensembl_gene_id	gene description	gene_name	Effector CD8 TILS, 2-NBDG Hi	Effector CD8 TILS, 2-NBDG Lo
CD4 TIL 2-NBDG Hi vs 2-NBDG Hi	HALLMARK_E2F_TARGETS	187	0.607049	2.25449	0	0	0	2087			ENSMUSG00000029414	kinetochore associated 1 [Source:MGI Symbol;Acc:MGI:2673709]	Kntc1	8.72955	0.994929		ENSMUSG00000023903	matrix metallopeptidase 25 [Source:MGI Symbol;Acc:MGI:2443938]	Mmp25	9.1512	1.68408
	HALLMARK_G2M_CHECKPOINT	181	0.5609	2.05995	0	0	0	2827			ENSMUSG00000000028	cell division cycle 45 [Source:MGI Symbol;Acc:MGI:1338073]	Cdc45	8.18928	0.994929		ENSMUSG00000051379	fibronectin leucine rich transmembrane protein 3 [Source:MGI Symbol;Acc:MGI:1918686]	Flrt3	9.15678	2.44008
	HALLMARK_MITOTIC_SPINDLE	182	0.425997	1.54689	0.00114548	0.0385279	0.265	2981			ENSMUSG00000105434	predicted gene 43359 [Source:MGI Symbol;Acc:MGI:5663496]	Gm43359	8.12013	0.994929		ENSMUSG00000028017	epidermal growth factor [Source:MGI Symbol;Acc:MGI:95290]	Egf	7.52313	1.07497
											ENSMUSG00000051278	zinc finger, GRF-type containing 1 [Source:MGI Symbol;Acc:MGI:1918893]	Zgrf1	8.70197	1.5782		ENSMUSG00000087060	Egfr long non-coding downstream RNA [Source:MGI Symbol;Acc:MGI:1919985]	Eldr	7.71696	1.68408
CD8 TIL 2-NBDG Hi vs 2-NBDG Hi	HALLMARK_E2F_TARGETS	187	0.483533	1.64081	0.00104275	0.0149394	0.073	3804			ENSMUSG00000103522	RIKEN cDNA 9430087J23 gene [Source:MGI Symbol;Acc:MGI:1924651]	9430087J23Rik	7.88045	0.994929		ENSMUSG00000021702	thrombospondin 4 [Source:MGI Symbol;Acc:MGI:1101779]	Thbs4	6.95922	1.07497
	HALLMARK_G2M_CHECKPOINT	181	0.461358	1.5736	0	0.0276912	0.161	2978			ENSMUSG00000024827	glycine decarboxylase [Source:MGI Symbol;Acc:MGI:1341155]	Gldc	8.70476	1.99239		ENSMUSG00000036206	SH3-domain binding protein 4 [Source:MGI Symbol;Acc:MGI:2138297]	Sh3bp4	6.82543	1.07497
	HALLMARK_MITOTIC_SPINDLE	181	0.435874	1.48854	0	0.0673735	0.411	3056			ENSMUSG00000035125	GC-rich sequence DNA binding factor 2 [Source:MGI Symbol;Acc:MGI:2141656]	Gcfc2	7.59884	0.994929		ENSMUSG00000026630	basic leucine zipper transcription factor, ATF-like 3 [Source:MGI Symbol;Acc:MGI:1925491]	Batf3	6.81134	1.07497
											ENSMUSG00000038954	suppressor of Ty 3 [Source:MGI Symbol;Acc:MGI:1923723]	Supt3	7.59285	0.994929		ENSMUSG00000041362	shootin 1 [Source:MGI Symbol;Acc:MGI:1918903]	Shtn1	6.81134	1.07497
											ENSMUSG00000020526	zinc finger, HIT type 3 [Source:MGI Symbol;Acc:MGI:3051596]	Znhit3	7.52523	0.994929		ENSMUSG00000066057	predicted gene 1976 [Source:MGI Symbol;Acc:MGI:3780145]	Gm1976	6.73876	1.07497
											ENSMUSG00000038010	coiled-coil domain containing 138 [Source:MGI Symbol;Acc:MGI:1923388]	Ccdc138	7.50622	0.994929		ENSMUSG00000031780	chemokine (C-C motif) ligand 17 [Source:MGI Symbol;Acc:MGI:1329039]	Ccl17	7.76891	2.11105
											ENSMUSG00000033520	isopentenyl-diphosphate delta isomerase 2 [Source:MGI Symbol;Acc:MGI:2444315]	Idi2	7.45429	0.994929		ENSMUSG00000030077	cell adhesion molecule L1-like [Source:MGI Symbol;Acc:MGI:1098266]	Chl1	6.70868	1.07497
											ENSMUSG00000043932	killer cell lectin-like receptor family I member 2 [Source:MGI Symbol;Acc:MGI:2443965]	Klri2	7.95709	1.5782		ENSMUSG00000024899	3'-phosphoadenosine 5'-phosphosulfate synthase 2 [Source:MGI Symbol;Acc:MGI:1330223]	Papss2	6.69339	1.07497
											ENSMUSG00000110504	predicted gene 45797 [Source:MGI Symbol;Acc:MGI:5804912]	Gm45797	7.36569	0.994929		ENSMUSG00000103753	predicted gene 6934 [Source:MGI Symbol;Acc:MGI:3648115]	Gm6934	6.67795	1.07497
											ENSMUSG00000019851	PERP, TP53 apoptosis effector [Source:MGI Symbol;Acc:MGI:1929938]	Perp	7.3301	0.994929		ENSMUSG00000072980	Opa interacting protein 5 [Source:MGI Symbol;Acc:MGI:1917895]	Oip5	7.95981	2.44008
											ENSMUSG00000105229	predicted gene 43149 [Source:MGI Symbol;Acc:MGI:5663286]	Gm43149	7.29362	0.994929		ENSMUSG00000016200	synaptotagmin XIV [Source:MGI Symbol;Acc:MGI:2444490]	Syt14	6.54804	1.07497
											ENSMUSG00000021391	centromere protein P [Source:MGI Symbol;Acc:MGI:1913586]	Cenpp	8.28159	1.99239		ENSMUSG00000037902	signal-regulatory protein alpha [Source:MGI Symbol;Acc:MGI:108563]	Sirpa	7.08165	1.68408
											ENSMUSG00000053310	neurogranin [Source:MGI Symbol;Acc:MGI:1927184]	Nrgn	7.27877	0.994929		ENSMUSG00000105933	predicted gene 43260 [Source:MGI Symbol;Acc:MGI:5663397]	Gm43260	7.08165	1.68408
											ENSMUSG00000114169	predicted gene, 47075 [Source:MGI Symbol;Acc:MGI:6095795]	Gm47075	7.27128	0.994929		ENSMUSG00000021254	G patch domain containing 2 like [Source:MGI Symbol;Acc:MGI:1917623]	Gpatch2l	6.44232	1.07497
											ENSMUSG00000102496	predicted gene, 36989 [Source:MGI Symbol;Acc:MGI:5610217]	Gm36989	7.23326	0.994929		ENSMUSG00000025645	coiled-coil domain containing 51 [Source:MGI Symbol;Acc:MGI:1913908]	Ccdc51	6.42391	1.07497
											ENSMUSG00000108219	predicted gene, 44101 [Source:MGI Symbol;Acc:MGI:5690493]	Gm44101	7.22554	0.994929		ENSMUSG00000031577	TELO2 interacting protein 2 [Source:MGI Symbol;Acc:MGI:2384576]	Tti2	6.40528	1.07497
											ENSMUSG00000036231	anterior gradient 3 [Source:MGI Symbol;Acc:MGI:2685734]	Agr3	7.1622	0.994929		ENSMUSG00000036545	a disintegrin-like and metallopeptidase (reprolysin type) with thrombospondin type 1 motif, 2 [Source:MGI Symbol;Acc:MGI:1347356]	Adamts2	6.40528	1.07497
											ENSMUSG00000085977	predicted gene 5970 [Source:MGI Symbol;Acc:MGI:3646761]	Gm5970	7.1622	0.994929		ENSMUSG00000050315	synaptopodin 2 [Source:MGI Symbol;Acc:MGI:2153070]	Synpo2	6.38639	1.07497
											ENSMUSG00000090326	death domain containing 1 [Source:MGI Symbol;Acc:MGI:4937018]	Dthd1	7.1622	0.994929		ENSMUSG00000025466	fucose mutarotase [Source:MGI Symbol;Acc:MGI:1916314]	Fuom	6.97194	1.68408
											ENSMUSG00000103358	predicted gene, 37593 [Source:MGI Symbol;Acc:MGI:5610821]	Gm37593	7.12115	0.994929		ENSMUSG00000037972	stannin [Source:MGI Symbol;Acc:MGI:1276549]	Snn	7.39674	2.11105
											ENSMUSG00000097586	predicted gene, 26528 [Source:MGI Symbol;Acc:MGI:5477022]	Gm26528	7.09595	0.994929		ENSMUSG00000097047	RIKEN cDNA 1110020A21 gene [Source:MGI Symbol;Acc:MGI:1915781]	1110020A21Rik	6.28809	1.07497
											ENSMUSG00000108957	predicted gene 45235 [Source:MGI Symbol;Acc:MGI:5753811]	Gm45235	7.65743	1.5782		ENSMUSG00000106837	RIKEN cDNA D630030B08 gene [Source:MGI Symbol;Acc:MGI:2443017]	D630030B08Rik	6.2676	1.07497
											ENSMUSG00000041782	ladinin [Source:MGI Symbol;Acc:MGI:109343]	Lad1	7.62256	1.5782		ENSMUSG00000019817	pleiomorphic adenoma gene-like 1 [Source:MGI Symbol;Acc:MGI:1100874]	Plagl1	6.22572	1.07497
											ENSMUSG00000019845	epsilon-tubulin 1 [Source:MGI Symbol;Acc:MGI:1919174]	Tube1	7.03538	0.994929		ENSMUSG00000002565	scinderin [Source:MGI Symbol;Acc:MGI:1306794]	Scin	10.2987	5.18641
											ENSMUSG00000040605	beta-site APP-cleaving enzyme 2 [Source:MGI Symbol;Acc:MGI:1860440]	Bace2	7.02651	0.994929		ENSMUSG00000021646	methylcrotonoyl-Coenzyme A carboxylase 2 (beta) [Source:MGI Symbol;Acc:MGI:1925288]	Mccc2	6.18259	1.07497
											ENSMUSG00000105457	predicted gene 43200 [Source:MGI Symbol;Acc:MGI:5663337]	Gm43200	7.01759	0.994929		ENSMUSG00000026321	tumor necrosis factor receptor superfamily, member 11a, NFKB activator [Source:MGI Symbol;Acc:MGI:1314891]	Tnfrsf11a	7.10494	2.11105
											ENSMUSG00000102719	predicted gene, 37760 [Source:MGI Symbol;Acc:MGI:5610988]	Gm37760	8.32922	2.31381		ENSMUSG00000052920	protein kinase, cGMP-dependent, type I [Source:MGI Symbol;Acc:MGI:108174]	Prkg1	6.04489	1.07497
											ENSMUSG00000034023	Fanconi anemia, complementation group D2 [Source:MGI Symbol;Acc:MGI:2448480]	Fancd2	8.00752	1.99239		ENSMUSG00000055745	retrotransposon Gag like 6 [Source:MGI Symbol;Acc:MGI:2675858]	Rtl6	6.04489	1.07497
											ENSMUSG00000101059	predicted gene 4017 [Source:MGI Symbol;Acc:MGI:3782191]	Gm4017	7.00862	0.994929		ENSMUSG00000038543	cDNA sequence BC028528 [Source:MGI Symbol;Acc:MGI:2385885]	BC028528	6.64655	1.68408
											ENSMUSG00000042489	claspin [Source:MGI Symbol;Acc:MGI:2445153]	Clspn	8.80406	2.79865		ENSMUSG00000027860	VANGL planar cell polarity 1 [Source:MGI Symbol;Acc:MGI:2159344]	Vangl1	6.0206	1.07497
											ENSMUSG00000026037	origin recognition complex, subunit 2 [Source:MGI Symbol;Acc:MGI:1328306]	Orc2	7.99394	1.99239		ENSMUSG00000046634	polycystic kidney disease 1 like 1 [Source:MGI Symbol;Acc:MGI:2156538]	Pkd1l1	6.0206	1.07497
											ENSMUSG00000090290	TAR RNA binding protein 1 [Source:MGI Symbol;Acc:MGI:4936930]	Tarbp1	6.9905	0.994929		ENSMUSG00000037016	Fras1 related extracellular matrix protein 2 [Source:MGI Symbol;Acc:MGI:2444465]	Frem2	5.9959	1.07497
											ENSMUSG00000112239	predicted gene, 17823 [Source:MGI Symbol;Acc:MGI:5010008]	Gm17823	7.5625	1.5782		ENSMUSG00000004347	phosphodiesterase 1C [Source:MGI Symbol;Acc:MGI:108413]	Pde1c	6.59814	1.68408
											ENSMUSG00000021965	spindle and kinetochore associated complex subunit 3 [Source:MGI Symbol;Acc:MGI:3041235]	Ska3	6.96288	0.994929		ENSMUSG00000032263	branched chain ketoacid dehydrogenase E1, beta polypeptide [Source:MGI Symbol;Acc:MGI:88137]	Bckdhb	7.02174	2.11105
											ENSMUSG00000105707	predicted gene 43753 [Source:MGI Symbol;Acc:MGI:5663890]	Gm43753	8.74854	2.79865		ENSMUSG00000106858	predicted gene 43844 [Source:MGI Symbol;Acc:MGI:5663981]	Gm43844	5.97077	1.07497
											ENSMUSG00000046591	TOPBP1-interacting checkpoint and replication regulator [Source:MGI Symbol;Acc:MGI:1924261]	Ticrr	7.51259	1.5782		ENSMUSG00000006611	hemochromatosis [Source:MGI Symbol;Acc:MGI:109191]	Hfe	6.98455	2.11105
											ENSMUSG00000030346	RAD51 associated protein 1 [Source:MGI Symbol;Acc:MGI:1098224]	Rad51ap1	8.73228	2.79865		ENSMUSG00000032598	NCK interacting protein with SH3 domain [Source:MGI Symbol;Acc:MGI:1931834]	Nckipsd	5.94519	1.07497
											ENSMUSG00000044201	cell division cycle 25C [Source:MGI Symbol;Acc:MGI:88350]	Cdc25c	6.87672	0.994929		ENSMUSG00000039765	coiled-coil and C2 domain containing 2A [Source:MGI Symbol;Acc:MGI:1924487]	Cc2d2a	6.54804	1.68408
											ENSMUSG00000041498	kinesin family member 14 [Source:MGI Symbol;Acc:MGI:1098226]	Kif14	8.16121	2.31381		ENSMUSG00000027831	ventricular zone expressed PH domain-containing 1 [Source:MGI Symbol;Acc:MGI:1920039]	Veph1	5.91915	1.07497
											ENSMUSG00000102721	RIKEN cDNA A630081D01 gene [Source:MGI Symbol;Acc:MGI:2138649]	A630081D01Rik	9.83708	3.99048		ENSMUSG00000029913	PR domain containing 5 [Source:MGI Symbol;Acc:MGI:1918029]	Prdm5	5.91915	1.07497
											ENSMUSG00000047854	syntaxin 19 [Source:MGI Symbol;Acc:MGI:1915409]	Stx19	6.83671	0.994929		ENSMUSG00000036273	leucine-rich repeat kinase 2 [Source:MGI Symbol;Acc:MGI:1913975]	Lrrk2	7.76891	2.93359
											ENSMUSG00000111971	predicted gene, 48678 [Source:MGI Symbol;Acc:MGI:6098299]	Gm48678	6.83671	0.994929		ENSMUSG00000069265	histone cluster 1, H3a [Source:MGI Symbol;Acc:MGI:2668828]	Hist1h3a	6.93344	2.11105
											ENSMUSG00000104342	predicted gene, 36401 [Source:MGI Symbol;Acc:MGI:5595560]	Gm36401	7.40726	1.5782		ENSMUSG00000041440	glycerol kinase 5 (putative) [Source:MGI Symbol;Acc:MGI:2443336]	Gk5	7.25821	2.44008
											ENSMUSG00000034584	exophilin 5 [Source:MGI Symbol;Acc:MGI:2443248]	Exph5	6.81629	0.994929		ENSMUSG00000000739	sulfotransferase family 5A, member 1 [Source:MGI Symbol;Acc:MGI:1931463]	Sult5a1	5.89264	1.07497
											ENSMUSG00000104026	predicted gene, 37212 [Source:MGI Symbol;Acc:MGI:5610440]	Gm37212	8.61595	2.79865		ENSMUSG00000005268	prolactin receptor [Source:MGI Symbol;Acc:MGI:97763]	Prlr	5.89264	1.07497
											ENSMUSG00000063568	JAZF zinc finger 1 [Source:MGI Symbol;Acc:MGI:2141450]	Jazf1	7.79429	1.99239		ENSMUSG00000032537	Eph receptor B1 [Source:MGI Symbol;Acc:MGI:1096337]	Ephb1	5.89264	1.07497
											ENSMUSG00000034329	BRCA1 interacting protein C-terminal helicase 1 [Source:MGI Symbol;Acc:MGI:2442836]	Brip1	8.78841	2.99111		ENSMUSG00000023367	transmembrane protein 176A [Source:MGI Symbol;Acc:MGI:1913308]	Tmem176a	8.74351	3.94363
											ENSMUSG00000102691	predicted gene, 37780 [Source:MGI Symbol;Acc:MGI:5611008]	Gm37780	6.77454	0.994929		ENSMUSG00000078161	glutamate rich 3 [Source:MGI Symbol;Acc:MGI:1919095]	Erich3	5.86562	1.07497
											ENSMUSG00000021485	Max dimerization protein 3 [Source:MGI Symbol;Acc:MGI:104987]	Mxd3	6.76391	0.994929		ENSMUSG00000022456	septin 3 [Source:MGI Symbol;Acc:MGI:1345148]	37865	5.83809	1.07497
											ENSMUSG00000026730	phosphotriesterase related [Source:MGI Symbol;Acc:MGI:107372]	Pter	7.34444	1.5782		ENSMUSG00000074934	gremlin 1, DAN family BMP antagonist [Source:MGI Symbol;Acc:MGI:1344337]	Grem1	5.83809	1.07497
											ENSMUSG00000114279	histone cluster 1, H2bm [Source:MGI Symbol;Acc:MGI:2448404]	Hist1h2bm	7.31562	1.5782		ENSMUSG00000021087	reticulon 1 [Source:MGI Symbol;Acc:MGI:1933947]	Rtn1	6.44232	1.68408
											ENSMUSG00000086600	RIKEN cDNA C030005K06 gene [Source:MGI Symbol;Acc:MGI:1925945]	C030005K06Rik	7.70266	1.99239		ENSMUSG00000026765	LY6/PLAUR domain containing 6B [Source:MGI Symbol;Acc:MGI:1919147]	Lypd6b	6.44232	1.68408
											ENSMUSG00000001039	B9 protein domain 1 [Source:MGI Symbol;Acc:MGI:1351471]	B9d1	6.69844	0.994929		ENSMUSG00000044288	cannabinoid receptor 1 (brain) [Source:MGI Symbol;Acc:MGI:104615]	Cnr1	5.81003	1.07497
											ENSMUSG00000052736	killer cell lectin-like receptor subfamily C, member 2 [Source:MGI Symbol;Acc:MGI:1336162]	Klrc2	7.68022	1.99239		ENSMUSG00000113853	predicted gene, 47583 [Source:MGI Symbol;Acc:MGI:6096621]	Gm47583	5.81003	1.07497
											ENSMUSG00000090576	predicted gene 17055 [Source:MGI Symbol;Acc:MGI:4937882]	Gm17055	6.67594	0.994929		ENSMUSG00000033083	TBC1 domain family, member 4 [Source:MGI Symbol;Acc:MGI:2429660]	Tbc1d4	11.8664	7.13383
											ENSMUSG00000062510	NSL1, MIS12 kinetochore complex component [Source:MGI Symbol;Acc:MGI:2685830]	Nsl1	7.23326	1.5782		ENSMUSG00000019302	ATPase, H+ transporting, lysosomal V0 subunit A1 [Source:MGI Symbol;Acc:MGI:103286]	Atp6v0a1	6.83938	2.11105
											ENSMUSG00000029627	zinc finger with KRAB and SCAN domains 14 [Source:MGI Symbol;Acc:MGI:1914485]	Zkscan14	6.64152	0.994929		ENSMUSG00000021411	PX domain containing 1 [Source:MGI Symbol;Acc:MGI:1914145]	Pxdc1	7.16157	2.44008
											ENSMUSG00000104469	predicted gene, 37663 [Source:MGI Symbol;Acc:MGI:5610891]	Gm37663	7.20211	1.5782		ENSMUSG00000028378	prostaglandin reductase 1 [Source:MGI Symbol;Acc:MGI:1914353]	Ptgr1	5.78141	1.07497
											ENSMUSG00000025912	myeloblastosis oncogene-like 1 [Source:MGI Symbol;Acc:MGI:99925]	Mybl1	7.19422	1.5782		ENSMUSG00000060716	pleckstrin homology domain containing, family H (with MyTH4 domain) member 1 [Source:MGI Symbol;Acc:MGI:2144989]	Plekhh1	5.78141	1.07497
											ENSMUSG00000085823	predicted gene 13012 [Source:MGI Symbol;Acc:MGI:3652270]	Gm13012	6.60626	0.994929		ENSMUSG00000071042	RAS, guanyl releasing protein 3 [Source:MGI Symbol;Acc:MGI:3028579]	Rasgrp3	5.78141	1.07497
											ENSMUSG00000106696	predicted gene 42729 [Source:MGI Symbol;Acc:MGI:5662866]	Gm42729	7.1783	1.5782		ENSMUSG00000021596	multiple C2 domains, transmembrane 1 [Source:MGI Symbol;Acc:MGI:1926021]	Mctp1	6.38639	1.68408
											ENSMUSG00000034311	kinesin family member 4 [Source:MGI Symbol;Acc:MGI:108389]	Kif4	8.58609	2.99111		ENSMUSG00000039735	formin binding protein 1-like [Source:MGI Symbol;Acc:MGI:1925642]	Fnbp1l	7.13918	2.44008
											ENSMUSG00000115144	predicted gene 7968 [Source:MGI Symbol;Acc:MGI:3644983]	Gm7968	6.5455	0.994929		ENSMUSG00000035131	bone morphogenetic protein/retinoic acid inducible neural specific 3 [Source:MGI Symbol;Acc:MGI:2443035]	Brinp3	5.75221	1.07497
											ENSMUSG00000035842	DEAD/H (Asp-Glu-Ala-Asp/His) box helicase 11 [Source:MGI Symbol;Acc:MGI:2443590]	Ddx11	7.51259	1.99239		ENSMUSG00000064325	Hedgehog-interacting protein [Source:MGI Symbol;Acc:MGI:1341847]	Hhip	5.75221	1.07497
											ENSMUSG00000097289	RIKEN cDNA 2010300F17 gene [Source:MGI Symbol;Acc:MGI:1917134]	2010300F17Rik	6.50778	0.994929		ENSMUSG00000079022	collagen, type XXII, alpha 1 [Source:MGI Symbol;Acc:MGI:1916950]	Col22a1	5.75221	1.07497
											ENSMUSG00000051235	GEN1, Holliday junction 5' flap endonuclease [Source:MGI Symbol;Acc:MGI:2443149]	Gen1	7.81503	2.31381		ENSMUSG00000116031	RIKEN cDNA D030024E09 gene [Source:MGI Symbol;Acc:MGI:3041198]	D030024E09Rik	5.75221	1.07497
											ENSMUSG00000018659	pyridoxine 5'-phosphate oxidase [Source:MGI Symbol;Acc:MGI:2144151]	Pnpo	6.48208	0.994929		ENSMUSG00000002265	paternally expressed 3 [Source:MGI Symbol;Acc:MGI:104748]	Peg3	5.7224	1.07497
											ENSMUSG00000090626	testis expressed gene 9 [Source:MGI Symbol;Acc:MGI:1201610]	Tex9	7.47398	1.99239		ENSMUSG00000040350	tripartite motif-containing 7 [Source:MGI Symbol;Acc:MGI:2137353]	Trim7	5.7224	1.07497
											ENSMUSG00000047115	family with sequence similarity 221, member A [Source:MGI Symbol;Acc:MGI:2442161]	Fam221a	6.46905	0.994929		ENSMUSG00000044067	G protein-coupled receptor 22 [Source:MGI Symbol;Acc:MGI:1920260]	Gpr22	5.7224	1.07497
											ENSMUSG00000036941	elaC ribonuclease Z 1 [Source:MGI Symbol;Acc:MGI:1890495]	Elac1	6.4559	0.994929		ENSMUSG00000079298	killer cell lectin-like receptor subfamily B member 1B [Source:MGI Symbol;Acc:MGI:107539]	Klrb1b	5.7224	1.07497
											ENSMUSG00000068959	zinc finger protein 619 [Source:MGI Symbol;Acc:MGI:1917477]	Zfp619	7.03538	1.5782		ENSMUSG00000028278	Ras-related GTP binding D [Source:MGI Symbol;Acc:MGI:1098604]	Rragd	6.32822	1.68408
											ENSMUSG00000103973	cDNA sequence BC055308 [Source:MGI Symbol;Acc:MGI:3039612]	BC055308	6.42925	0.994929		ENSMUSG00000033847	phospholipase A2, group IVC (cytosolic, calcium-independent) [Source:MGI Symbol;Acc:MGI:1196403]	Pla2g4c	6.32822	1.68408
											ENSMUSG00000104436	predicted gene, 37423 [Source:MGI Symbol;Acc:MGI:5610651]	Gm37423	6.42925	0.994929		ENSMUSG00000025964	a disintegrin and metallopeptidase domain 23 [Source:MGI Symbol;Acc:MGI:1345162]	Adam23	7.92752	3.30063
											ENSMUSG00000110993	predicted gene, 47963 [Source:MGI Symbol;Acc:MGI:6097241]	Gm47963	6.41573	0.994929		ENSMUSG00000044976	WD repeat domain 72 [Source:MGI Symbol;Acc:MGI:3583957]	Wdr72	5.69197	1.07497
											ENSMUSG00000097347	predicted gene, 17275 [Source:MGI Symbol;Acc:MGI:4936909]	Gm17275	6.40209	0.994929		ENSMUSG00000046300	olfactory receptor 1412 [Source:MGI Symbol;Acc:MGI:3031246]	Olfr1412	5.69197	1.07497
											ENSMUSG00000036537	ring finger protein 113A1 [Source:MGI Symbol;Acc:MGI:1917192]	Rnf113a1	6.38831	0.994929		ENSMUSG00000047031	vomeronasal 1 receptor 68 [Source:MGI Symbol;Acc:MGI:3648262]	Vmn1r68	5.69197	1.07497
											ENSMUSG00000038764	protein tyrosine phosphatase, non-receptor type 3 [Source:MGI Symbol;Acc:MGI:105307]	Ptpn3	6.38831	0.994929		ENSMUSG00000022237	ankyrin repeat domain 33B [Source:MGI Symbol;Acc:MGI:1917904]	Ankrd33b	7.046	2.44008
											ENSMUSG00000022833	coiled-coil domain containing 14 [Source:MGI Symbol;Acc:MGI:2443448]	Ccdc14	6.37441	0.994929		ENSMUSG00000020388	PDZ and LIM domain 4 [Source:MGI Symbol;Acc:MGI:1353470]	Pdlim4	6.28809	1.68408
											ENSMUSG00000045328	centromere protein E [Source:MGI Symbol;Acc:MGI:1098230]	Cenpe	10.5341	5.16005		ENSMUSG00000043760	polycystic kidney and hepatic disease 1 [Source:MGI Symbol;Acc:MGI:2155808]	Pkhd1	6.70868	2.11105
											ENSMUSG00000103192	predicted gene, 37645 [Source:MGI Symbol;Acc:MGI:5610873]	Gm37645	8.36483	2.99111		ENSMUSG00000001663	glutathione S-transferase, theta 1 [Source:MGI Symbol;Acc:MGI:107379]	Gstt1	5.66088	1.07497
											ENSMUSG00000102642	RIKEN cDNA A130048G24 gene [Source:MGI Symbol;Acc:MGI:2443520]	A130048G24Rik	6.36036	0.994929		ENSMUSG00000036617	enhancer trap locus 4 [Source:MGI Symbol;Acc:MGI:95454]	Etl4	5.66088	1.07497
											ENSMUSG00000030515	threonyl-tRNA synthetase-like 2 [Source:MGI Symbol;Acc:MGI:2444486]	Tarsl2	6.93473	1.5782		ENSMUSG00000028696	IAP promoted placental gene [Source:MGI Symbol;Acc:MGI:96581]	Ipp	7.00945	2.44008
											ENSMUSG00000104125	predicted gene, 37488 [Source:MGI Symbol;Acc:MGI:5610716]	Gm37488	6.93473	1.5782		ENSMUSG00000028360	solute carrier family 44, member 5 [Source:MGI Symbol;Acc:MGI:3035141]	Slc44a5	6.67795	2.11105
											ENSMUSG00000113106	predicted gene, 47139 [Source:MGI Symbol;Acc:MGI:6095898]	Gm47139	6.33186	0.994929		ENSMUSG00000074472	zinc finger protein 872 [Source:MGI Symbol;Acc:MGI:3588272]	Zfp872	6.67795	2.11105
											ENSMUSG00000102672	predicted gene, 37105 [Source:MGI Symbol;Acc:MGI:5610333]	Gm37105	7.31562	1.99239		ENSMUSG00000039943	phospholipase C, beta 4 [Source:MGI Symbol;Acc:MGI:107464]	Plcb4	6.24681	1.68408
											ENSMUSG00000097138	predicted gene, 26625 [Source:MGI Symbol;Acc:MGI:5477119]	Gm26625	6.88656	1.5782		ENSMUSG00000035189	anoctamin 4 [Source:MGI Symbol;Acc:MGI:2443344]	Ano4	5.62911	1.07497
											ENSMUSG00000019518	adaptor-related protein complex AP-4, mu 1 [Source:MGI Symbol;Acc:MGI:1337063]	Ap4m1	6.30279	0.994929		ENSMUSG00000036251	transient receptor potential cation channel, subfamily M, member 8 [Source:MGI Symbol;Acc:MGI:2181435]	Trpm8	5.62911	1.07497
											ENSMUSG00000090397	predicted gene 17096 [Source:MGI Symbol;Acc:MGI:4937923]	Gm17096	6.28803	0.994929		ENSMUSG00000037492	zinc finger, matrin type 4 [Source:MGI Symbol;Acc:MGI:2443497]	Zmat4	5.62911	1.07497
											ENSMUSG00000106992	predicted gene 43167 [Source:MGI Symbol;Acc:MGI:5663304]	Gm43167	6.28803	0.994929		ENSMUSG00000044072	echinoderm microtubule associated protein like 6 [Source:MGI Symbol;Acc:MGI:2442895]	Eml6	5.62911	1.07497
											ENSMUSG00000108886	predicted gene 44830 [Source:MGI Symbol;Acc:MGI:5753406]	Gm44830	6.28803	0.994929		ENSMUSG00000068587	maltase-glucoamylase [Source:MGI Symbol;Acc:MGI:1203495]	Mgam	5.62911	1.07497
											ENSMUSG00000001119	collagen, type VI, alpha 1 [Source:MGI Symbol;Acc:MGI:88459]	Col6a1	6.84682	1.5782		ENSMUSG00000043391	RIKEN cDNA 2510009E07 gene [Source:MGI Symbol;Acc:MGI:1919440]	2510009E07Rik	7.47925	2.93359
											ENSMUSG00000041817	family with sequence similarity 169, member A [Source:MGI Symbol;Acc:MGI:2444268]	Fam169a	7.84054	2.5765		ENSMUSG00000001270	creatine kinase, brain [Source:MGI Symbol;Acc:MGI:88407]	Ckb	6.22572	1.68408
											ENSMUSG00000024622	HMG box domain containing 3 [Source:MGI Symbol;Acc:MGI:2441817]	Hmgxb3	7.2562	1.99239		ENSMUSG00000040594	RAN binding protein 17 [Source:MGI Symbol;Acc:MGI:1929706]	Ranbp17	5.59662	1.07497
											ENSMUSG00000021120	phosphatidylinositol glycan anchor biosynthesis, class H [Source:MGI Symbol;Acc:MGI:99463]	Pigh	6.24282	0.994929		ENSMUSG00000041377	ninjurin 2 [Source:MGI Symbol;Acc:MGI:1352751]	Ninj2	5.59662	1.07497
											ENSMUSG00000105846	predicted gene 43258 [Source:MGI Symbol;Acc:MGI:5663395]	Gm43258	6.24282	0.994929		ENSMUSG00000056214	par-6 family cell polarity regulator gamma [Source:MGI Symbol;Acc:MGI:2135606]	Pard6g	5.59662	1.07497
											ENSMUSG00000005699	par-6 family cell polarity regulator alpha [Source:MGI Symbol;Acc:MGI:1927223]	Pard6a	6.81629	1.5782		ENSMUSG00000079071	predicted gene 14085 [Source:MGI Symbol;Acc:MGI:3702173]	Gm14085	5.59662	1.07497
											ENSMUSG00000062867	inosine monophosphate dehydrogenase 2 [Source:MGI Symbol;Acc:MGI:109367]	Impdh2	6.22743	0.994929		ENSMUSG00000097310	RIKEN cDNA A930038B10 gene [Source:MGI Symbol;Acc:MGI:2443813]	A930038B10Rik	5.59662	1.07497
											ENSMUSG00000106254	predicted gene 42907 [Source:MGI Symbol;Acc:MGI:5663044]	Gm42907	6.21188	0.994929		ENSMUSG00000097569	predicted gene, 26640 [Source:MGI Symbol;Acc:MGI:5477134]	Gm26640	5.59662	1.07497
											ENSMUSG00000106535	predicted gene 43031 [Source:MGI Symbol;Acc:MGI:5663168]	Gm43031	7.51892	2.31381		ENSMUSG00000112391	predicted gene, 48230 [Source:MGI Symbol;Acc:MGI:6097634]	Gm48230	5.59662	1.07497
											ENSMUSG00000107749	predicted gene, 44321 [Source:MGI Symbol;Acc:MGI:5690713]	Gm44321	6.19615	0.994929		ENSMUSG00000026383	erythrocyte membrane protein band 4.1 like 5 [Source:MGI Symbol;Acc:MGI:103006]	Epb41l5	6.20432	1.68408
											ENSMUSG00000030283	ST8 alpha-N-acetyl-neuraminide alpha-2,8-sialyltransferase 1 [Source:MGI Symbol;Acc:MGI:106011]	St8sia1	6.76391	1.5782		ENSMUSG00000033295	protein tyrosine phosphatase, receptor type, F [Source:MGI Symbol;Acc:MGI:102695]	Ptprf	6.18259	1.68408
											ENSMUSG00000039615	STIP1 homology and U-Box containing protein 1 [Source:MGI Symbol;Acc:MGI:1891731]	Stub1	6.18025	0.994929		ENSMUSG00000036168	coiled-coil domain containing 38 [Source:MGI Symbol;Acc:MGI:2444738]	Ccdc38	6.18259	1.68408
											ENSMUSG00000040532	abhydrolase domain containing 11 [Source:MGI Symbol;Acc:MGI:1916008]	Abhd11	6.18025	0.994929		ENSMUSG00000042428	mannoside acetylglucosaminyltransferase 3 [Source:MGI Symbol;Acc:MGI:104532]	Mgat3	6.18259	1.68408
											ENSMUSG00000102939	predicted gene, 38111 [Source:MGI Symbol;Acc:MGI:5611339]	Gm38111	6.18025	0.994929		ENSMUSG00000025014	deoxynucleotidyltransferase, terminal [Source:MGI Symbol;Acc:MGI:98659]	Dntt	6.93344	2.44008
											ENSMUSG00000060771	testis specific 10 [Source:MGI Symbol;Acc:MGI:2685063]	Tsga10	7.49341	2.31381		ENSMUSG00000003227	ectodysplasin-A receptor [Source:MGI Symbol;Acc:MGI:1343498]	Edar	5.56338	1.07497
											ENSMUSG00000037225	fibroblast growth factor 2 [Source:MGI Symbol;Acc:MGI:95516]	Fgf2	6.16418	0.994929		ENSMUSG00000025128	basic helix-loop-helix family, member e22 [Source:MGI Symbol;Acc:MGI:1930001]	Bhlhe22	5.56338	1.07497
											ENSMUSG00000039270	multiple EGF-like-domains 9 [Source:MGI Symbol;Acc:MGI:1918264]	Megf9	6.16418	0.994929		ENSMUSG00000026587	astrotactin 1 [Source:MGI Symbol;Acc:MGI:1098567]	Astn1	5.56338	1.07497
											ENSMUSG00000031756	centromere protein N [Source:MGI Symbol;Acc:MGI:1919405]	Cenpn	6.74242	1.5782		ENSMUSG00000043487	acyl-CoA thioesterase 6 [Source:MGI Symbol;Acc:MGI:1921287]	Acot6	5.56338	1.07497
											ENSMUSG00000105519	RIKEN cDNA E430021H15 gene [Source:MGI Symbol;Acc:MGI:2444377]	E430021H15Rik	7.15408	1.99239		ENSMUSG00000063626	unc-5 netrin receptor D [Source:MGI Symbol;Acc:MGI:2389364]	Unc5d	5.56338	1.07497
											ENSMUSG00000032698	LIM domain only 2 [Source:MGI Symbol;Acc:MGI:102811]	Lmo2	6.14792	0.994929		ENSMUSG00000105782	predicted gene 42955 [Source:MGI Symbol;Acc:MGI:5663092]	Gm42955	5.56338	1.07497
											ENSMUSG00000034773	cDNA sequence BC030867 [Source:MGI Symbol;Acc:MGI:2387601]	BC030867	6.14792	0.994929		ENSMUSG00000114279	histone cluster 1, H2bm [Source:MGI Symbol;Acc:MGI:2448404]	Hist1h2bm	5.56338	1.07497
											ENSMUSG00000046337	family with sequence similarity 178, member B [Source:MGI Symbol;Acc:MGI:3026913]	Fam178b	6.14792	0.994929		ENSMUSG00000031889	RIKEN cDNA D230025D16 gene [Source:MGI Symbol;Acc:MGI:2443049]	D230025D16Rik	6.16054	1.68408
											ENSMUSG00000100130	predicted gene 28379 [Source:MGI Symbol;Acc:MGI:5579085]	Gm28379	6.13148	0.994929		ENSMUSG00000046080	C-type lectin domain family 9, member a [Source:MGI Symbol;Acc:MGI:2444608]	Clec9a	7.17263	2.70784
											ENSMUSG00000109149	predicted gene, 19656 [Source:MGI Symbol;Acc:MGI:5011841]	Gm19656	6.13148	0.994929		ENSMUSG00000040213	kynurenine aminotransferase 3 [Source:MGI Symbol;Acc:MGI:2677849]	Kyat3	5.52936	1.07497
											ENSMUSG00000028152	tetraspanin 5 [Source:MGI Symbol;Acc:MGI:1928096]	Tspan5	7.92406	2.79865		ENSMUSG00000048602	microrchidia 2B [Source:MGI Symbol;Acc:MGI:3045293]	Morc2b	5.52936	1.07497
											ENSMUSG00000024797	VPS51 GARP complex subunit [Source:MGI Symbol;Acc:MGI:1915755]	Vps51	7.43432	2.31381		ENSMUSG00000067951	vomeronasal 1 receptor 227 [Source:MGI Symbol;Acc:MGI:2159627]	Vmn1r227	5.52936	1.07497
											ENSMUSG00000074607	TOX high mobility group box family member 2 [Source:MGI Symbol;Acc:MGI:3611233]	Tox2	6.69844	1.5782		ENSMUSG00000015829	tenascin R [Source:MGI Symbol;Acc:MGI:99516]	Tnr	6.13814	1.68408
											ENSMUSG00000104612	predicted gene 42449 [Source:MGI Symbol;Acc:MGI:5662586]	Gm42449	6.09802	0.994929		ENSMUSG00000024598	fibrillin 2 [Source:MGI Symbol;Acc:MGI:95490]	Fbn2	6.13814	1.68408
											ENSMUSG00000017499	cell division cycle 6 [Source:MGI Symbol;Acc:MGI:1345150]	Cdc6	7.66316	2.5765		ENSMUSG00000041482	piezo-type mechanosensitive ion channel component 2 [Source:MGI Symbol;Acc:MGI:1918781]	Piezo2	6.11538	1.68408
											ENSMUSG00000023873	RIKEN cDNA 1700010I14 gene [Source:MGI Symbol;Acc:MGI:1914181]	1700010I14Rik	6.081	0.994929		ENSMUSG00000060212	pecanex homolog 2 [Source:MGI Symbol;Acc:MGI:2445010]	Pcnx2	6.11538	1.68408
											ENSMUSG00000035704	asparagine-linked glycosylation 8 (alpha-1,3-glucosyltransferase) [Source:MGI Symbol;Acc:MGI:2141959]	Alg8	6.081	0.994929		ENSMUSG00000045215	additional sex combs like 3, transcriptional regulator [Source:MGI Symbol;Acc:MGI:2685175]	Asxl3	6.53095	2.11105
											ENSMUSG00000040229	G protein-coupled receptor 34 [Source:MGI Symbol;Acc:MGI:1346334]	Gpr34	6.65309	1.5782		ENSMUSG00000006720	zinc finger protein 184 (Kruppel-like) [Source:MGI Symbol;Acc:MGI:1922244]	Zfp184	5.49452	1.07497
											ENSMUSG00000103821	RIKEN cDNA D430013B06 gene [Source:MGI Symbol;Acc:MGI:3026994]	D430013B06Rik	6.06377	0.994929		ENSMUSG00000046058	EP300 interacting inhibitor of differentiation 2 [Source:MGI Symbol;Acc:MGI:2681174]	Eid2	5.49452	1.07497
											ENSMUSG00000050855	zinc finger protein 940 [Source:MGI Symbol;Acc:MGI:2446235]	Zfp940	6.64152	1.5782		ENSMUSG00000055026	gamma-aminobutyric acid (GABA) A receptor, subunit gamma 3 [Source:MGI Symbol;Acc:MGI:95624]	Gabrg3	5.49452	1.07497
											ENSMUSG00000035049	ribosomal RNA processing 12 homolog (S. cerevisiae) [Source:MGI Symbol;Acc:MGI:2147437]	Rrp12	6.02868	0.994929		ENSMUSG00000079330	LEM domain containing 1 [Source:MGI Symbol;Acc:MGI:1922403]	Lemd1	5.49452	1.07497
											ENSMUSG00000068744	proline/serine-rich coiled-coil 1 [Source:MGI Symbol;Acc:MGI:1913099]	Psrc1	6.02868	0.994929		ENSMUSG00000081974	predicted gene 11960 [Source:MGI Symbol;Acc:MGI:3652301]	Gm11960	5.49452	1.07497
											ENSMUSG00000104406	predicted gene, 38014 [Source:MGI Symbol;Acc:MGI:5611242]	Gm38014	6.02868	0.994929		ENSMUSG00000102498	predicted gene, 19445 [Source:MGI Symbol;Acc:MGI:5011630]	Gm19445	5.49452	1.07497
											ENSMUSG00000114598	RIKEN cDNA D130062J10 gene [Source:MGI Symbol;Acc:MGI:2441949]	D130062J10Rik	6.59431	1.5782		ENSMUSG00000029581	fascin actin-bundling protein 1 [Source:MGI Symbol;Acc:MGI:1352745]	Fscn1	10.2603	5.844
											ENSMUSG00000036120	regulatory factor X-associated ankyrin-containing protein [Source:MGI Symbol;Acc:MGI:1333865]	Rfxank	6.01082	0.994929		ENSMUSG00000026556	VANGL planar cell polarity 2 [Source:MGI Symbol;Acc:MGI:2135272]	Vangl2	6.09227	1.68408
											ENSMUSG00000070601	vomeronasal 2, receptor 84 [Source:MGI Symbol;Acc:MGI:3643367]	Vmn2r84	6.9905	1.99239		ENSMUSG00000030725	lipoyl(octanoyl) transferase 2 (putative) [Source:MGI Symbol;Acc:MGI:1914414]	Lipt2	6.09227	1.68408
											ENSMUSG00000022760	THAP domain containing 7 [Source:MGI Symbol;Acc:MGI:1916259]	Thap7	6.57011	1.5782		ENSMUSG00000021572	centrosomal protein 72 [Source:MGI Symbol;Acc:MGI:1921720]	Cep72	6.06877	1.68408
											ENSMUSG00000107756	predicted gene, 44164 [Source:MGI Symbol;Acc:MGI:5690556]	Gm44164	9.29227	4.31228		ENSMUSG00000024926	K(lysine) acetyltransferase 5 [Source:MGI Symbol;Acc:MGI:1932051]	Kat5	5.45881	1.07497
											ENSMUSG00000108436	predicted gene 44851 [Source:MGI Symbol;Acc:MGI:5753427]	Gm44851	7.55636	2.5765		ENSMUSG00000032417	RWD domain containing 2A [Source:MGI Symbol;Acc:MGI:1916769]	Rwdd2a	5.45881	1.07497
											ENSMUSG00000024810	interleukin 33 [Source:MGI Symbol;Acc:MGI:1924375]	Il33	5.9744	0.994929		ENSMUSG00000036395	galactosidase, beta 1-like 2 [Source:MGI Symbol;Acc:MGI:2388283]	Glb1l2	5.45881	1.07497
											ENSMUSG00000033985	testis-specific kinase 2 [Source:MGI Symbol;Acc:MGI:2385204]	Tesk2	5.9744	0.994929		ENSMUSG00000040260	dishevelled associated activator of morphogenesis 2 [Source:MGI Symbol;Acc:MGI:1923691]	Daam2	5.45881	1.07497
											ENSMUSG00000036368	regulator of microtubule dynamics 2 [Source:MGI Symbol;Acc:MGI:2147043]	Rmdn2	5.9744	0.994929		ENSMUSG00000061376	vomeronasal 1 receptor 219 [Source:MGI Symbol;Acc:MGI:2159676]	Vmn1r219	5.45881	1.07497
											ENSMUSG00000082520	predicted gene 13349 [Source:MGI Symbol;Acc:MGI:3649966]	Gm13349	5.9744	0.994929		ENSMUSG00000089940	predicted gene 4117 [Source:MGI Symbol;Acc:MGI:3782293]	Gm4117	7.08165	2.70784
											ENSMUSG00000087396	RIKEN cDNA 4933407K13 gene [Source:MGI Symbol;Acc:MGI:1921646]	4933407K13Rik	5.9744	0.994929		ENSMUSG00000074342	RIKEN cDNA I830077J02 gene [Source:MGI Symbol;Acc:MGI:3588284]	I830077J02Rik	6.47843	2.11105
											ENSMUSG00000058298	minichromosome maintenance 9 homologous recombination repair factor [Source:MGI Symbol;Acc:MGI:1918817]	Mcm9	8.95418	3.99048		ENSMUSG00000039670	oxidoreductase like domain containing 1 [Source:MGI Symbol;Acc:MGI:1913681]	Oxld1	6.04489	1.68408
											ENSMUSG00000067424	zinc finger protein 563 [Source:MGI Symbol;Acc:MGI:2677168]	Zfp563	5.95585	0.994929		ENSMUSG00000105801	RIKEN cDNA C430019N01 gene [Source:MGI Symbol;Acc:MGI:3028058]	C430019N01Rik	6.04489	1.68408
											ENSMUSG00000116549	predicted gene, 49728 [Source:MGI Symbol;Acc:MGI:6215209]	Gm49728	5.95585	0.994929		ENSMUSG00000104164	predicted gene, 38248 [Source:MGI Symbol;Acc:MGI:5611476]	Gm38248	6.46048	2.11105
											ENSMUSG00000112824	predicted gene, 47917 [Source:MGI Symbol;Acc:MGI:6097168]	Gm47917	8.27037	3.31279		ENSMUSG00000022098	bone morphogenetic protein 1 [Source:MGI Symbol;Acc:MGI:88176]	Bmp1	5.4222	1.07497
											ENSMUSG00000111491	predicted gene, 47503 [Source:MGI Symbol;Acc:MGI:6096488]	Gm47503	6.53304	1.5782		ENSMUSG00000026616	complement receptor 2 [Source:MGI Symbol;Acc:MGI:88489]	Cr2	5.4222	1.07497
											ENSMUSG00000039646	vasorin [Source:MGI Symbol;Acc:MGI:2177651]	Vasn	6.52047	1.5782		ENSMUSG00000043496	TLR4 interactor with leucine-rich repeats [Source:MGI Symbol;Acc:MGI:1914123]	Tril	5.4222	1.07497
											ENSMUSG00000021572	centrosomal protein 72 [Source:MGI Symbol;Acc:MGI:1921720]	Cep72	5.93705	0.994929		ENSMUSG00000044985	olfactory receptor 124 [Source:MGI Symbol;Acc:MGI:2177507]	Olfr124	5.4222	1.07497
											ENSMUSG00000022554	HGH1 homolog [Source:MGI Symbol;Acc:MGI:1930628]	Hgh1	5.93705	0.994929		ENSMUSG00000099400	K(lysine) acetyltransferase 6B, pseudogene 1 [Source:MGI Symbol;Acc:MGI:3648645]	Kat6b-ps1	5.4222	1.07497
											ENSMUSG00000037797	alcohol dehydrogenase 4 (class II), pi polypeptide [Source:MGI Symbol;Acc:MGI:1349472]	Adh4	5.93705	0.994929		ENSMUSG00000110333	predicted gene 45861 [Source:MGI Symbol;Acc:MGI:5804976]	Gm45861	5.4222	1.07497
											ENSMUSG00000084964	predicted gene 15503 [Source:MGI Symbol;Acc:MGI:3782950]	Gm15503	5.93705	0.994929		ENSMUSG00000019124	secernin 1 [Source:MGI Symbol;Acc:MGI:1917188]	Scrn1	6.0206	1.68408
											ENSMUSG00000102451	predicted gene, 37655 [Source:MGI Symbol;Acc:MGI:5610883]	Gm37655	6.92522	1.99239		ENSMUSG00000026609	usherin [Source:MGI Symbol;Acc:MGI:1341292]	Ush2a	6.0206	1.68408
											ENSMUSG00000035572	DDB1 and CUL4 associated factor 10 [Source:MGI Symbol;Acc:MGI:2140179]	Dcaf10	8.08641	3.1609		ENSMUSG00000103006	RIKEN cDNA 4933417C20 gene [Source:MGI Symbol;Acc:MGI:1918378]	4933417C20Rik	5.9959	1.68408
											ENSMUSG00000091014	predicted pseudogene 5244 [Source:MGI Symbol;Acc:MGI:3646958]	Gm5244	5.918	0.994929		ENSMUSG00000021375	kinesin family member 13A [Source:MGI Symbol;Acc:MGI:1098264]	Kif13a	5.38463	1.07497
											ENSMUSG00000103163	predicted gene, 38146 [Source:MGI Symbol;Acc:MGI:5611374]	Gm38146	5.918	0.994929		ENSMUSG00000025993	solute carrier family 40 (iron-regulated transporter), member 1 [Source:MGI Symbol;Acc:MGI:1315204]	Slc40a1	5.38463	1.07497
											ENSMUSG00000115276	RIKEN cDNA 9930017N22 gene [Source:MGI Symbol;Acc:MGI:2443961]	9930017N22Rik	8.89453	3.99048		ENSMUSG00000026344	Ly6/Plaur domain containing 1 [Source:MGI Symbol;Acc:MGI:1919835]	Lypd1	5.38463	1.07497
											ENSMUSG00000025154	Rho GTPase activating protein 19 [Source:MGI Symbol;Acc:MGI:1918335]	Arhgap19	7.21777	2.31381		ENSMUSG00000032985	RIKEN cDNA 5730522E02 gene [Source:MGI Symbol;Acc:MGI:1917876]	5730522E02Rik	5.38463	1.07497
											ENSMUSG00000007379	DENN/MADD domain containing 2C [Source:MGI Symbol;Acc:MGI:3036254]	Dennd2c	6.48208	1.5782		ENSMUSG00000036899	transient receptor potential cation channel, subfamily V, member 5 [Source:MGI Symbol;Acc:MGI:2429764]	Trpv5	5.38463	1.07497
											ENSMUSG00000099137	predicted gene 10603 [Source:MGI Symbol;Acc:MGI:3642592]	Gm10603	5.87913	0.994929		ENSMUSG00000064294	aldehyde oxidase 3 [Source:MGI Symbol;Acc:MGI:1918974]	Aox3	5.38463	1.07497
											ENSMUSG00000106739	predicted gene 43499 [Source:MGI Symbol;Acc:MGI:5663636]	Gm43499	5.87913	0.994929		ENSMUSG00000109873	predicted gene 45407 [Source:MGI Symbol;Acc:MGI:5791243]	Gm45407	5.38463	1.07497
											ENSMUSG00000105728	predicted gene 42819 [Source:MGI Symbol;Acc:MGI:5662956]	Gm42819	6.44264	1.5782		ENSMUSG00000112937	predicted gene, 17746 [Source:MGI Symbol;Acc:MGI:5009824]	Gm17746	5.38463	1.07497
											ENSMUSG00000093465	predicted gene 20682 [Source:MGI Symbol;Acc:MGI:5313129]	Gm20682	5.8593	0.994929		ENSMUSG00000114384	RIKEN cDNA 4930455J16 gene [Source:MGI Symbol;Acc:MGI:1914835]	4930455J16Rik	5.38463	1.07497
											ENSMUSG00000104467	predicted gene, 37660 [Source:MGI Symbol;Acc:MGI:5610888]	Gm37660	5.8593	0.994929		ENSMUSG00000063583	olfactory receptor 1410 [Source:MGI Symbol;Acc:MGI:3031244]	Olfr1410	5.97077	1.68408
											ENSMUSG00000031574	steroidogenic acute regulatory protein [Source:MGI Symbol;Acc:MGI:102760]	Star	6.42925	1.5782		ENSMUSG00000006313	uroplakin 1A [Source:MGI Symbol;Acc:MGI:98911]	Upk1a	6.7238	2.44008
											ENSMUSG00000020042	BTB (POZ) domain containing 11 [Source:MGI Symbol;Acc:MGI:1921257]	Btbd11	7.1622	2.31381		ENSMUSG00000031442	mcf.2 transforming sequence-like [Source:MGI Symbol;Acc:MGI:103263]	Mcf2l	6.38639	2.11105
											ENSMUSG00000039461	T cell leukemia translocation altered gene [Source:MGI Symbol;Acc:MGI:1918829]	Tcta	5.83919	0.994929		ENSMUSG00000066842	hemicentin 1 [Source:MGI Symbol;Acc:MGI:2685047]	Hmcn1	6.38639	2.11105
											ENSMUSG00000112925	predicted gene, 31763 [Source:MGI Symbol;Acc:MGI:5590922]	Gm31763	5.83919	0.994929		ENSMUSG00000007989	frizzled class receptor 3 [Source:MGI Symbol;Acc:MGI:108476]	Fzd3	5.34606	1.07497
											ENSMUSG00000032316	CDC-like kinase 3 [Source:MGI Symbol;Acc:MGI:1098670]	Clk3	6.41573	1.5782		ENSMUSG00000020712	testicular cell adhesion molecule 1 [Source:MGI Symbol;Acc:MGI:1923120]	Tcam1	5.34606	1.07497
											ENSMUSG00000034303	coiled-coil domain containing 15 [Source:MGI Symbol;Acc:MGI:2444488]	Ccdc15	6.40209	1.5782		ENSMUSG00000026273	mitochondrial transcription termination factor 4 [Source:MGI Symbol;Acc:MGI:1918355]	Mterf4	5.34606	1.07497
											ENSMUSG00000097709	RIKEN cDNA 2810429I04 gene [Source:MGI Symbol;Acc:MGI:1924187]	2810429I04Rik	5.8188	0.994929		ENSMUSG00000027956	transmembrane protein 144 [Source:MGI Symbol;Acc:MGI:1917902]	Tmem144	5.34606	1.07497
											ENSMUSG00000102374	predicted gene, 38387 [Source:MGI Symbol;Acc:MGI:5613622]	Gm38387	5.8188	0.994929		ENSMUSG00000037251	protein-O-mannose kinase [Source:MGI Symbol;Acc:MGI:1921903]	Pomk	5.34606	1.07497
											ENSMUSG00000104020	predicted gene, 37215 [Source:MGI Symbol;Acc:MGI:5610443]	Gm37215	9.70858	4.89707		ENSMUSG00000039200	activating transcription factor 7 interacting protein 2 [Source:MGI Symbol;Acc:MGI:1922579]	Atf7ip2	5.34606	1.07497
											ENSMUSG00000005150	WD repeat domain containing 83 [Source:MGI Symbol;Acc:MGI:1915086]	Wdr83	5.79811	0.994929		ENSMUSG00000040310	aristaless-like homeobox 4 [Source:MGI Symbol;Acc:MGI:108359]	Alx4	5.34606	1.07497
											ENSMUSG00000056014	RIKEN cDNA A430033K04 gene [Source:MGI Symbol;Acc:MGI:3583896]	A430033K04Rik	5.79811	0.994929		ENSMUSG00000051811	cytochrome c oxidase subunit 6B2 [Source:MGI Symbol;Acc:MGI:3044182]	Cox6b2	5.34606	1.07497
											ENSMUSG00000084826	expressed sequence AI847159 [Source:MGI Symbol;Acc:MGI:3528181]	AI847159	5.79811	0.994929		ENSMUSG00000058145	a disintegrin-like and metallopeptidase (reprolysin type) with thrombospondin type 1 motif, 17 [Source:MGI Symbol;Acc:MGI:3588195]	Adamts17	5.34606	1.07497
											ENSMUSG00000115764	predicted gene, 18811 [Source:MGI Symbol;Acc:MGI:5010996]	Gm18811	5.79811	0.994929		ENSMUSG00000064310	zona pellucida like domain containing 1 [Source:MGI Symbol;Acc:MGI:2443415]	Zpld1	5.34606	1.07497
											ENSMUSG00000030852	transforming, acidic coiled-coil containing protein 2 [Source:MGI Symbol;Acc:MGI:1928899]	Tacc2	6.79556	1.99239		ENSMUSG00000071553	carboxypeptidase A2, pancreatic [Source:MGI Symbol;Acc:MGI:3617840]	Cpa2	5.34606	1.07497
											ENSMUSG00000064090	vaccinia related kinase 2 [Source:MGI Symbol;Acc:MGI:1917172]	Vrk2	7.1128	2.31381		ENSMUSG00000102632	predicted gene, 37786 [Source:MGI Symbol;Acc:MGI:5611014]	Gm37786	5.34606	1.07497
											ENSMUSG00000054006	RIKEN cDNA D630008O14 gene [Source:MGI Symbol;Acc:MGI:3698880]	D630008O14Rik	6.37441	1.5782		ENSMUSG00000111379	predicted gene, 48346 [Source:MGI Symbol;Acc:MGI:6097809]	Gm48346	5.34606	1.07497
											ENSMUSG00000006378	glycine C-acetyltransferase (2-amino-3-ketobutyrate-coenzyme A ligase) [Source:MGI Symbol;Acc:MGI:1349389]	Gcat	5.77713	0.994929		ENSMUSG00000115793	predicted gene, 48961 [Source:MGI Symbol;Acc:MGI:6118294]	Gm48961	5.34606	1.07497
											ENSMUSG00000030393	zinc finger protein interacting with K protein 1 [Source:MGI Symbol;Acc:MGI:108070]	Zik1	5.77713	0.994929		ENSMUSG00000039629	striatin interacting protein 2 [Source:MGI Symbol;Acc:MGI:2444363]	Strip2	9.83877	5.56927
											ENSMUSG00000032583	MON1 homolog A, secretory traffciking associated [Source:MGI Symbol;Acc:MGI:1920075]	Mon1a	7.09595	2.31381		ENSMUSG00000011427	zinc finger protein 790 [Source:MGI Symbol;Acc:MGI:1923431]	Zfp790	5.94519	1.68408
											ENSMUSG00000040998	nephronectin [Source:MGI Symbol;Acc:MGI:2148811]	Npnt	7.09595	2.31381		ENSMUSG00000044951	myosin light chain kinase family, member 4 [Source:MGI Symbol;Acc:MGI:3643758]	Mylk4	5.94519	1.68408
											ENSMUSG00000026887	mitochondrial ribosome recycling factor [Source:MGI Symbol;Acc:MGI:1915121]	Mrrf	5.75583	0.994929		ENSMUSG00000104342	predicted gene, 36401 [Source:MGI Symbol;Acc:MGI:5595560]	Gm36401	6.36726	2.11105
											ENSMUSG00000039634	zinc finger protein 189 [Source:MGI Symbol;Acc:MGI:2444707]	Zfp189	5.75583	0.994929		ENSMUSG00000021186	fibulin 5 [Source:MGI Symbol;Acc:MGI:1346091]	Fbln5	5.30644	1.07497
											ENSMUSG00000110815	predicted gene, 47345 [Source:MGI Symbol;Acc:MGI:6096241]	Gm47345	5.75583	0.994929		ENSMUSG00000022883	roundabout guidance receptor 1 [Source:MGI Symbol;Acc:MGI:1274781]	Robo1	5.30644	1.07497
											ENSMUSG00000008301	phosphorylated adaptor for RNA export [Source:MGI Symbol;Acc:MGI:1891839]	Phax	8.83485	4.0779		ENSMUSG00000032257	ankyrin repeat and kinase domain containing 1 [Source:MGI Symbol;Acc:MGI:3045301]	Ankk1	5.30644	1.07497
											ENSMUSG00000035601	tRNA methyltransferase 10B [Source:MGI Symbol;Acc:MGI:1917184]	Trmt10b	6.74242	1.99239		ENSMUSG00000032372	phospholipid scramblase 2 [Source:MGI Symbol;Acc:MGI:1270860]	Plscr2	5.30644	1.07497
											ENSMUSG00000105084	predicted gene 43365 [Source:MGI Symbol;Acc:MGI:5663502]	Gm43365	5.73421	0.994929		ENSMUSG00000042353	Fras1 related extracellular matrix protein 3 [Source:MGI Symbol;Acc:MGI:2685641]	Frem3	5.30644	1.07497
											ENSMUSG00000072763	RIKEN cDNA 5430403G16 gene [Source:MGI Symbol;Acc:MGI:1924450]	5430403G16Rik	6.73155	1.99239		ENSMUSG00000042638	guanylate cyclase 2c [Source:MGI Symbol;Acc:MGI:106903]	Gucy2c	5.30644	1.07497
											ENSMUSG00000047603	zinc finger protein 235 [Source:MGI Symbol;Acc:MGI:1929117]	Zfp235	6.7206	1.99239		ENSMUSG00000044164	ring finger protein 182 [Source:MGI Symbol;Acc:MGI:3045355]	Rnf182	5.30644	1.07497
											ENSMUSG00000000627	sema domain, immunoglobulin domain (Ig), TM domain, and short cytoplasmic domain [Source:MGI Symbol;Acc:MGI:1340055]	Sema4f	5.71227	0.994929		ENSMUSG00000049217	olfactory receptor 788 [Source:MGI Symbol;Acc:MGI:3030622]	Olfr788	5.30644	1.07497
											ENSMUSG00000104721	predicted gene 42696 [Source:MGI Symbol;Acc:MGI:5662833]	Gm42696	5.71227	0.994929		ENSMUSG00000051499	zinc finger protein 786 [Source:MGI Symbol;Acc:MGI:3026883]	Zfp786	5.30644	1.07497
											ENSMUSG00000001436	solute carrier family 19 (folate transporter), member 1 [Source:MGI Symbol;Acc:MGI:103182]	Slc19a1	6.70956	1.99239		ENSMUSG00000051984	Sec31 homolog B (S. cerevisiae) [Source:MGI Symbol;Acc:MGI:2685187]	Sec31b	5.30644	1.07497
											ENSMUSG00000103382	predicted gene, 37755 [Source:MGI Symbol;Acc:MGI:5610983]	Gm37755	6.70956	1.99239		ENSMUSG00000056987	family with sequence similarity 71, member D [Source:MGI Symbol;Acc:MGI:1918147]	Fam71d	5.30644	1.07497
											ENSMUSG00000027353	minichromosome maintenance 8 homologous recombination repair factor [Source:MGI Symbol;Acc:MGI:1913884]	Mcm8	7.01759	2.31381		ENSMUSG00000062483	vomeronasal 1 receptor 171 [Source:MGI Symbol;Acc:MGI:3033476]	Vmn1r171	5.30644	1.07497
											ENSMUSG00000054434	transmembrane protein 120B [Source:MGI Symbol;Acc:MGI:3603158]	Tmem120b	5.68999	0.994929		ENSMUSG00000078160	predicted gene 16503 [Source:MGI Symbol;Acc:MGI:3642127]	Gm16503	5.30644	1.07497
											ENSMUSG00000055733	nucleosome assembly protein 1-like 3 [Source:MGI Symbol;Acc:MGI:1859565]	Nap1l3	5.68999	0.994929		ENSMUSG00000102326	predicted gene, 37788 [Source:MGI Symbol;Acc:MGI:5611016]	Gm37788	5.30644	1.07497
											ENSMUSG00000068299	N-acetyltransferase 8 (GCN5-related) family member 4 [Source:MGI Symbol;Acc:MGI:1922791]	Nat8f4	5.68999	0.994929		ENSMUSG00000106184	predicted gene 43463 [Source:MGI Symbol;Acc:MGI:5663600]	Gm43463	5.30644	1.07497
											ENSMUSG00000107041	predicted gene 42735 [Source:MGI Symbol;Acc:MGI:5662872]	Gm42735	5.68999	0.994929		ENSMUSG00000071226	CECR2, histone acetyl-lysine reader [Source:MGI Symbol;Acc:MGI:1923799]	Cecr2	5.89264	1.68408
											ENSMUSG00000046791	ribosomal oxygenase 1 [Source:MGI Symbol;Acc:MGI:1919202]	Riox1	6.68724	1.99239		ENSMUSG00000082658	Finkel-Biskis-Reilly murine sarcoma virus (FBR-MuSV) ubiquitously expressed (fox derived), pseudogene 2 [Source:MGI Symbol;Acc:MGI:103018]	Fau-ps2	7.12786	2.93359
											ENSMUSG00000111394	predicted gene, 49759 [Source:MGI Symbol;Acc:MGI:6215263]	Gm49759	6.68724	1.99239		ENSMUSG00000009376	met proto-oncogene [Source:MGI Symbol;Acc:MGI:96969]	Met	5.26569	1.07497
											ENSMUSG00000087060	Egfr long non-coding downstream RNA [Source:MGI Symbol;Acc:MGI:1919985]	Eldr	5.66735	0.994929		ENSMUSG00000012350	ets homologous factor [Source:MGI Symbol;Acc:MGI:1270840]	Ehf	5.26569	1.07497
											ENSMUSG00000098066	predicted gene, 26944 [Source:MGI Symbol;Acc:MGI:5504059]	Gm26944	5.66735	0.994929		ENSMUSG00000013419	zinc finger protein 651 [Source:MGI Symbol;Acc:MGI:2670992]	Zfp651	5.26569	1.07497
											ENSMUSG00000103360	predicted gene, 38156 [Source:MGI Symbol;Acc:MGI:5611384]	Gm38156	5.66735	0.994929		ENSMUSG00000014782	pleckstrin homology domain containing, family G (with RhoGef domain) member 4 [Source:MGI Symbol;Acc:MGI:2142544]	Plekhg4	5.26569	1.07497
											ENSMUSG00000108307	carcinoembryonic antigen-related cell adhesion molecule pseudogene 1 [Source:MGI Symbol;Acc:MGI:3610557]	Ceacam-ps1	5.66735	0.994929		ENSMUSG00000020591	neurotensin receptor 2 [Source:MGI Symbol;Acc:MGI:108018]	Ntsr2	5.26569	1.07497
											ENSMUSG00000030246	lactate dehydrogenase B [Source:MGI Symbol;Acc:MGI:96763]	Ldhb	6.24282	1.5782		ENSMUSG00000026153	family with sequence similarity 135, member A [Source:MGI Symbol;Acc:MGI:1915437]	Fam135a	5.26569	1.07497
											ENSMUSG00000055480	zinc finger protein 458 [Source:MGI Symbol;Acc:MGI:3040691]	Zfp458	6.24282	1.5782		ENSMUSG00000027165	RIKEN cDNA B230118H07 gene [Source:MGI Symbol;Acc:MGI:1915420]	B230118H07Rik	5.26569	1.07497
											ENSMUSG00000026856	dolichyl pyrophosphate phosphatase 1 [Source:MGI Symbol;Acc:MGI:1914093]	Dolpp1	5.64436	0.994929		ENSMUSG00000027867	sperm associated antigen 17 [Source:MGI Symbol;Acc:MGI:1921612]	Spag17	5.26569	1.07497
											ENSMUSG00000034898	filamin A interacting protein 1 [Source:MGI Symbol;Acc:MGI:1917848]	Filip1	5.64436	0.994929		ENSMUSG00000028487	basonuclin 2 [Source:MGI Symbol;Acc:MGI:2443805]	Bnc2	5.26569	1.07497
											ENSMUSG00000082543	predicted gene 14336 [Source:MGI Symbol;Acc:MGI:3649933]	Gm14336	5.64436	0.994929		ENSMUSG00000029101	regulator of G-protein signaling 12 [Source:MGI Symbol;Acc:MGI:1918979]	Rgs12	5.26569	1.07497
											ENSMUSG00000037341	solute carrier family 9 (sodium/hydrogen exchanger), member 7 [Source:MGI Symbol;Acc:MGI:2444530]	Slc9a7	5.62099	0.994929		ENSMUSG00000037129	transmembrane protease, serine 13 [Source:MGI Symbol;Acc:MGI:2682935]	Tmprss13	5.26569	1.07497
											ENSMUSG00000086953	AT-hook transcription factor, opposite strand [Source:MGI Symbol;Acc:MGI:1914033]	Aknaos	5.62099	0.994929		ENSMUSG00000040605	beta-site APP-cleaving enzyme 2 [Source:MGI Symbol;Acc:MGI:1860440]	Bace2	5.26569	1.07497
											ENSMUSG00000109459	predicted gene, 39526 [Source:MGI Symbol;Acc:MGI:5622411]	Gm39526	5.62099	0.994929		ENSMUSG00000041741	phosphodiesterase 3A, cGMP inhibited [Source:MGI Symbol;Acc:MGI:1860764]	Pde3a	5.26569	1.07497
											ENSMUSG00000031497	tumor necrosis factor (ligand) superfamily, member 13b [Source:MGI Symbol;Acc:MGI:1344376]	Tnfsf13b	6.19615	1.5782		ENSMUSG00000043635	a disintegrin-like and metallopeptidase (reprolysin type) with thrombospondin type 1 motif, 3 [Source:MGI Symbol;Acc:MGI:3045353]	Adamts3	5.26569	1.07497
											ENSMUSG00000095193	predicted gene, 20939 [Source:MGI Symbol;Acc:MGI:5434295]	Gm20939	6.19615	1.5782		ENSMUSG00000079657	RAB26, member RAS oncogene family [Source:MGI Symbol;Acc:MGI:2443284]	Rab26	5.26569	1.07497
											ENSMUSG00000037112	salt inducible kinase 2 [Source:MGI Symbol;Acc:MGI:2445031]	Sik2	8.41324	3.79792		ENSMUSG00000090358	predicted gene 2822 [Source:MGI Symbol;Acc:MGI:3780992]	Gm2822	5.26569	1.07497
											ENSMUSG00000021079	translocase of inner mitochondrial membrane 9 [Source:MGI Symbol;Acc:MGI:1353436]	Timm9	7.60481	2.99111		ENSMUSG00000105265	SOX2 overlapping transcript (non-protein coding) [Source:MGI Symbol;Acc:MGI:2444112]	Sox2ot	5.26569	1.07497
											ENSMUSG00000104315	predicted gene, 37906 [Source:MGI Symbol;Acc:MGI:5611134]	Gm37906	7.60481	2.99111		ENSMUSG00000113666	predicted gene, 35725 [Source:MGI Symbol;Acc:MGI:5594884]	Gm35725	5.26569	1.07497
											ENSMUSG00000021403	serine (or cysteine) peptidase inhibitor, clade B, member 9b [Source:MGI Symbol;Acc:MGI:894668]	Serpinb9b	8.40642	3.79792		ENSMUSG00000033857	endo-beta-N-acetylglucosaminidase [Source:MGI Symbol;Acc:MGI:2443788]	Engase	5.86562	1.68408
											ENSMUSG00000042992	BLOC-1 related complex subunit 5 [Source:MGI Symbol;Acc:MGI:1915024]	Borcs5	5.59724	0.994929		ENSMUSG00000058152	chondroitin sulfate synthase 3 [Source:MGI Symbol;Acc:MGI:1926173]	Chsy3	5.86562	1.68408
											ENSMUSG00000097412	RIKEN cDNA 1810014B01 gene [Source:MGI Symbol;Acc:MGI:1913513]	1810014B01Rik	5.59724	0.994929		ENSMUSG00000063488	zinc finger with KRAB and SCAN domains 7 [Source:MGI Symbol;Acc:MGI:3040678]	Zkscan7	5.86562	1.68408
											ENSMUSG00000025262	family with sequence similarity 120, member C [Source:MGI Symbol;Acc:MGI:2387687]	Fam120c	5.57309	0.994929		ENSMUSG00000058589	ankyrin repeat and sterile alpha motif domain containing 1B [Source:MGI Symbol;Acc:MGI:1924781]	Anks1b	6.28809	2.11105
											ENSMUSG00000025656	CDC42 guanine nucleotide exchange factor (GEF) 9 [Source:MGI Symbol;Acc:MGI:2442233]	Arhgef9	5.57309	0.994929		ENSMUSG00000078851	histone cluster 3, H2a [Source:MGI Symbol;Acc:MGI:2448458]	Hist3h2a	6.28809	2.11105
											ENSMUSG00000031292	cyclin-dependent kinase-like 5 [Source:MGI Symbol;Acc:MGI:1278336]	Cdkl5	5.57309	0.994929		ENSMUSG00000036815	dipeptidylpeptidase 10 [Source:MGI Symbol;Acc:MGI:2442409]	Dpp10	5.83809	1.68408
											ENSMUSG00000047719	UbiA prenyltransferase domain containing 1 [Source:MGI Symbol;Acc:MGI:1918957]	Ubiad1	5.57309	0.994929		ENSMUSG00000043259	family with sequence similarity 13, member C [Source:MGI Symbol;Acc:MGI:1918971]	Fam13c	5.83809	1.68408
											ENSMUSG00000083306	predicted gene 13868 [Source:MGI Symbol;Acc:MGI:3651789]	Gm13868	5.57309	0.994929		ENSMUSG00000078795	carcinoembryonic antigen-related cell adhesion molecule 15 [Source:MGI Symbol;Acc:MGI:2141810]	Ceacam15	5.83809	1.68408
											ENSMUSG00000103748	predicted gene, 38243 [Source:MGI Symbol;Acc:MGI:5611471]	Gm38243	5.57309	0.994929		ENSMUSG00000020173	cordon-bleu WH2 repeat [Source:MGI Symbol;Acc:MGI:105056]	Cobl	5.22375	1.07497
											ENSMUSG00000107549	predicted gene, 43961 [Source:MGI Symbol;Acc:MGI:5690353]	Gm43961	5.57309	0.994929		ENSMUSG00000022449	a disintegrin-like and metallopeptidase (reprolysin type) with thrombospondin type 1 motif, 20 [Source:MGI Symbol;Acc:MGI:2660628]	Adamts20	5.22375	1.07497
											ENSMUSG00000117599	TEC	AC123927.3	6.57011	1.99239		ENSMUSG00000034416	polycystic kidney disease 1 like 2 [Source:MGI Symbol;Acc:MGI:2664668]	Pkd1l2	5.22375	1.07497
											ENSMUSG00000024544	low density lipoprotein receptor class A domain containing 4 [Source:MGI Symbol;Acc:MGI:1277150]	Ldlrad4	6.14792	1.5782		ENSMUSG00000037907	ankyrin repeat domain 13b [Source:MGI Symbol;Acc:MGI:2144501]	Ankrd13b	5.22375	1.07497
											ENSMUSG00000083906	predicted gene 15186 [Source:MGI Symbol;Acc:MGI:3705337]	Gm15186	7.14592	2.5765		ENSMUSG00000055960	selection and upkeep of intraepithelial T cells 4 [Source:MGI Symbol;Acc:MGI:2444425]	Skint4	5.22375	1.07497
											ENSMUSG00000032598	NCK interacting protein with SH3 domain [Source:MGI Symbol;Acc:MGI:1931834]	Nckipsd	5.54853	0.994929		ENSMUSG00000069289	vomeronasal 1 receptor 203 [Source:MGI Symbol;Acc:MGI:2159674]	Vmn1r203	5.22375	1.07497
											ENSMUSG00000044860	predicted gene 1123 [Source:MGI Symbol;Acc:MGI:2685969]	Gm1123	5.54853	0.994929		ENSMUSG00000075141	olfactory receptor 1160 [Source:MGI Symbol;Acc:MGI:3030994]	Olfr1160	5.22375	1.07497
											ENSMUSG00000104631	predicted gene 43774 [Source:MGI Symbol;Acc:MGI:5663911]	Gm43774	5.54853	0.994929		ENSMUSG00000109314	predicted gene 44699 [Source:MGI Symbol;Acc:MGI:5753275]	Gm44699	5.22375	1.07497
											ENSMUSG00000115570	predicted gene, 48986 [Source:MGI Symbol;Acc:MGI:6118332]	Gm48986	5.54853	0.994929		ENSMUSG00000041538	histocompatibility 2, O region beta locus [Source:MGI Symbol;Acc:MGI:95925]	H2-Ob	7.97885	3.83594
											ENSMUSG00000020657	DnaJ heat shock protein family (Hsp40) member C27 [Source:MGI Symbol;Acc:MGI:2443036]	Dnajc27	6.13148	1.5782		ENSMUSG00000022540	rogdi homolog [Source:MGI Symbol;Acc:MGI:1913299]	Rogdi	8.27418	4.13752
											ENSMUSG00000025077	DNA cross-link repair 1A [Source:MGI Symbol;Acc:MGI:1930042]	Dclre1a	6.13148	1.5782		ENSMUSG00000001089	leucine zipper protein 1 [Source:MGI Symbol;Acc:MGI:107629]	Luzp1	6.83938	2.70784
											ENSMUSG00000108269	predicted gene, 18422 [Source:MGI Symbol;Acc:MGI:5010607]	Gm18422	7.52523	2.99111		ENSMUSG00000004415	collagen, type XXVI, alpha 1 [Source:MGI Symbol;Acc:MGI:2155345]	Col26a1	5.81003	1.68408
											ENSMUSG00000024736	transmembrane protein 132A [Source:MGI Symbol;Acc:MGI:2147810]	Tmem132a	7.3301	2.79865		ENSMUSG00000021245	mutL homolog 3 [Source:MGI Symbol;Acc:MGI:1353455]	Mlh3	5.81003	1.68408
											ENSMUSG00000086866	RIKEN cDNA 4930512H18 gene [Source:MGI Symbol;Acc:MGI:1922361]	4930512H18Rik	5.52355	0.994929		ENSMUSG00000033182	kelch repeat and BTB (POZ) domain containing 12 [Source:MGI Symbol;Acc:MGI:1918481]	Kbtbd12	5.81003	1.68408
											ENSMUSG00000107364	predicted gene 43051 [Source:MGI Symbol;Acc:MGI:5663188]	Gm43051	5.52355	0.994929		ENSMUSG00000051346	SPRY domain containing 4 [Source:MGI Symbol;Acc:MGI:1913951]	Spryd4	5.81003	1.68408
											ENSMUSG00000018341	interleukin 12 receptor, beta 2 [Source:MGI Symbol;Acc:MGI:1270861]	Il12rb2	7.68586	3.1609		ENSMUSG00000058897	collagen, type XXV, alpha 1 [Source:MGI Symbol;Acc:MGI:1924268]	Col25a1	5.81003	1.68408
											ENSMUSG00000035919	Bardet-Biedl syndrome 9 (human) [Source:MGI Symbol;Acc:MGI:2442833]	Bbs9	6.50778	1.99239		ENSMUSG00000071424	glutamate receptor, ionotropic, delta 2 [Source:MGI Symbol;Acc:MGI:95813]	Grid2	5.81003	1.68408
											ENSMUSG00000020122	epidermal growth factor receptor [Source:MGI Symbol;Acc:MGI:95294]	Egfr	5.49812	0.994929		ENSMUSG00000096740	LBH domain containing 1 [Source:MGI Symbol;Acc:MGI:5516029]	Lbhd1	5.81003	1.68408
											ENSMUSG00000070461	novel transcript, sense overlapping Col20a1	BX649560.1	5.49812	0.994929		ENSMUSG00000060924	CUB and Sushi multiple domains 1 [Source:MGI Symbol;Acc:MGI:2137383]	Csmd1	6.56494	2.44008
											ENSMUSG00000074171	predicted gene 6658 [Source:MGI Symbol;Acc:MGI:3645470]	Gm6658	5.49812	0.994929		ENSMUSG00000021569	thyroid hormone receptor interactor 13 [Source:MGI Symbol;Acc:MGI:1916966]	Trip13	7.84002	3.71957
											ENSMUSG00000105509	RIKEN cDNA C130013H08 gene [Source:MGI Symbol;Acc:MGI:3697343]	C130013H08Rik	5.49812	0.994929		ENSMUSG00000062510	NSL1, MIS12 kinetochore complex component [Source:MGI Symbol;Acc:MGI:2685830]	Nsl1	6.82543	2.70784
											ENSMUSG00000036599	carbohydrate sulfotransferase 12 [Source:MGI Symbol;Acc:MGI:1929064]	Chst12	6.081	1.5782		ENSMUSG00000016995	matrilin 4 [Source:MGI Symbol;Acc:MGI:1328314]	Matn4	5.18057	1.07497
											ENSMUSG00000087213	RIKEN cDNA 2810408I11 gene [Source:MGI Symbol;Acc:MGI:1917191]	2810408I11Rik	7.65743	3.1609		ENSMUSG00000020427	insulin-like growth factor binding protein 3 [Source:MGI Symbol;Acc:MGI:96438]	Igfbp3	5.18057	1.07497
											ENSMUSG00000074182	zinc finger, HIT type 6 [Source:MGI Symbol;Acc:MGI:1916996]	Znhit6	6.80596	2.31381		ENSMUSG00000021874	RIKEN cDNA 4933413J09 gene [Source:MGI Symbol;Acc:MGI:1918356]	4933413J09Rik	5.18057	1.07497
											ENSMUSG00000022197	PDZ domain containing 2 [Source:MGI Symbol;Acc:MGI:1922394]	Pdzd2	7.27877	2.79865		ENSMUSG00000029335	bone morphogenetic protein 3 [Source:MGI Symbol;Acc:MGI:88179]	Bmp3	5.18057	1.07497
											ENSMUSG00000025142	alveolar soft part sarcoma chromosome region, candidate 1 (human) [Source:MGI Symbol;Acc:MGI:1916188]	Aspscr1	5.47224	0.994929		ENSMUSG00000031492	cholinergic receptor, nicotinic, beta polypeptide 3 [Source:MGI Symbol;Acc:MGI:106212]	Chrnb3	5.18057	1.07497
											ENSMUSG00000042500	argonaute RISC catalytic subunit 4 [Source:MGI Symbol;Acc:MGI:1924100]	38200	5.47224	0.994929		ENSMUSG00000037542	aldehyde dehydrogenase 8 family, member A1 [Source:MGI Symbol;Acc:MGI:2653900]	Aldh8a1	5.18057	1.07497
											ENSMUSG00000102639	predicted gene, 38223 [Source:MGI Symbol;Acc:MGI:5611451]	Gm38223	5.47224	0.994929		ENSMUSG00000039097	relaxin 1 [Source:MGI Symbol;Acc:MGI:97931]	Rln1	5.18057	1.07497
											ENSMUSG00000104874	predicted gene 43387 [Source:MGI Symbol;Acc:MGI:5663524]	Gm43387	5.47224	0.994929		ENSMUSG00000069132	neurexophilin 2 [Source:MGI Symbol;Acc:MGI:107491]	Nxph2	5.18057	1.07497
											ENSMUSG00000116903	predicted gene, 19522 [Source:MGI Symbol;Acc:MGI:5011707]	Gm19522	5.47224	0.994929		ENSMUSG00000078817	NLR family, pyrin domain containing 12 [Source:MGI Symbol;Acc:MGI:2676630]	Nlrp12	5.18057	1.07497
											ENSMUSG00000031105	solute carrier family 25 (mitochondrial carrier, brain), member 14 [Source:MGI Symbol;Acc:MGI:1330823]	Slc25a14	7.46745	2.99111		ENSMUSG00000080775	predicted gene 6368 [Source:MGI Symbol;Acc:MGI:3644537]	Gm6368	5.18057	1.07497
											ENSMUSG00000102172	predicted gene, 37873 [Source:MGI Symbol;Acc:MGI:5611101]	Gm37873	6.78509	2.31381		ENSMUSG00000103440	predicted gene, 37131 [Source:MGI Symbol;Acc:MGI:5610359]	Gm37131	5.18057	1.07497
											ENSMUSG00000060038	deoxyhypusine synthase [Source:MGI Symbol;Acc:MGI:2683592]	Dhps	7.91928	3.4502		ENSMUSG00000107794	predicted gene, 44095 [Source:MGI Symbol;Acc:MGI:5690487]	Gm44095	5.18057	1.07497
											ENSMUSG00000096929	RIKEN cDNA A330023F24 gene [Source:MGI Symbol;Acc:MGI:2443958]	A330023F24Rik	6.04633	1.5782		ENSMUSG00000109394	RIKEN cDNA A230057D06 gene [Source:MGI Symbol;Acc:MGI:2442922]	A230057D06Rik	5.18057	1.07497
											ENSMUSG00000024790	SAC3 domain containing 1 [Source:MGI Symbol;Acc:MGI:1913656]	Sac3d1	5.44589	0.994929		ENSMUSG00000112900	predicted gene, 48204 [Source:MGI Symbol;Acc:MGI:6097593]	Gm48204	5.18057	1.07497
											ENSMUSG00000025279	deoxyribonuclease 1-like 3 [Source:MGI Symbol;Acc:MGI:1314633]	Dnase1l3	5.44589	0.994929		ENSMUSG00000116976	RIKEN cDNA 4930500H12 gene [Source:MGI Symbol;Acc:MGI:1922241]	4930500H12Rik	5.18057	1.07497
											ENSMUSG00000090582	predicted gene 17024 [Source:MGI Symbol;Acc:MGI:4937851]	Gm17024	5.44589	0.994929		ENSMUSG00000061411	nucleolar protein 4-like [Source:MGI Symbol;Acc:MGI:1918765]	Nol4l	6.81134	2.70784
											ENSMUSG00000104391	predicted gene, 37960 [Source:MGI Symbol;Acc:MGI:5611188]	Gm37960	6.44264	1.99239		ENSMUSG00000000811	thioredoxin reductase 3 [Source:MGI Symbol;Acc:MGI:2386711]	Txnrd3	5.78141	1.68408
											ENSMUSG00000116673	RIKEN cDNA A630089N07 gene [Source:MGI Symbol;Acc:MGI:2444323]	A630089N07Rik	6.44264	1.99239		ENSMUSG00000020527	myosin XIX [Source:MGI Symbol;Acc:MGI:1913446]	Myo19	5.78141	1.68408
											ENSMUSG00000030917	transmembrane protein 159 [Source:MGI Symbol;Acc:MGI:1925752]	Tmem159	6.76391	2.31381		ENSMUSG00000042942	growth regulation by estrogen in breast cancer-like [Source:MGI Symbol;Acc:MGI:3576497]	Greb1l	5.78141	1.68408
											ENSMUSG00000113328	predicted gene, 47260 [Source:MGI Symbol;Acc:MGI:6096093]	Gm47260	7.24859	2.79865		ENSMUSG00000056222	sparc/osteonectin, cwcv and kazal-like domains proteoglycan 1 [Source:MGI Symbol;Acc:MGI:105371]	Spock1	5.78141	1.68408
											ENSMUSG00000103216	predicted gene, 37248 [Source:MGI Symbol;Acc:MGI:5610476]	Gm37248	7.89999	3.4502		ENSMUSG00000109363	predicted gene 44668 [Source:MGI Symbol;Acc:MGI:5753244]	Gm44668	5.78141	1.68408
											ENSMUSG00000105643	predicted gene 42611 [Source:MGI Symbol;Acc:MGI:5662748]	Gm42611	7.24095	2.79865		ENSMUSG00000003352	calcium channel, voltage-dependent, beta 3 subunit [Source:MGI Symbol;Acc:MGI:103307]	Cacnb3	8.12839	4.04383
											ENSMUSG00000026989	death associated protein-like 1 [Source:MGI Symbol;Acc:MGI:1923997]	Dapl1	6.42925	1.99239		ENSMUSG00000027555	carbonic anhydrase 13 [Source:MGI Symbol;Acc:MGI:1931322]	Car13	5.75221	1.68408
											ENSMUSG00000052395	RFT1 homolog [Source:MGI Symbol;Acc:MGI:3607791]	Rft1	6.01082	1.5782		ENSMUSG00000026532	spectrin alpha, erythrocytic 1 [Source:MGI Symbol;Acc:MGI:98385]	Spta1	5.13604	1.07497
											ENSMUSG00000044367	solute carrier family 16 (monocarboxylic acid transporters), member 13 [Source:MGI Symbol;Acc:MGI:1916559]	Slc16a13	5.41905	0.994929		ENSMUSG00000028591	PRAME family member 12 [Source:MGI Symbol;Acc:MGI:1924882]	Pramef12	5.13604	1.07497
											ENSMUSG00000098176	coiled-coil domain containing 166 [Source:MGI Symbol;Acc:MGI:1925902]	Ccdc166	5.41905	0.994929		ENSMUSG00000042662	dual specificity phosphatase-like 15 [Source:MGI Symbol;Acc:MGI:1934928]	Dusp15	5.13604	1.07497
											ENSMUSG00000089707	SLAIN motif family, member 1, opposite strand [Source:MGI Symbol;Acc:MGI:1918148]	Slain1os	5.99272	1.5782		ENSMUSG00000044313	mab-21-like 3 (C. elegans) [Source:MGI Symbol;Acc:MGI:2446273]	Mab21l3	5.13604	1.07497
											ENSMUSG00000026380	transcription factor CP2-like 1 [Source:MGI Symbol;Acc:MGI:2444691]	Tfcp2l1	6.40209	1.99239		ENSMUSG00000047878	alpha 1,4-galactosyltransferase [Source:MGI Symbol;Acc:MGI:3512453]	A4galt	5.13604	1.07497
											ENSMUSG00000019852	ARFGEF family member 3 [Source:MGI Symbol;Acc:MGI:106387]	Arfgef3	6.7206	2.31381		ENSMUSG00000049538	a disintegrin-like and metallopeptidase (reprolysin type) with thrombospondin type 1 motif, 16 [Source:MGI Symbol;Acc:MGI:2429637]	Adamts16	5.13604	1.07497
											ENSMUSG00000026172	BCS1-like (yeast) [Source:MGI Symbol;Acc:MGI:1914071]	Bcs1l	5.39169	0.994929		ENSMUSG00000050343	olfactory receptor 1378 [Source:MGI Symbol;Acc:MGI:3031212]	Olfr1378	5.13604	1.07497
											ENSMUSG00000043831	LysM, putative peptidoglycan-binding, domain containing 4 [Source:MGI Symbol;Acc:MGI:1922349]	Lysmd4	5.39169	0.994929		ENSMUSG00000053093	myosin, heavy polypeptide 7, cardiac muscle, beta [Source:MGI Symbol;Acc:MGI:2155600]	Myh7	5.13604	1.07497
											ENSMUSG00000086052	predicted gene 11802 [Source:MGI Symbol;Acc:MGI:3650651]	Gm11802	5.39169	0.994929		ENSMUSG00000054142	vomeronasal 1 receptor 236 [Source:MGI Symbol;Acc:MGI:2159638]	Vmn1r236	5.13604	1.07497
											ENSMUSG00000114235	RIKEN cDNA F530104D19 gene [Source:MGI Symbol;Acc:MGI:3642424]	F530104D19Rik	5.39169	0.994929		ENSMUSG00000056367	ARP3 actin-related protein 3B [Source:MGI Symbol;Acc:MGI:2661120]	Actr3b	5.13604	1.07497
											ENSMUSG00000034413	neuralized E3 ubiquitin protein ligase 1B [Source:MGI Symbol;Acc:MGI:3643092]	Neurl1b	5.9744	1.5782		ENSMUSG00000073633	F-box protein 36 [Source:MGI Symbol;Acc:MGI:1289192]	Fbxo36	5.13604	1.07497
											ENSMUSG00000087231	RIKEN cDNA E230016M11 gene [Source:MGI Symbol;Acc:MGI:2443524]	E230016M11Rik	5.9744	1.5782		ENSMUSG00000073656	predicted gene 10558 [Source:MGI Symbol;Acc:MGI:3642906]	Gm10558	5.13604	1.07497
											ENSMUSG00000022951	regulator of calcineurin 1 [Source:MGI Symbol;Acc:MGI:1890564]	Rcan1	6.38831	1.99239		ENSMUSG00000075046	double homeobox family member 3 [Source:MGI Symbol;Acc:MGI:1921649]	Duxf3	5.13604	1.07497
											ENSMUSG00000024169	intraflagellar transport 140 [Source:MGI Symbol;Acc:MGI:2146906]	Ift140	6.70956	2.31381		ENSMUSG00000097313	predicted gene, 26569 [Source:MGI Symbol;Acc:MGI:5477063]	Gm26569	5.13604	1.07497
											ENSMUSG00000033904	centriolar coiled coil protein 110 [Source:MGI Symbol;Acc:MGI:2141942]	Ccp110	9.07518	4.69067		ENSMUSG00000099102	predicted gene 11983 [Source:MGI Symbol;Acc:MGI:3650519]	Gm11983	5.13604	1.07497
											ENSMUSG00000113379	predicted gene, 46436 [Source:MGI Symbol;Acc:MGI:5826073]	Gm46436	6.37441	1.99239		ENSMUSG00000103539	predicted gene, 37834 [Source:MGI Symbol;Acc:MGI:5611062]	Gm37834	5.13604	1.07497
											ENSMUSG00000074217	RIKEN cDNA 2210011C24 gene [Source:MGI Symbol;Acc:MGI:1917384]	2210011C24Rik	5.36381	0.994929		ENSMUSG00000110633	predicted gene, 32122 [Source:MGI Symbol;Acc:MGI:5591281]	Gm32122	5.13604	1.07497
											ENSMUSG00000103822	RIKEN cDNA 6030460B20 gene [Source:MGI Symbol;Acc:MGI:1924974]	6030460B20Rik	5.36381	0.994929		ENSMUSG00000113244	predicted gene, 31218 [Source:MGI Symbol;Acc:MGI:5590377]	Gm31218	5.13604	1.07497
											ENSMUSG00000106648	predicted gene 43176 [Source:MGI Symbol;Acc:MGI:5663313]	Gm43176	5.36381	0.994929		ENSMUSG00000041782	ladinin [Source:MGI Symbol;Acc:MGI:109343]	Lad1	5.7224	1.68408
											ENSMUSG00000107136	predicted gene 42466 [Source:MGI Symbol;Acc:MGI:5662603]	Gm42466	5.36381	0.994929		ENSMUSG00000085623	predicted gene 16041 [Source:MGI Symbol;Acc:MGI:3801909]	Gm16041	5.7224	1.68408
											ENSMUSG00000115252	predicted gene, 48996 [Source:MGI Symbol;Acc:MGI:6118344]	Gm48996	6.36036	1.99239		ENSMUSG00000095961	vomeronasal 2, receptor 102 [Source:MGI Symbol;Acc:MGI:3647786]	Vmn2r102	5.7224	1.68408
											ENSMUSG00000022672	protein kinase, DNA activated, catalytic polypeptide [Source:MGI Symbol;Acc:MGI:104779]	Prkdc	9.55984	5.19957		ENSMUSG00000022656	nectin cell adhesion molecule 3 [Source:MGI Symbol;Acc:MGI:1930171]	Nectin3	6.7238	2.70784
											ENSMUSG00000026873	PHD finger protein 19 [Source:MGI Symbol;Acc:MGI:1921266]	Phf19	5.93705	1.5782		ENSMUSG00000025175	fructosamine 3 kinase [Source:MGI Symbol;Acc:MGI:1926834]	Fn3k	5.09011	1.07497
											ENSMUSG00000028538	ST3 beta-galactoside alpha-2,3-sialyltransferase 3 [Source:MGI Symbol;Acc:MGI:1316659]	St3gal3	5.93705	1.5782		ENSMUSG00000025450	predicted gene 9752 [Source:MGI Symbol;Acc:MGI:3641896]	Gm9752	5.09011	1.07497
											ENSMUSG00000026196	BRCA1 associated RING domain 1 [Source:MGI Symbol;Acc:MGI:1328361]	Bard1	8.86251	4.51384		ENSMUSG00000026546	cilia and flagella associated protein 45 [Source:MGI Symbol;Acc:MGI:1919120]	Cfap45	5.09011	1.07497
											ENSMUSG00000039345	methyltransferase like 22 [Source:MGI Symbol;Acc:MGI:2384301]	Mettl22	5.33538	0.994929		ENSMUSG00000032014	out at first homolog [Source:MGI Symbol;Acc:MGI:94852]	Oaf	5.09011	1.07497
											ENSMUSG00000038240	prenyl (solanesyl) diphosphate synthase, subunit 2 [Source:MGI Symbol;Acc:MGI:1918615]	Pdss2	5.918	1.5782		ENSMUSG00000033960	junctional cadherin 5 associated [Source:MGI Symbol;Acc:MGI:2685174]	Jcad	5.09011	1.07497
											ENSMUSG00000090709	predicted gene 17173 [Source:MGI Symbol;Acc:MGI:4938000]	Gm17173	6.33186	1.99239		ENSMUSG00000037432	fer-1-like 5 (C. elegans) [Source:MGI Symbol;Acc:MGI:3616091]	Fer1l5	5.09011	1.07497
											ENSMUSG00000049092	G protein-coupled receptor 137C [Source:MGI Symbol;Acc:MGI:1917963]	Gpr137c	6.65309	2.31381		ENSMUSG00000040373	calcium channel, voltage-dependent, gamma subunit 5 [Source:MGI Symbol;Acc:MGI:2157946]	Cacng5	5.09011	1.07497
											ENSMUSG00000011658	fuzzy planar cell polarity protein [Source:MGI Symbol;Acc:MGI:1917550]	Fuz	5.30638	0.994929		ENSMUSG00000041544	dispatched RND transporter family member 3 [Source:MGI Symbol;Acc:MGI:2444403]	Disp3	5.09011	1.07497
											ENSMUSG00000034557	zinc finger, FYVE domain containing 9 [Source:MGI Symbol;Acc:MGI:2652838]	Zfyve9	5.30638	0.994929		ENSMUSG00000045039	multiple EGF-like-domains 8 [Source:MGI Symbol;Acc:MGI:2446294]	Megf8	5.09011	1.07497
											ENSMUSG00000086196	predicted gene 13571 [Source:MGI Symbol;Acc:MGI:3652223]	Gm13571	5.30638	0.994929		ENSMUSG00000048142	N-acetyltransferase 8-like [Source:MGI Symbol;Acc:MGI:2447776]	Nat8l	5.09011	1.07497
											ENSMUSG00000108181	RIKEN cDNA C030015A19 gene [Source:MGI Symbol;Acc:MGI:1924668]	C030015A19Rik	5.30638	0.994929		ENSMUSG00000050967	cellular repressor of E1A-stimulated genes 2 [Source:MGI Symbol;Acc:MGI:1928333]	Creg2	5.09011	1.07497
											ENSMUSG00000037315	jade family PHD finger 3 [Source:MGI Symbol;Acc:MGI:2148019]	Jade3	6.61811	2.31381		ENSMUSG00000057503	olfactory receptor 1459 [Source:MGI Symbol;Acc:MGI:3031293]	Olfr1459	5.09011	1.07497
											ENSMUSG00000022422	DNA replication and sister chromatid cohesion 1 [Source:MGI Symbol;Acc:MGI:1919357]	Dscc1	7.29362	2.99111		ENSMUSG00000062563	cystin 1 [Source:MGI Symbol;Acc:MGI:2177632]	Cys1	5.09011	1.07497
											ENSMUSG00000020696	ring finger and FYVE like domain containing protein [Source:MGI Symbol;Acc:MGI:1914588]	Rffl	5.87913	1.5782		ENSMUSG00000067010	vomeronasal 2, receptor 10 [Source:MGI Symbol;Acc:MGI:1316730]	Vmn2r10	5.09011	1.07497
											ENSMUSG00000117113	novel transcript	CT010445.1	5.87913	1.5782		ENSMUSG00000071550	cilia and flagella associated protein 44 [Source:MGI Symbol;Acc:MGI:1277238]	Cfap44	5.09011	1.07497
											ENSMUSG00000051344	pleckstrin homology domain containing, family M, member 3 [Source:MGI Symbol;Acc:MGI:2443627]	Plekhm3	8.09491	3.79792		ENSMUSG00000074164	vomeronasal 2, receptor, pseudogene 54 [Source:MGI Symbol;Acc:MGI:1351350]	Vmn2r-ps54	5.09011	1.07497
											ENSMUSG00000005470	anti-silencing function 1B histone chaperone [Source:MGI Symbol;Acc:MGI:1914179]	Asf1b	9.80374	5.51362		ENSMUSG00000074466	predicted gene 15417 [Source:MGI Symbol;Acc:MGI:3642531]	Gm15417	5.09011	1.07497
											ENSMUSG00000004872	paired box 3 [Source:MGI Symbol;Acc:MGI:97487]	Pax3	5.27678	0.994929		ENSMUSG00000085355	RIKEN cDNA 3010003L21 gene [Source:MGI Symbol;Acc:MGI:1924094]	3010003L21Rik	5.09011	1.07497
											ENSMUSG00000024936	potassium channel, subfamily K, member 7 [Source:MGI Symbol;Acc:MGI:1341841]	Kcnk7	5.27678	0.994929		ENSMUSG00000092009	myosin, heavy chain 15 [Source:MGI Symbol;Acc:MGI:3643515]	Myh15	5.09011	1.07497
											ENSMUSG00000089794	predicted gene 16337 [Source:MGI Symbol;Acc:MGI:3840131]	Gm16337	5.27678	0.994929		ENSMUSG00000097109	predicted gene, 26580 [Source:MGI Symbol;Acc:MGI:5477074]	Gm26580	5.09011	1.07497
											ENSMUSG00000047766	leucine rich repeat containing 49 [Source:MGI Symbol;Acc:MGI:2442689]	Lrrc49	6.27312	1.99239		ENSMUSG00000098505	predicted gene 14496 [Source:MGI Symbol;Acc:MGI:3769929]	Gm14496	5.09011	1.07497
											ENSMUSG00000024078	tetratricopeptide repeat domain 27 [Source:MGI Symbol;Acc:MGI:1921446]	Ttc27	6.59431	2.31381		ENSMUSG00000102312	protocadherin alpha 3 [Source:MGI Symbol;Acc:MGI:2447313]	Pcdha3	5.09011	1.07497
											ENSMUSG00000029814	insulin-like growth factor 2 mRNA binding protein 3 [Source:MGI Symbol;Acc:MGI:1890359]	Igf2bp3	6.25805	1.99239		ENSMUSG00000102625	predicted gene, 37672 [Source:MGI Symbol;Acc:MGI:5610900]	Gm37672	5.09011	1.07497
											ENSMUSG00000043487	acyl-CoA thioesterase 6 [Source:MGI Symbol;Acc:MGI:1921287]	Acot6	5.83919	1.5782		ENSMUSG00000104344	predicted gene, 38077 [Source:MGI Symbol;Acc:MGI:5611305]	Gm38077	5.09011	1.07497
											ENSMUSG00000048388	family with sequence similarity 171, member B [Source:MGI Symbol;Acc:MGI:2444579]	Fam171b	5.83919	1.5782		ENSMUSG00000107182	predicted gene 43268 [Source:MGI Symbol;Acc:MGI:5663405]	Gm43268	5.09011	1.07497
											ENSMUSG00000030726	polymerase (DNA-directed), delta 3, accessory subunit [Source:MGI Symbol;Acc:MGI:1915217]	Pold3	9.24719	4.99016		ENSMUSG00000107254	predicted gene 43769 [Source:MGI Symbol;Acc:MGI:5663906]	Gm43769	5.09011	1.07497
											ENSMUSG00000057788	DEAD (Asp-Glu-Ala-Asp) box polypeptide 49 [Source:MGI Symbol;Acc:MGI:2136689]	Ddx49	5.24656	0.994929		ENSMUSG00000110710	expressed sequence C78859 [Source:MGI Symbol;Acc:MGI:2142856]	C78859	5.09011	1.07497
											ENSMUSG00000068742	cryptochrome 2 (photolyase-like) [Source:MGI Symbol;Acc:MGI:1270859]	Cry2	5.24656	0.994929		ENSMUSG00000113898	predicted gene, 19144 [Source:MGI Symbol;Acc:MGI:5011329]	Gm19144	5.09011	1.07497
											ENSMUSG00000070705	EP300 interacting inhibitor of differentiation 2B [Source:MGI Symbol;Acc:MGI:1924095]	Eid2b	5.24656	0.994929		ENSMUSG00000113941	predicted gene, 35755 [Source:MGI Symbol;Acc:MGI:5594914]	Gm35755	5.09011	1.07497
											ENSMUSG00000107813	predicted gene, 44434 [Source:MGI Symbol;Acc:MGI:5690826]	Gm44434	5.24656	0.994929		ENSMUSG00000055088	olfactory receptor 354 [Source:MGI Symbol;Acc:MGI:3030188]	Olfr354	5.69197	1.68408
											ENSMUSG00000108460	predicted gene, 39041 [Source:MGI Symbol;Acc:MGI:5621926]	Gm39041	5.24656	0.994929		ENSMUSG00000027394	tubulin tyrosine ligase [Source:MGI Symbol;Acc:MGI:1916987]	Ttl	6.42391	2.44008
											ENSMUSG00000109873	predicted gene 45407 [Source:MGI Symbol;Acc:MGI:5791243]	Gm45407	6.24282	1.99239		ENSMUSG00000030111	alpha-2-macroglobulin [Source:MGI Symbol;Acc:MGI:2449119]	A2m	6.09227	2.11105
											ENSMUSG00000041324	inhibin beta-A [Source:MGI Symbol;Acc:MGI:96570]	Inhba	5.21569	0.994929		ENSMUSG00000058728	CD300C molecule [Source:MGI Symbol;Acc:MGI:3032626]	Cd300c	5.66088	1.68408
											ENSMUSG00000070044	family with sequence similarity 149, member A [Source:MGI Symbol;Acc:MGI:2387177]	Fam149a	5.21569	0.994929		ENSMUSG00000020155	potassium large conductance calcium-activated channel, subfamily M, beta member 1 [Source:MGI Symbol;Acc:MGI:1334203]	Kcnmb1	5.04266	1.07497
											ENSMUSG00000105962	predicted gene 42432 [Source:MGI Symbol;Acc:MGI:5662569]	Gm42432	5.21569	0.994929		ENSMUSG00000026564	dual specificity phosphatase 27 (putative) [Source:MGI Symbol;Acc:MGI:2685055]	Dusp27	5.04266	1.07497
											ENSMUSG00000109576	predicted gene 44704 [Source:MGI Symbol;Acc:MGI:5753280]	Gm44704	5.21569	0.994929		ENSMUSG00000028373	astrotactin 2 [Source:MGI Symbol;Acc:MGI:1889277]	Astn2	5.04266	1.07497
											ENSMUSG00000116639	predicted gene, 49730 [Source:MGI Symbol;Acc:MGI:6215212]	Gm49730	5.21569	0.994929		ENSMUSG00000031503	collagen, type IV, alpha 2 [Source:MGI Symbol;Acc:MGI:88455]	Col4a2	5.04266	1.07497
											ENSMUSG00000009406	ELK1, member of ETS oncogene family [Source:MGI Symbol;Acc:MGI:101833]	Elk1	5.79811	1.5782		ENSMUSG00000034101	catenin (cadherin associated protein), delta 1 [Source:MGI Symbol;Acc:MGI:105100]	Ctnnd1	5.04266	1.07497
											ENSMUSG00000011837	small nuclear RNA activating complex, polypeptide 2 [Source:MGI Symbol;Acc:MGI:1914861]	Snapc2	5.79811	1.5782		ENSMUSG00000034912	MAM domain containing glycosylphosphatidylinositol anchor 2 [Source:MGI Symbol;Acc:MGI:2444706]	Mdga2	5.04266	1.07497
											ENSMUSG00000021368	TBC1 domain family, member 7 [Source:MGI Symbol;Acc:MGI:1914296]	Tbc1d7	7.01759	2.79865		ENSMUSG00000036745	tubulin tyrosine ligase-like family, member 7 [Source:MGI Symbol;Acc:MGI:1918142]	Ttll7	5.04266	1.07497
											ENSMUSG00000097113	predicted gene, 19705 [Source:MGI Symbol;Acc:MGI:5011890]	Gm19705	6.52047	2.31381		ENSMUSG00000047344	LanC lantibiotic synthetase component C-like 3 (bacterial) [Source:MGI Symbol;Acc:MGI:2443335]	Lancl3	5.04266	1.07497
											ENSMUSG00000003438	translocase of inner mitochondrial membrane 50 [Source:MGI Symbol;Acc:MGI:1913775]	Timm50	7.89025	3.69106		ENSMUSG00000048520	F-box and leucine-rich repeat protein 13 [Source:MGI Symbol;Acc:MGI:2443416]	Fbxl13	5.04266	1.07497
											ENSMUSG00000015335	zinc finger, DHHC domain containing 12 [Source:MGI Symbol;Acc:MGI:1913470]	Zdhhc12	5.18415	0.994929		ENSMUSG00000067028	contactin associated protein-like 5B [Source:MGI Symbol;Acc:MGI:3664583]	Cntnap5b	5.04266	1.07497
											ENSMUSG00000043153	isoprenoid synthase domain containing [Source:MGI Symbol;Acc:MGI:1923097]	Ispd	5.18415	0.994929		ENSMUSG00000070345	heat shock transcription factor family member 5 [Source:MGI Symbol;Acc:MGI:2685585]	Hsf5	5.04266	1.07497
											ENSMUSG00000048997	ataxin 7-like 2 [Source:MGI Symbol;Acc:MGI:1919772]	Atxn7l2	5.18415	0.994929		ENSMUSG00000075511	RIKEN cDNA 1700001L05 gene [Source:MGI Symbol;Acc:MGI:1916541]	1700001L05Rik	5.04266	1.07497
											ENSMUSG00000113140	predicted gene, 48624 [Source:MGI Symbol;Acc:MGI:6098222]	Gm48624	5.75583	1.5782		ENSMUSG00000079164	toll-like receptor 5 [Source:MGI Symbol;Acc:MGI:1858171]	Tlr5	5.04266	1.07497
											ENSMUSG00000105979	predicted gene 43411 [Source:MGI Symbol;Acc:MGI:5663548]	Gm43411	7.3301	3.1609		ENSMUSG00000085925	retrotransposon Gaglike 1 [Source:MGI Symbol;Acc:MGI:2656842]	Rtl1	5.04266	1.07497
											ENSMUSG00000025722	WD repeat domain 73 [Source:MGI Symbol;Acc:MGI:1919218]	Wdr73	6.48208	2.31381		ENSMUSG00000097062	predicted gene, 17586 [Source:MGI Symbol;Acc:MGI:4937220]	Gm17586	5.04266	1.07497
											ENSMUSG00000030386	zinc finger protein 606 [Source:MGI Symbol;Acc:MGI:1914620]	Zfp606	6.48208	2.31381		ENSMUSG00000102681	predicted gene, 37221 [Source:MGI Symbol;Acc:MGI:5610449]	Gm37221	5.04266	1.07497
											ENSMUSG00000109652	predicted gene 45555 [Source:MGI Symbol;Acc:MGI:5791391]	Gm45555	8.06492	3.89741		ENSMUSG00000117175	novel transcript	AC161258.2	5.04266	1.07497
											ENSMUSG00000019768	estrogen receptor 1 (alpha) [Source:MGI Symbol;Acc:MGI:1352467]	Esr1	5.73421	1.5782		ENSMUSG00000117814	Novel transcript	AC122442.1	5.04266	1.07497
											ENSMUSG00000045466	zinc finger protein 956 [Source:MGI Symbol;Acc:MGI:2141515]	Zfp956	5.73421	1.5782		ENSMUSG00000022793	UDP-Gal:betaGlcNAc beta 1,4-galactosyltransferase, polypeptide 4 [Source:MGI Symbol;Acc:MGI:1928387]	B4galt4	5.62911	1.68408
											ENSMUSG00000002910	arrestin domain containing 2 [Source:MGI Symbol;Acc:MGI:1918057]	Arrdc2	6.14792	1.99239		ENSMUSG00000039106	5-hydroxytryptamine (serotonin) receptor 5A [Source:MGI Symbol;Acc:MGI:96283]	Htr5a	5.62911	1.68408
											ENSMUSG00000071862	leucine rich repeat transmembrane neuronal 2 [Source:MGI Symbol;Acc:MGI:2389174]	Lrrtm2	6.73155	2.5765		ENSMUSG00000068854	histone cluster 2, H2be [Source:MGI Symbol;Acc:MGI:2448415]	Hist2h2be	5.62911	1.68408
											ENSMUSG00000048895	cyclin-dependent kinase 5, regulatory subunit 1 (p35) [Source:MGI Symbol;Acc:MGI:101764]	Cdk5r1	7.71925	3.57565		ENSMUSG00000091076	vomeronasal 2, receptor 115 [Source:MGI Symbol;Acc:MGI:3647235]	Vmn2r115	5.62911	1.68408
											ENSMUSG00000033368	tripartite motif-containing 69 [Source:MGI Symbol;Acc:MGI:1918178]	Trim69	5.71227	1.5782		ENSMUSG00000097274	predicted gene, 47512 [Source:MGI Symbol;Acc:MGI:6096503]	Gm47512	5.62911	1.68408
											ENSMUSG00000104239	predicted gene, 37588 [Source:MGI Symbol;Acc:MGI:5610816]	Gm37588	5.71227	1.5782		ENSMUSG00000103976	predicted gene, 37677 [Source:MGI Symbol;Acc:MGI:5610905]	Gm37677	5.62911	1.68408
											ENSMUSG00000001998	adaptor-related protein complex AP-4, epsilon 1 [Source:MGI Symbol;Acc:MGI:1336993]	Ap4e1	6.70956	2.5765		ENSMUSG00000020656	grainyhead like transcription factor 1 [Source:MGI Symbol;Acc:MGI:2182540]	Grhl1	6.04489	2.11105
											ENSMUSG00000023505	cell division cycle associated 3 [Source:MGI Symbol;Acc:MGI:1315198]	Cdca3	9.02488	4.89707		ENSMUSG00000096967	predicted gene, 26621 [Source:MGI Symbol;Acc:MGI:5477115]	Gm26621	6.04489	2.11105
											ENSMUSG00000036295	leucine rich repeat protein 3, neuronal [Source:MGI Symbol;Acc:MGI:106036]	Lrrn3	5.11893	0.994929		ENSMUSG00000019894	solute carrier family 6 (neurotransmitter transporter), member 15 [Source:MGI Symbol;Acc:MGI:2143484]	Slc6a15	5.59662	1.68408
											ENSMUSG00000051029	serine (or cysteine) peptidase inhibitor, clade B, member 1b [Source:MGI Symbol;Acc:MGI:2445361]	Serpinb1b	5.11893	0.994929		ENSMUSG00000020053	insulin-like growth factor 1 [Source:MGI Symbol;Acc:MGI:96432]	Igf1	5.59662	1.68408
											ENSMUSG00000057606	collagen-like tail subunit (single strand of homotrimer) of asymmetric acetylcholinesterase [Source:MGI Symbol;Acc:MGI:1338761]	Colq	5.11893	0.994929		ENSMUSG00000024211	glutamate receptor, metabotropic 8 [Source:MGI Symbol;Acc:MGI:1351345]	Grm8	5.59662	1.68408
											ENSMUSG00000068329	HtrA serine peptidase 2 [Source:MGI Symbol;Acc:MGI:1928676]	Htra2	5.11893	0.994929		ENSMUSG00000027568	neurotensin receptor 1 [Source:MGI Symbol;Acc:MGI:97386]	Ntsr1	5.59662	1.68408
											ENSMUSG00000073436	essential meiotic structure-specific endonuclease subunit 2 [Source:MGI Symbol;Acc:MGI:1919889]	Eme2	5.11893	0.994929		ENSMUSG00000030739	myosin, heavy polypeptide 14 [Source:MGI Symbol;Acc:MGI:1919210]	Myh14	5.59662	1.68408
											ENSMUSG00000097283	predicted gene, 26686 [Source:MGI Symbol;Acc:MGI:5477180]	Gm26686	5.11893	0.994929		ENSMUSG00000043668	TOX high mobility group box family member 3 [Source:MGI Symbol;Acc:MGI:3039593]	Tox3	5.59662	1.68408
											ENSMUSG00000102419	predicted gene, 36940 [Source:MGI Symbol;Acc:MGI:5610168]	Gm36940	5.11893	0.994929		ENSMUSG00000110635	predicted gene 45853 [Source:MGI Symbol;Acc:MGI:5804968]	Gm45853	6.0206	2.11105
											ENSMUSG00000104706	predicted gene 43421 [Source:MGI Symbol;Acc:MGI:5663558]	Gm43421	5.11893	0.994929		ENSMUSG00000059602	synapsin III [Source:MGI Symbol;Acc:MGI:1351334]	Syn3	6.32822	2.44008
											ENSMUSG00000112639	RIKEN cDNA A730063M14 gene [Source:MGI Symbol;Acc:MGI:2443898]	A730063M14Rik	5.11893	0.994929		ENSMUSG00000029090	adhesion G protein-coupled receptor A3 [Source:MGI Symbol;Acc:MGI:1917943]	Adgra3	5.9959	2.11105
											ENSMUSG00000114835	predicted gene, 48194 [Source:MGI Symbol;Acc:MGI:6097578]	Gm48194	5.11893	0.994929		ENSMUSG00000020256	aldehyde dehydrogenase 1 family, member L2 [Source:MGI Symbol;Acc:MGI:2444680]	Aldh1l2	5.56338	1.68408
											ENSMUSG00000013155	enkurin domain containing 1 [Source:MGI Symbol;Acc:MGI:2142593]	Enkd1	5.68999	1.5782		ENSMUSG00000048905	RIKEN cDNA 4930539E08 gene [Source:MGI Symbol;Acc:MGI:1925441]	4930539E08Rik	5.56338	1.68408
											ENSMUSG00000097583	RIKEN cDNA 6430590A07 gene [Source:MGI Symbol;Acc:MGI:3648839]	6430590A07Rik	6.09802	1.99239		ENSMUSG00000058135	glutathione S-transferase, mu 1 [Source:MGI Symbol;Acc:MGI:95860]	Gstm1	5.56338	1.68408
											ENSMUSG00000108521	predicted gene 44639 [Source:MGI Symbol;Acc:MGI:5753215]	Gm44639	6.41573	2.31381		ENSMUSG00000073000	predicted gene 10451 [Source:MGI Symbol;Acc:MGI:3641898]	Gm10451	5.56338	1.68408
											ENSMUSG00000020227	interleukin-1 receptor-associated kinase 3 [Source:MGI Symbol;Acc:MGI:1921164]	Irak3	5.08518	0.994929		ENSMUSG00000073608	galactose-3-O-sulfotransferase 2C [Source:MGI Symbol;Acc:MGI:3646771]	Gal3st2c	5.56338	1.68408
											ENSMUSG00000031028	tubby bipartite transcription factor [Source:MGI Symbol;Acc:MGI:2651573]	Tub	5.08518	0.994929		ENSMUSG00000114193	predicted gene, 48139 [Source:MGI Symbol;Acc:MGI:6097504]	Gm48139	5.56338	1.68408
											ENSMUSG00000075271	tetratricopeptide repeat domain 30A1 [Source:MGI Symbol;Acc:MGI:1926052]	Ttc30a1	5.08518	0.994929		ENSMUSG00000032186	tropomodulin 2 [Source:MGI Symbol;Acc:MGI:1355335]	Tmod2	6.78275	2.93359
											ENSMUSG00000106443	predicted gene 42702 [Source:MGI Symbol;Acc:MGI:5662839]	Gm42702	5.08518	0.994929		ENSMUSG00000036528	PTPRF interacting protein, binding protein 2 (liprin beta 2) [Source:MGI Symbol;Acc:MGI:894649]	Ppfibp2	6.28809	2.44008
											ENSMUSG00000006678	polymerase (DNA directed), alpha 1 [Source:MGI Symbol;Acc:MGI:99660]	Pola1	10.0792	5.99		ENSMUSG00000041592	sidekick cell adhesion molecule 2 [Source:MGI Symbol;Acc:MGI:2443847]	Sdk2	5.52936	1.68408
											ENSMUSG00000010721	limb region 1 [Source:MGI Symbol;Acc:MGI:1861746]	Lmbr1	5.66735	1.5782		ENSMUSG00000050366	olfactory receptor 524 [Source:MGI Symbol;Acc:MGI:3030358]	Olfr524	5.52936	1.68408
											ENSMUSG00000030243	RecQ protein-like [Source:MGI Symbol;Acc:MGI:103021]	Recql	7.24859	3.1609		ENSMUSG00000073555	predicted gene 4951 [Source:MGI Symbol;Acc:MGI:3644953]	Gm4951	5.52936	1.68408
											ENSMUSG00000033883	DNA segment, Chr 3, ERATO Doi 254, expressed [Source:MGI Symbol;Acc:MGI:1098769]	D3Ertd254e	6.87672	2.79865		ENSMUSG00000072582	peptidyl-tRNA hydrolase 2 [Source:MGI Symbol;Acc:MGI:2444848]	Ptrh2	9.1512	5.3123
											ENSMUSG00000030674	quinolinate phosphoribosyltransferase [Source:MGI Symbol;Acc:MGI:1914625]	Qprt	6.38831	2.31381		ENSMUSG00000049307	fucosyltransferase 4 [Source:MGI Symbol;Acc:MGI:95594]	Fut4	5.94519	2.11105
											ENSMUSG00000006611	hemochromatosis [Source:MGI Symbol;Acc:MGI:109191]	Hfe	6.06377	1.99239		ENSMUSG00000020154	protein tyrosine phosphatase, receptor type, B [Source:MGI Symbol;Acc:MGI:97809]	Ptprb	5.49452	1.68408
											ENSMUSG00000003992	single-stranded DNA binding protein 2 [Source:MGI Symbol;Acc:MGI:1914220]	Ssbp2	7.6459	3.57565		ENSMUSG00000031953	transmembrane protein 170 [Source:MGI Symbol;Acc:MGI:106426]	Tmem170	5.49452	1.68408
											ENSMUSG00000061411	nucleolar protein 4-like [Source:MGI Symbol;Acc:MGI:1918765]	Nol4l	6.86683	2.79865		ENSMUSG00000032356	RAS protein-specific guanine nucleotide-releasing factor 1 [Source:MGI Symbol;Acc:MGI:99694]	Rasgrf1	5.49452	1.68408
											ENSMUSG00000004233	tryptophanyl tRNA synthetase 2 (mitochondrial) [Source:MGI Symbol;Acc:MGI:1917810]	Wars2	5.64436	1.5782		ENSMUSG00000058740	potassium channel, subfamily T, member 1 [Source:MGI Symbol;Acc:MGI:1924627]	Kcnt1	5.49452	1.68408
											ENSMUSG00000030589	RAS guanyl releasing protein 4 [Source:MGI Symbol;Acc:MGI:2386851]	Rasgrp4	5.64436	1.5782		ENSMUSG00000108122	predicted gene, 44116 [Source:MGI Symbol;Acc:MGI:5690508]	Gm44116	5.49452	1.68408
											ENSMUSG00000032446	eomesodermin [Source:MGI Symbol;Acc:MGI:1201683]	Eomes	6.37441	2.31381		ENSMUSG00000115388	epiplakin 1 [Source:MGI Symbol;Acc:MGI:2386306]	Eppk1	5.49452	1.68408
											ENSMUSG00000019080	major facilitator superfamily domain containing 3 [Source:MGI Symbol;Acc:MGI:1916822]	Mfsd3	5.05061	0.994929		ENSMUSG00000037143	cilia and flagella associated protein 61 [Source:MGI Symbol;Acc:MGI:1926024]	Cfap61	5.91915	2.11105
											ENSMUSG00000030032	WD repeat domain 54 [Source:MGI Symbol;Acc:MGI:1922909]	Wdr54	5.05061	0.994929		ENSMUSG00000038781	signal transducing adaptor family member 2 [Source:MGI Symbol;Acc:MGI:2147039]	Stap2	5.91915	2.11105
											ENSMUSG00000032053	POU domain, class 2, associating factor 1 [Source:MGI Symbol;Acc:MGI:105086]	Pou2af1	5.05061	0.994929		ENSMUSG00000025746	interleukin 6 [Source:MGI Symbol;Acc:MGI:96559]	Il6	7.09335	3.30063
											ENSMUSG00000038524	FCH and double SH3 domains 1 [Source:MGI Symbol;Acc:MGI:2441771]	Fchsd1	5.05061	0.994929		ENSMUSG00000091183	predicted gene 5141 [Source:MGI Symbol;Acc:MGI:3779466]	Gm5141	6.7238	2.93359
											ENSMUSG00000085093	predicted gene 12737 [Source:MGI Symbol;Acc:MGI:3651021]	Gm12737	5.05061	0.994929		ENSMUSG00000018581	dynein, axonemal, heavy chain 11 [Source:MGI Symbol;Acc:MGI:1100864]	Dnah11	5.45881	1.68408
											ENSMUSG00000113571	predicted gene, 48137 [Source:MGI Symbol;Acc:MGI:6097500]	Gm48137	5.05061	0.994929		ENSMUSG00000025348	integrin alpha 7 [Source:MGI Symbol;Acc:MGI:102700]	Itga7	5.45881	1.68408
											ENSMUSG00000032121	transmembrane protein 218 [Source:MGI Symbol;Acc:MGI:1913529]	Tmem218	6.04633	1.99239		ENSMUSG00000025885	myosin VB [Source:MGI Symbol;Acc:MGI:106598]	Myo5b	5.45881	1.68408
											ENSMUSG00000072066	RIKEN cDNA 6720489N17 gene [Source:MGI Symbol;Acc:MGI:2443901]	6720489N17Rik	6.62986	2.5765		ENSMUSG00000027950	cholinergic receptor, nicotinic, beta polypeptide 2 (neuronal) [Source:MGI Symbol;Acc:MGI:87891]	Chrnb2	5.45881	1.68408
											ENSMUSG00000025766	DNA segment, Chr 3, ERATO Doi 751, expressed [Source:MGI Symbol;Acc:MGI:1289213]	D3Ertd751e	6.36036	2.31381		ENSMUSG00000050788	olfactory receptor 419 [Source:MGI Symbol;Acc:MGI:3030253]	Olfr419	5.45881	1.68408
											ENSMUSG00000020079	suppressor of var1, 3-like 1 (S. cerevisiae) [Source:MGI Symbol;Acc:MGI:2441711]	Supv3l1	7.49341	3.4502		ENSMUSG00000071984	fibronectin type III domain containing 1 [Source:MGI Symbol;Acc:MGI:1915905]	Fndc1	5.45881	1.68408
											ENSMUSG00000030086	coiled-coil-helix-coiled-coil-helix domain containing 6 [Source:MGI Symbol;Acc:MGI:1913348]	Chchd6	5.62099	1.5782		ENSMUSG00000087129	predicted gene 16316 [Source:MGI Symbol;Acc:MGI:3826530]	Gm16316	5.45881	1.68408
											ENSMUSG00000113349	predicted gene, 48369 [Source:MGI Symbol;Acc:MGI:6097840]	Gm48369	5.62099	1.5782		ENSMUSG00000040724	potassium voltage-gated channel, shaker-related subfamily, member 2 [Source:MGI Symbol;Acc:MGI:96659]	Kcna2	6.47843	2.70784
											ENSMUSG00000029516	citron [Source:MGI Symbol;Acc:MGI:105313]	Cit	8.42002	4.38264		ENSMUSG00000035148	G protein-coupled receptor 33 [Source:MGI Symbol;Acc:MGI:1277106]	Gpr33	6.20432	2.44008
											ENSMUSG00000073394	runt related transcription factor 2, opposite strand 1 [Source:MGI Symbol;Acc:MGI:3641707]	Runx2os1	6.02868	1.99239		ENSMUSG00000023800	T cell lymphoma invasion and metastasis 2 [Source:MGI Symbol;Acc:MGI:1344338]	Tiam2	5.86562	2.11105
											ENSMUSG00000102714	predicted gene, 37618 [Source:MGI Symbol;Acc:MGI:5610846]	Gm37618	6.02868	1.99239		ENSMUSG00000039166	A kinase (PRKA) anchor protein 7 [Source:MGI Symbol;Acc:MGI:1859150]	Akap7	5.86562	2.11105
											ENSMUSG00000106251	predicted gene 42658 [Source:MGI Symbol;Acc:MGI:5662795]	Gm42658	6.02868	1.99239		ENSMUSG00000052861	dynein, axonemal, heavy chain 6 [Source:MGI Symbol;Acc:MGI:107744]	Dnah6	5.86562	2.11105
											ENSMUSG00000000392	fibroblast activation protein [Source:MGI Symbol;Acc:MGI:109608]	Fap	5.0152	0.994929		ENSMUSG00000053199	Rho GTPase activating protein 20 [Source:MGI Symbol;Acc:MGI:2445175]	Arhgap20	5.86562	2.11105
											ENSMUSG00000022022	mitochondrial translational release factor 1 [Source:MGI Symbol;Acc:MGI:2384815]	Mtrf1	5.0152	0.994929		ENSMUSG00000027611	protein C receptor, endothelial [Source:MGI Symbol;Acc:MGI:104596]	Procr	5.4222	1.68408
											ENSMUSG00000029864	glutathione S-transferase kappa 1 [Source:MGI Symbol;Acc:MGI:1923513]	Gstk1	5.0152	0.994929		ENSMUSG00000035864	synaptotagmin I [Source:MGI Symbol;Acc:MGI:99667]	Syt1	5.4222	1.68408
											ENSMUSG00000032021	cytotoxic and regulatory T cell molecule [Source:MGI Symbol;Acc:MGI:1859822]	Crtam	5.0152	0.994929		ENSMUSG00000045394	epithelial cell adhesion molecule [Source:MGI Symbol;Acc:MGI:106653]	Epcam	5.4222	1.68408
											ENSMUSG00000037007	zinc finger protein 113 [Source:MGI Symbol;Acc:MGI:1929116]	Zfp113	5.0152	0.994929		ENSMUSG00000050272	DS cell adhesion molecule [Source:MGI Symbol;Acc:MGI:1196281]	Dscam	5.4222	1.68408
											ENSMUSG00000104348	predicted gene, 37691 [Source:MGI Symbol;Acc:MGI:5610919]	Gm37691	5.0152	0.994929		ENSMUSG00000050640	transmembrane protein 150C [Source:MGI Symbol;Acc:MGI:3041258]	Tmem150c	5.4222	1.68408
											ENSMUSG00000107118	predicted gene 42986 [Source:MGI Symbol;Acc:MGI:5663123]	Gm42986	5.0152	0.994929		ENSMUSG00000069292	vomeronasal 1 receptor 199 [Source:MGI Symbol;Acc:MGI:2159662]	Vmn1r199	5.4222	1.68408
											ENSMUSG00000109709	predicted gene 45290 [Source:MGI Symbol;Acc:MGI:5791126]	Gm45290	5.0152	0.994929		ENSMUSG00000087700	predicted gene 15283 [Source:MGI Symbol;Acc:MGI:3705161]	Gm15283	5.4222	1.68408
											ENSMUSG00000109852	predicted gene 45360 [Source:MGI Symbol;Acc:MGI:5791196]	Gm45360	5.0152	0.994929		ENSMUSG00000106515	predicted gene, 30382 [Source:MGI Symbol;Acc:MGI:5589541]	Gm30382	5.4222	1.68408
											ENSMUSG00000028041	a disintegrin and metallopeptidase domain 15 (metargidin) [Source:MGI Symbol;Acc:MGI:1333882]	Adam15	5.59724	1.5782		ENSMUSG00000024533	spire type actin nucleation factor 1 [Source:MGI Symbol;Acc:MGI:1915416]	Spire1	6.44232	2.70784
											ENSMUSG00000063488	zinc finger with KRAB and SCAN domains 7 [Source:MGI Symbol;Acc:MGI:3040678]	Zkscan7	5.59724	1.5782		ENSMUSG00000019876	protein kinase inhibitor beta, cAMP dependent, testis specific [Source:MGI Symbol;Acc:MGI:101937]	Pkib	9.15956	5.42807
											ENSMUSG00000097136	predicted gene, 26772 [Source:MGI Symbol;Acc:MGI:5477266]	Gm26772	5.59724	1.5782		ENSMUSG00000039385	cadherin 6 [Source:MGI Symbol;Acc:MGI:107435]	Cdh6	5.83809	2.11105
											ENSMUSG00000027520	zinc finger, DBF-type containing 2 [Source:MGI Symbol;Acc:MGI:1921134]	Zdbf2	6.33186	2.31381		ENSMUSG00000049092	G protein-coupled receptor 137C [Source:MGI Symbol;Acc:MGI:1917963]	Gpr137c	5.83809	2.11105
											ENSMUSG00000104164	predicted gene, 38248 [Source:MGI Symbol;Acc:MGI:5611476]	Gm38248	6.3174	2.31381		ENSMUSG00000035365	PARP1 binding protein [Source:MGI Symbol;Acc:MGI:1922567]	Parpbp	7.31921	3.59297
											ENSMUSG00000019143	histidyl-tRNA synthetase 2 [Source:MGI Symbol;Acc:MGI:1918041]	Hars2	7.68586	3.69106		ENSMUSG00000090164	cDNA sequence BC035044 [Source:MGI Symbol;Acc:MGI:2448540]	BC035044	7.44316	3.71957
											ENSMUSG00000026955	suppressor APC domain containing 2 [Source:MGI Symbol;Acc:MGI:1919330]	Sapcd2	5.9744	1.99239		ENSMUSG00000021338	capping protein regulator and myosin 1 linker 1 [Source:MGI Symbol;Acc:MGI:1915982]	Carmil1	7.17263	3.45419
											ENSMUSG00000089796	predicted gene 16575 [Source:MGI Symbol;Acc:MGI:4414995]	Gm16575	5.9744	1.99239		ENSMUSG00000014602	kinesin family member 1A [Source:MGI Symbol;Acc:MGI:108391]	Kif1a	5.38463	1.68408
											ENSMUSG00000029534	suppression of tumorigenicity 7 [Source:MGI Symbol;Acc:MGI:1927450]	St7	7.77324	3.79792		ENSMUSG00000035459	stabilin 2 [Source:MGI Symbol;Acc:MGI:2178743]	Stab2	5.38463	1.68408
											ENSMUSG00000030302	ATPase, Ca++ transporting, plasma membrane 2 [Source:MGI Symbol;Acc:MGI:105368]	Atp2b2	6.28803	2.31381		ENSMUSG00000056427	slit guidance ligand 3 [Source:MGI Symbol;Acc:MGI:1315202]	Slit3	5.38463	1.68408
											ENSMUSG00000062866	phosphatase and actin regulator 2 [Source:MGI Symbol;Acc:MGI:2446138]	Phactr2	9.09227	5.11941		ENSMUSG00000087128	predicted gene 12655 [Source:MGI Symbol;Acc:MGI:3651648]	Gm12655	5.38463	1.68408
											ENSMUSG00000026925	inositol polyphosphate-5-phosphatase E [Source:MGI Symbol;Acc:MGI:1927753]	Inpp5e	5.54853	1.5782		ENSMUSG00000112548	predicted gene, 47338 [Source:MGI Symbol;Acc:MGI:6096229]	Gm47338	5.38463	1.68408
											ENSMUSG00000028933	X-ray repair complementing defective repair in Chinese hamster cells 2 [Source:MGI Symbol;Acc:MGI:1927345]	Xrcc2	5.54853	1.5782		ENSMUSG00000020279	interleukin 9 receptor [Source:MGI Symbol;Acc:MGI:96564]	Il9r	5.81003	2.11105
											ENSMUSG00000046546	family with sequence similarity 43, member A [Source:MGI Symbol;Acc:MGI:2676309]	Fam43a	5.54853	1.5782		ENSMUSG00000037852	carboxypeptidase E [Source:MGI Symbol;Acc:MGI:101932]	Cpe	5.81003	2.11105
											ENSMUSG00000004633	chimerin 2 [Source:MGI Symbol;Acc:MGI:1917243]	Chn2	6.76391	2.79865		ENSMUSG00000051910	SRY (sex determining region Y)-box 6 [Source:MGI Symbol;Acc:MGI:98368]	Sox6	5.81003	2.11105
											ENSMUSG00000046572	zinc finger protein 518B [Source:MGI Symbol;Acc:MGI:2140750]	Zfp518b	5.95585	1.99239		ENSMUSG00000070291	DEAD (Asp-Glu-Ala-Asp) box polypeptide 43 [Source:MGI Symbol;Acc:MGI:3642857]	Ddx43	6.13814	2.44008
											ENSMUSG00000073867	expressed sequence AA474408 [Source:MGI Symbol;Acc:MGI:3034216]	AA474408	5.95585	1.99239		ENSMUSG00000004698	histone deacetylase 9 [Source:MGI Symbol;Acc:MGI:1931221]	Hdac9	6.61446	2.93359
											ENSMUSG00000105272	predicted gene 43071 [Source:MGI Symbol;Acc:MGI:5663208]	Gm43071	5.95585	1.99239		ENSMUSG00000055567	unc-80, NALCN activator [Source:MGI Symbol;Acc:MGI:2652882]	Unc80	6.38639	2.70784
											ENSMUSG00000108238	predicted gene, 43984 [Source:MGI Symbol;Acc:MGI:5690376]	Gm43984	7.6401	3.69106		ENSMUSG00000031673	cadherin 11 [Source:MGI Symbol;Acc:MGI:99217]	Cdh11	5.78141	2.11105
											ENSMUSG00000028678	kinesin family member 2C [Source:MGI Symbol;Acc:MGI:1921054]	Kif2c	7.93831	3.99048		ENSMUSG00000039395	melanoregulin [Source:MGI Symbol;Acc:MGI:2151839]	Mreg	7.60708	3.94363
											ENSMUSG00000108741	predicted gene 44553 [Source:MGI Symbol;Acc:MGI:5753129]	Gm44553	5.52355	1.5782		ENSMUSG00000006204	RIKEN cDNA 5430419D17 gene [Source:MGI Symbol;Acc:MGI:1918645]	5430419D17Rik	5.34606	1.68408
											ENSMUSG00000090559	predicted gene 17137 [Source:MGI Symbol;Acc:MGI:4937964]	Gm17137	5.93705	1.99239		ENSMUSG00000026413	plakophilin 1 [Source:MGI Symbol;Acc:MGI:1328359]	Pkp1	5.34606	1.68408
											ENSMUSG00000028861	mitochondrial ribosomal protein S15 [Source:MGI Symbol;Acc:MGI:1913657]	Mrps15	8.78053	4.84817		ENSMUSG00000039831	Rho GTPase activating protein 29 [Source:MGI Symbol;Acc:MGI:2443818]	Arhgap29	5.34606	1.68408
											ENSMUSG00000033542	Rho guanine nucleotide exchange factor (GEF) 5 [Source:MGI Symbol;Acc:MGI:1858952]	Arhgef5	6.24282	2.31381		ENSMUSG00000043372	hexamethylene bis-acetamide inducible 2 [Source:MGI Symbol;Acc:MGI:1918309]	Hexim2	5.34606	1.68408
											ENSMUSG00000044982	SFT2 domain containing 3 [Source:MGI Symbol;Acc:MGI:1914408]	Sft2d3	6.24282	2.31381		ENSMUSG00000051236	methionine sulfoxide reductase B3 [Source:MGI Symbol;Acc:MGI:2443538]	Msrb3	5.34606	1.68408
											ENSMUSG00000068154	insulinoma-associated 1 [Source:MGI Symbol;Acc:MGI:1859980]	Insm1	5.918	1.99239		ENSMUSG00000068699	filamin C, gamma [Source:MGI Symbol;Acc:MGI:95557]	Flnc	5.34606	1.68408
											ENSMUSG00000044033	coiled-coil domain containing 141 [Source:MGI Symbol;Acc:MGI:1919735]	Ccdc141	5.49812	1.5782		ENSMUSG00000063455	RIKEN cDNA D630045J12 gene [Source:MGI Symbol;Acc:MGI:2669829]	D630045J12Rik	6.09227	2.44008
											ENSMUSG00000104200	predicted gene, 37399 [Source:MGI Symbol;Acc:MGI:5610627]	Gm37399	6.49499	2.5765		ENSMUSG00000022994	adenylate cyclase 6 [Source:MGI Symbol;Acc:MGI:87917]	Adcy6	5.75221	2.11105
											ENSMUSG00000105742	predicted gene 42748 [Source:MGI Symbol;Acc:MGI:5662885]	Gm42748	6.49499	2.5765		ENSMUSG00000042500	argonaute RISC catalytic subunit 4 [Source:MGI Symbol;Acc:MGI:1924100]	38200	5.75221	2.11105
											ENSMUSG00000036223	spindle and kinetochore associated complex subunit 1 [Source:MGI Symbol;Acc:MGI:1913718]	Ska1	7.81503	3.89741		ENSMUSG00000115902	RIKEN cDNA D730005E14 gene [Source:NCBI gene;Acc:109361]	D730005E14Rik	5.75221	2.11105
											ENSMUSG00000029089	RIKEN cDNA 5730480H06 gene [Source:MGI Symbol;Acc:MGI:1917842]	5730480H06Rik	7.90484	3.99048		ENSMUSG00000027827	potassium voltage-gated channel, shaker-related subfamily, beta member 1 [Source:MGI Symbol;Acc:MGI:109155]	Kcnab1	6.06877	2.44008
											ENSMUSG00000083844	ubiquitin-conjugating enzyme E2D, pseudogene [Source:MGI Symbol;Acc:MGI:1913774]	Ube2d-ps	6.22743	2.31381		ENSMUSG00000055333	FAT atypical cadherin 2 [Source:MGI Symbol;Acc:MGI:2685369]	Fat2	6.06877	2.44008
											ENSMUSG00000101365	predicted gene, 19325 [Source:MGI Symbol;Acc:MGI:5011510]	Gm19325	5.8987	1.99239		ENSMUSG00000020181	neuron navigator 3 [Source:MGI Symbol;Acc:MGI:2183703]	Nav3	5.30644	1.68408
											ENSMUSG00000107320	predicted gene 42549 [Source:MGI Symbol;Acc:MGI:5662686]	Gm42549	5.8987	1.99239		ENSMUSG00000026490	CDC42 binding protein kinase alpha [Source:MGI Symbol;Acc:MGI:2441841]	Cdc42bpa	5.30644	1.68408
											ENSMUSG00000032641	G protein-coupled receptor 19 [Source:MGI Symbol;Acc:MGI:892973]	Gpr19	6.48208	2.5765		ENSMUSG00000026768	integrin alpha 8 [Source:MGI Symbol;Acc:MGI:109442]	Itga8	5.30644	1.68408
											ENSMUSG00000030330	inhibitor of growth family, member 4 [Source:MGI Symbol;Acc:MGI:107307]	Ing4	5.87913	1.99239		ENSMUSG00000028664	Eph receptor B2 [Source:MGI Symbol;Acc:MGI:99611]	Ephb2	5.30644	1.68408
											ENSMUSG00000040888	growth factor, augmenter of liver regeneration [Source:MGI Symbol;Acc:MGI:107757]	Gfer	7.04419	3.1609		ENSMUSG00000030994	DNA segment, Chr 7, ERATO Doi 443, expressed [Source:MGI Symbol;Acc:MGI:1196431]	D7Ertd443e	5.30644	1.68408
											ENSMUSG00000070730	regulator of microtubule dynamics 3 [Source:MGI Symbol;Acc:MGI:1915059]	Rmdn3	5.44589	1.5782		ENSMUSG00000038022	MINDY lysine 48 deubiquitinase 4 [Source:MGI Symbol;Acc:MGI:3583959]	Mindy4	5.30644	1.68408
											ENSMUSG00000107709	RIKEN cDNA 9430018G01 gene [Source:MGI Symbol;Acc:MGI:2442776]	9430018G01Rik	5.44589	1.5782		ENSMUSG00000040543	PITPNM family member 3 [Source:MGI Symbol;Acc:MGI:2685726]	Pitpnm3	5.30644	1.68408
											ENSMUSG00000110218	predicted gene, 20219 [Source:MGI Symbol;Acc:MGI:5012404]	Gm20219	6.44264	2.5765		ENSMUSG00000055368	solute carrier family 6 (neurotransmitter transporter, noradrenalin), member 2 [Source:MGI Symbol;Acc:MGI:1270850]	Slc6a2	5.30644	1.68408
											ENSMUSG00000024944	ADP-ribosylation factor-like 2 [Source:MGI Symbol;Acc:MGI:1928393]	Arl2	5.83919	1.99239		ENSMUSG00000101337	dynein, axonemal, heavy chain 7C [Source:MGI Symbol;Acc:MGI:3639762]	Dnah7c	5.30644	1.68408
											ENSMUSG00000022668	GTP-binding protein 8 (putative) [Source:MGI Symbol;Acc:MGI:1913317]	Gtpbp8	6.83671	2.99111		ENSMUSG00000101678	predicted gene 29609 [Source:MGI Symbol;Acc:MGI:5580315]	Gm29609	5.30644	1.68408
											ENSMUSG00000026646	suppressor of variegation 3-9 2 [Source:MGI Symbol;Acc:MGI:1890396]	Suv39h2	6.83671	2.99111		ENSMUSG00000029097	tRNA methyltransferase 44 [Source:MGI Symbol;Acc:MGI:1926140]	Trmt44	5.7224	2.11105
											ENSMUSG00000035439	4HAUS augmin-like complex, subunit 8 [Source:MGI Symbol;Acc:MGI:1923728]	Haus8	8.003	4.16033		ENSMUSG00000032232	cingulin-like 1 [Source:MGI Symbol;Acc:MGI:1915428]	Cgnl1	5.7224	2.11105
											ENSMUSG00000001053	NEDD4 binding protein 3 [Source:MGI Symbol;Acc:MGI:2442218]	N4bp3	5.41905	1.5782		ENSMUSG00000037541	SH3 and multiple ankyrin repeat domains 2 [Source:MGI Symbol;Acc:MGI:2671987]	Shank2	5.7224	2.11105
											ENSMUSG00000071669	sorting nexin 29 [Source:MGI Symbol;Acc:MGI:1921728]	Snx29	5.41905	1.5782		ENSMUSG00000038569	RAD9 checkpoint clamp component B [Source:MGI Symbol;Acc:MGI:2385231]	Rad9b	5.7224	2.11105
											ENSMUSG00000087242	expressed sequence C78197 [Source:MGI Symbol;Acc:MGI:2144636]	C78197	5.41905	1.5782		ENSMUSG00000047746	F-box protein 40 [Source:MGI Symbol;Acc:MGI:2443753]	Fbxo40	5.7224	2.11105
											ENSMUSG00000111987	predicted gene, 48809 [Source:MGI Symbol;Acc:MGI:6098521]	Gm48809	5.41905	1.5782		ENSMUSG00000054893	zinc finger protein 667 [Source:MGI Symbol;Acc:MGI:2442757]	Zfp667	5.7224	2.11105
											ENSMUSG00000106475	predicted gene 43011 [Source:MGI Symbol;Acc:MGI:5663148]	Gm43011	8.28902	4.44973		ENSMUSG00000070822	zinc finger and SCAN domain containing 18 [Source:MGI Symbol;Acc:MGI:3643810]	Zscan18	5.7224	2.11105
											ENSMUSG00000101674	RIKEN cDNA 4930444A19 gene [Source:MGI Symbol;Acc:MGI:1921230]	4930444A19Rik	6.13148	2.31381		ENSMUSG00000099137	predicted gene 10603 [Source:MGI Symbol;Acc:MGI:3642592]	Gm10603	5.7224	2.11105
											ENSMUSG00000021420	phenylalanine-tRNA synthetase 2 (mitochondrial) [Source:MGI Symbol;Acc:MGI:1917205]	Fars2	6.80596	2.99111		ENSMUSG00000014361	MER proto-oncogene tyrosine kinase [Source:MGI Symbol;Acc:MGI:96965]	Mertk	5.26569	1.68408
											ENSMUSG00000030839	secretion regulating guanine nucleotide exchange factor [Source:MGI Symbol;Acc:MGI:1351630]	Sergef	5.39169	1.5782		ENSMUSG00000015451	complement component 4A (Rodgers blood group) [Source:MGI Symbol;Acc:MGI:98320]	C4a	5.26569	1.68408
											ENSMUSG00000039187	Fanconi anemia, complementation group I [Source:MGI Symbol;Acc:MGI:2384790]	Fanci	5.39169	1.5782		ENSMUSG00000020992	RIKEN cDNA 4930512B01 gene [Source:MGI Symbol;Acc:MGI:1921974]	4930512B01Rik	5.26569	1.68408
											ENSMUSG00000086379	RIKEN cDNA 1700026D11 gene [Source:MGI Symbol;Acc:MGI:1917621]	1700026D11Rik	5.39169	1.5782		ENSMUSG00000021198	unc-79 homolog [Source:MGI Symbol;Acc:MGI:2684729]	Unc79	5.26569	1.68408
											ENSMUSG00000097860	predicted gene, 26857 [Source:MGI Symbol;Acc:MGI:5477351]	Gm26857	5.39169	1.5782		ENSMUSG00000022941	ripply transcriptional repressor 3 [Source:MGI Symbol;Acc:MGI:2181192]	Ripply3	5.26569	1.68408
											ENSMUSG00000021715	CWC27 spliceosome-associated protein [Source:MGI Symbol;Acc:MGI:1914535]	Cwc27	7.61075	3.79792		ENSMUSG00000032609	kelch domain containing 8B [Source:MGI Symbol;Acc:MGI:1925517]	Klhdc8b	5.26569	1.68408
											ENSMUSG00000019478	RAB4A, member RAS oncogene family [Source:MGI Symbol;Acc:MGI:105069]	Rab4a	5.79811	1.99239		ENSMUSG00000042848	vomeronasal 1 receptor 226 [Source:MGI Symbol;Acc:MGI:2159616]	Vmn1r226	5.26569	1.68408
											ENSMUSG00000084048	predicted gene 12042 [Source:MGI Symbol;Acc:MGI:3651845]	Gm12042	5.79811	1.99239		ENSMUSG00000044393	desmoglein 2 [Source:MGI Symbol;Acc:MGI:1196466]	Dsg2	5.26569	1.68408
											ENSMUSG00000054792	kelch-like 18 [Source:MGI Symbol;Acc:MGI:2143315]	Klhl18	7.37968	3.57565		ENSMUSG00000044452	zinc finger protein 507 [Source:MGI Symbol;Acc:MGI:1916378]	Zfp507	5.26569	1.68408
											ENSMUSG00000056687	predicted gene 11696 [Source:MGI Symbol;Acc:MGI:3701776]	Gm11696	6.37441	2.5765		ENSMUSG00000055415	ATPase, class V, type 10B [Source:MGI Symbol;Acc:MGI:2442688]	Atp10b	5.26569	1.68408
											ENSMUSG00000063903	kallikrein 1 [Source:MGI Symbol;Acc:MGI:102850]	Klk1	6.95356	3.1609		ENSMUSG00000068329	HtrA serine peptidase 2 [Source:MGI Symbol;Acc:MGI:1928676]	Htra2	5.26569	1.68408
											ENSMUSG00000017412	calcium channel, voltage-dependent, beta 4 subunit [Source:MGI Symbol;Acc:MGI:103301]	Cacnb4	5.36381	1.5782		ENSMUSG00000075387	olfactory receptor 341 [Source:MGI Symbol;Acc:MGI:3030175]	Olfr341	5.26569	1.68408
											ENSMUSG00000041444	Rho GTPase activating protein 32 [Source:MGI Symbol;Acc:MGI:2450166]	Arhgap32	5.36381	1.5782		ENSMUSG00000094921	vomeronasal 2, receptor 112 [Source:MGI Symbol;Acc:MGI:3644292]	Vmn2r112	5.26569	1.68408
											ENSMUSG00000099433	predicted gene 28344 [Source:MGI Symbol;Acc:MGI:5579050]	Gm28344	5.77713	1.99239		ENSMUSG00000097248	predicted gene 2694 [Source:MGI Symbol;Acc:MGI:3780864]	Gm2694	5.26569	1.68408
											ENSMUSG00000057132	retinitis pigmentosa GTPase regulator interacting protein 1 [Source:MGI Symbol;Acc:MGI:1932134]	Rpgrip1	6.36036	2.5765		ENSMUSG00000104693	predicted gene 42941 [Source:MGI Symbol;Acc:MGI:5663078]	Gm42941	5.26569	1.68408
											ENSMUSG00000039748	exonuclease 1 [Source:MGI Symbol;Acc:MGI:1349427]	Exo1	7.58078	3.79792		ENSMUSG00000107608	predicted gene, 43863 [Source:MGI Symbol;Acc:MGI:5690255]	Gm43863	5.26569	1.68408
											ENSMUSG00000099954	predicted gene 28112 [Source:MGI Symbol;Acc:MGI:5578818]	Gm28112	10.1411	6.365		ENSMUSG00000021219	regulator of G-protein signaling 6 [Source:MGI Symbol;Acc:MGI:1354730]	Rgs6	5.69197	2.11105
											ENSMUSG00000031389	Rho GTPase activating protein 4 [Source:MGI Symbol;Acc:MGI:2159577]	Arhgap4	6.081	2.31381		ENSMUSG00000040624	pleckstrin homology domain containing, family G (with RhoGef domain) member 1 [Source:MGI Symbol;Acc:MGI:2676551]	Plekhg1	5.69197	2.11105
											ENSMUSG00000021879	dynein, axonemal, heavy chain 12 [Source:MGI Symbol;Acc:MGI:107720]	Dnah12	5.75583	1.99239		ENSMUSG00000045672	collagen, type XXVII, alpha 1 [Source:MGI Symbol;Acc:MGI:2672118]	Col27a1	5.69197	2.11105
											ENSMUSG00000021958	PIN2/TERF1 interacting, telomerase inhibitor 1 [Source:MGI Symbol;Acc:MGI:1919650]	Pinx1	5.33538	1.5782		ENSMUSG00000054545	UDP glucuronosyltransferase 1 family, polypeptide A6A [Source:MGI Symbol;Acc:MGI:2137698]	Ugt1a6a	5.69197	2.11105
											ENSMUSG00000024186	regulator of G-protein signaling 11 [Source:MGI Symbol;Acc:MGI:1354739]	Rgs11	5.33538	1.5782		ENSMUSG00000028399	protein tyrosine phosphatase, receptor type, D [Source:MGI Symbol;Acc:MGI:97812]	Ptprd	6.28809	2.70784
											ENSMUSG00000026866	kynureninase [Source:MGI Symbol;Acc:MGI:1918039]	Kynu	5.33538	1.5782		ENSMUSG00000070426	ring finger protein 121 [Source:MGI Symbol;Acc:MGI:1922462]	Rnf121	7.17263	3.59297
											ENSMUSG00000039725	transformation related protein 53 regulating kinase A [Source:MGI Symbol;Acc:MGI:1918294]	Trp53rka	5.33538	1.5782		ENSMUSG00000095547	predicted gene 10719 [Source:MGI Symbol;Acc:MGI:3641690]	Gm10719	10.2603	6.6839
											ENSMUSG00000097839	predicted gene, 26909 [Source:MGI Symbol;Acc:MGI:5477403]	Gm26909	5.33538	1.5782		ENSMUSG00000018920	chemokine (C-X-C motif) ligand 16 [Source:MGI Symbol;Acc:MGI:1932682]	Cxcl16	9.38556	5.81594
											ENSMUSG00000100017	RIKEN cDNA 2410022M11 gene [Source:MGI Symbol;Acc:MGI:1917005]	2410022M11Rik	5.33538	1.5782		ENSMUSG00000096736	predicted gene, 17535 [Source:MGI Symbol;Acc:MGI:4937169]	Gm17535	7.02174	3.45419
											ENSMUSG00000104204	predicted gene, 37397 [Source:MGI Symbol;Acc:MGI:5610625]	Gm37397	5.33538	1.5782		ENSMUSG00000114605	RIKEN cDNA C130051F05 gene [Source:MGI Symbol;Acc:MGI:2443856]	C130051F05Rik	7.95341	4.38683
											ENSMUSG00000046688	TRAF-interacting protein with forkhead-associated domain [Source:MGI Symbol;Acc:MGI:2182965]	Tifa	6.04633	2.31381		ENSMUSG00000042046	dual serine/threonine and tyrosine protein kinase [Source:MGI Symbol;Acc:MGI:1925064]	Dstyk	6.2676	2.70784
											ENSMUSG00000008307	RIKEN cDNA 1700109H08 gene [Source:MGI Symbol;Acc:MGI:1924286]	1700109H08Rik	5.30638	1.5782		ENSMUSG00000104211	predicted gene, 37985 [Source:MGI Symbol;Acc:MGI:5611213]	Gm37985	7.27883	3.71957
											ENSMUSG00000099375	predicted gene 28187 [Source:MGI Symbol;Acc:MGI:5578893]	Gm28187	7.03538	3.31279		ENSMUSG00000048038	coiled-coil domain containing 187 [Source:MGI Symbol;Acc:MGI:3045295]	Ccdc187	5.66088	2.11105
											ENSMUSG00000005089	solute carrier family 1 (glial high affinity glutamate transporter), member 2 [Source:MGI Symbol;Acc:MGI:101931]	Slc1a2	6.52047	2.79865		ENSMUSG00000048148	NACHT and WD repeat domain containing 1 [Source:MGI Symbol;Acc:MGI:2442268]	Nwd1	5.66088	2.11105
											ENSMUSG00000038156	spondin 1, (f-spondin) extracellular matrix protein [Source:MGI Symbol;Acc:MGI:2385287]	Spon1	5.71227	1.99239		ENSMUSG00000059003	glutamate receptor, ionotropic, NMDA2A (epsilon 1) [Source:MGI Symbol;Acc:MGI:95820]	Grin2a	5.66088	2.11105
											ENSMUSG00000022476	polymerase (RNA) III (DNA directed) polypeptide H [Source:MGI Symbol;Acc:MGI:1926179]	Polr3h	6.02868	2.31381		ENSMUSG00000105304	predicted gene 43696 [Source:MGI Symbol;Acc:MGI:5663833]	Gm43696	6.47843	2.93359
											ENSMUSG00000040688	transducin (beta)-like 3 [Source:MGI Symbol;Acc:MGI:2384863]	Tbl3	6.02868	2.31381		ENSMUSG00000007655	caveolin 1, caveolae protein [Source:MGI Symbol;Acc:MGI:102709]	Cav1	7.37775	3.83594
											ENSMUSG00000024032	trefoil factor 1 [Source:MGI Symbol;Acc:MGI:88135]	Tff1	7.61075	3.89741		ENSMUSG00000001763	tetraspanin 33 [Source:MGI Symbol;Acc:MGI:1919012]	Tspan33	5.22375	1.68408
											ENSMUSG00000039929	URB1 ribosome biogenesis 1 homolog (S. cerevisiae) [Source:MGI Symbol;Acc:MGI:2146468]	Urb1	7.61075	3.89741		ENSMUSG00000038141	transmembrane protein 181A [Source:MGI Symbol;Acc:MGI:1924356]	Tmem181a	5.22375	1.68408
											ENSMUSG00000045751	MMS22-like, DNA repair protein [Source:MGI Symbol;Acc:MGI:2684980]	Mms22l	8.70197	4.99016		ENSMUSG00000039577	nephronophthisis 4 (juvenile) homolog (human) [Source:MGI Symbol;Acc:MGI:2384210]	Nphp4	5.22375	1.68408
											ENSMUSG00000028702	RAD54 like (S. cerevisiae) [Source:MGI Symbol;Acc:MGI:894697]	Rad54l	7.15408	3.4502		ENSMUSG00000044937	tetratricopeptide repeat domain 41 [Source:MGI Symbol;Acc:MGI:2387653]	Ttc41	5.22375	1.68408
											ENSMUSG00000023707	2-oxoglutarate and iron-dependent oxygenase domain containing 2 [Source:MGI Symbol;Acc:MGI:1913877]	Ogfod2	5.27678	1.5782		ENSMUSG00000045180	shroom family member 2 [Source:MGI Symbol;Acc:MGI:107194]	Shroom2	5.22375	1.68408
											ENSMUSG00000087492	predicted gene 15700 [Source:MGI Symbol;Acc:MGI:3783140]	Gm15700	5.27678	1.5782		ENSMUSG00000075115	olfactory receptor 1200 [Source:MGI Symbol;Acc:MGI:3031034]	Olfr1200	5.22375	1.68408
											ENSMUSG00000003444	mediator complex subunit 29 [Source:MGI Symbol;Acc:MGI:1914474]	Med29	5.68999	1.99239		ENSMUSG00000085995	predicted gene 2788 [Source:MGI Symbol;Acc:MGI:3780956]	Gm2788	5.22375	1.68408
											ENSMUSG00000037243	zinc finger protein 692 [Source:MGI Symbol;Acc:MGI:2144276]	Zfp692	7.49341	3.79792		ENSMUSG00000095280	predicted gene, 21738 [Source:MGI Symbol;Acc:MGI:5433902]	Gm21738	12.3572	8.8359
											ENSMUSG00000026279	THAP domain containing 4 [Source:MGI Symbol;Acc:MGI:1914276]	Thap4	6.84682	3.1609		ENSMUSG00000033618	mitogen-activated protein kinase kinase kinase 13 [Source:MGI Symbol;Acc:MGI:2444243]	Map3k13	5.62911	2.11105
											ENSMUSG00000035849	keratin 222 [Source:MGI Symbol;Acc:MGI:2442728]	Krt222	5.66735	1.99239		ENSMUSG00000035273	heparanase [Source:MGI Symbol;Acc:MGI:1343124]	Hpse	5.62911	2.11105
											ENSMUSG00000039206	diacylglycerol lipase, beta [Source:MGI Symbol;Acc:MGI:2442032]	Daglb	5.66735	1.99239		ENSMUSG00000056812	ST8 alpha-N-acetyl-neuraminide alpha-2,8-sialyltransferase 3 [Source:MGI Symbol;Acc:MGI:106019]	St8sia3	5.62911	2.11105
											ENSMUSG00000005131	RIKEN cDNA 4930550C14 gene [Source:MGI Symbol;Acc:MGI:1922561]	4930550C14Rik	5.24656	1.5782		ENSMUSG00000066113	ADAMTS-like 1 [Source:MGI Symbol;Acc:MGI:1924989]	Adamtsl1	5.62911	2.11105
											ENSMUSG00000063157	casein beta [Source:MGI Symbol;Acc:MGI:88541]	Csn2	5.24656	1.5782		ENSMUSG00000045678	olfactory receptor 1489 [Source:MGI Symbol;Acc:MGI:3031323]	Olfr1489	5.94519	2.44008
											ENSMUSG00000042807	HECT, C2 and WW domain containing E3 ubiquitin protein ligase 2 [Source:MGI Symbol;Acc:MGI:2685817]	Hecw2	6.24282	2.5765		ENSMUSG00000036760	potassium channel, subfamily K, member 9 [Source:MGI Symbol;Acc:MGI:3521816]	Kcnk9	6.20432	2.70784
											ENSMUSG00000023066	rotatin [Source:MGI Symbol;Acc:MGI:2179288]	Rttn	8.61002	4.94436		ENSMUSG00000013523	breast carcinoma amplified sequence 1 [Source:MGI Symbol;Acc:MGI:1924210]	Bcas1	5.18057	1.68408
											ENSMUSG00000117983	TEC	AC124518.2	5.9744	2.31381		ENSMUSG00000022838	ELL associated factor 2 [Source:MGI Symbol;Acc:MGI:2146616]	Eaf2	5.18057	1.68408
											ENSMUSG00000021774	ubiquitin-conjugating enzyme E2E 1 [Source:MGI Symbol;Acc:MGI:107411]	Ube2e1	7.55018	3.89741		ENSMUSG00000034714	tweety family member 2 [Source:MGI Symbol;Acc:MGI:2157091]	Ttyh2	5.18057	1.68408
											ENSMUSG00000100691	RIKEN cDNA 2010320M18 gene [Source:MGI Symbol;Acc:MGI:1919343]	2010320M18Rik	6.22743	2.5765		ENSMUSG00000036040	ADAMTS-like 2 [Source:MGI Symbol;Acc:MGI:1925044]	Adamtsl2	5.18057	1.68408
											ENSMUSG00000030717	nuclear protein transcription regulator 1 [Source:MGI Symbol;Acc:MGI:1891834]	Nupr1	5.95585	2.31381		ENSMUSG00000049928	glucagon-like peptide 2 receptor [Source:MGI Symbol;Acc:MGI:2136733]	Glp2r	5.18057	1.68408
											ENSMUSG00000043372	hexamethylene bis-acetamide inducible 2 [Source:MGI Symbol;Acc:MGI:1918309]	Hexim2	5.95585	2.31381		ENSMUSG00000051985	immunoglobulin-like and fibronectin type III domain containing 1 [Source:MGI Symbol;Acc:MGI:3045352]	Igfn1	5.18057	1.68408
											ENSMUSG00000111505	predicted gene, 48673 [Source:MGI Symbol;Acc:MGI:6098292]	Gm48673	5.95585	2.31381		ENSMUSG00000053963	mechanosensory transduction mediator [Source:MGI Symbol;Acc:MGI:2138735]	Stum	5.18057	1.68408
											ENSMUSG00000100815	predicted gene 29112 [Source:MGI Symbol;Acc:MGI:5579818]	Gm29112	8.87738	5.23804		ENSMUSG00000074782	RIKEN cDNA 4833422C13 gene [Source:MGI Symbol;Acc:MGI:3603826]	4833422C13Rik	5.18057	1.68408
											ENSMUSG00000002111	spleen focus forming virus (SFFV) proviral integration oncogene [Source:MGI Symbol;Acc:MGI:98282]	Spi1	5.21569	1.5782		ENSMUSG00000091945	vomeronasal 2, receptor 114 [Source:MGI Symbol;Acc:MGI:3648252]	Vmn2r114	5.18057	1.68408
											ENSMUSG00000004929	thimet oligopeptidase 1 [Source:MGI Symbol;Acc:MGI:1354165]	Thop1	5.21569	1.5782		ENSMUSG00000092032	vomeronasal 2, receptor 59 [Source:MGI Symbol;Acc:MGI:3643747]	Vmn2r59	5.18057	1.68408
											ENSMUSG00000032278	progestin and adipoQ receptor family member V [Source:MGI Symbol;Acc:MGI:1921340]	Paqr5	5.21569	1.5782		ENSMUSG00000110874	RIKEN cDNA D030045P18 gene [Source:MGI Symbol;Acc:MGI:2443891]	D030045P18Rik	5.18057	1.68408
											ENSMUSG00000113472	predicted gene, 47602 [Source:MGI Symbol;Acc:MGI:6096656]	Gm47602	5.21569	1.5782		ENSMUSG00000117449	elongator acetyltransferase complex subunit 2 (p2) pseudogene	AC161519.2	5.18057	1.68408
											ENSMUSG00000054752	fibronectin type III and SPRY domain containing 1-like [Source:MGI Symbol;Acc:MGI:2442443]	Fsd1l	5.62099	1.99239		ENSMUSG00000009292	transient receptor potential cation channel, subfamily M, member 2 [Source:MGI Symbol;Acc:MGI:1351901]	Trpm2	6.42391	2.93359
											ENSMUSG00000040269	mitochondrial ribosomal protein S28 [Source:MGI Symbol;Acc:MGI:1913480]	Mrps28	8.37184	4.7451		ENSMUSG00000047880	chemokine (C-X-C motif) receptor 5 [Source:MGI Symbol;Acc:MGI:103567]	Cxcr5	6.42391	2.93359
											ENSMUSG00000032841	proline rich 5 like [Source:MGI Symbol;Acc:MGI:1919696]	Prr5l	6.78509	3.1609		ENSMUSG00000007035	mutS homolog 5 [Source:MGI Symbol;Acc:MGI:1329021]	Msh5	5.59662	2.11105
											ENSMUSG00000039485	TSPY-like 4 [Source:MGI Symbol;Acc:MGI:106393]	Tspyl4	6.78509	3.1609		ENSMUSG00000097365	RIKEN cDNA C030034L19 gene [Source:MGI Symbol;Acc:MGI:2444519]	C030034L19Rik	5.59662	2.11105
											ENSMUSG00000029403	cyclin-dependent kinase-like 2 (CDC2-related kinase) [Source:MGI Symbol;Acc:MGI:1858227]	Cdkl2	5.93705	2.31381		ENSMUSG00000079173	zonadhesin [Source:MGI Symbol;Acc:MGI:106656]	Zan	5.91915	2.44008
											ENSMUSG00000009640	DNA methyltransferase 1-associated protein 1 [Source:MGI Symbol;Acc:MGI:1913483]	Dmap1	6.77454	3.1609		ENSMUSG00000075015	predicted gene 10801 [Source:MGI Symbol;Acc:MGI:3641656]	Gm10801	15.4172	11.9628
											ENSMUSG00000034452	solute carrier family 24 (sodium/potassium/calcium exchanger), member 1 [Source:MGI Symbol;Acc:MGI:2384871]	Slc24a1	5.18415	1.5782		ENSMUSG00000028982	solute carrier family 25, member 33 [Source:MGI Symbol;Acc:MGI:1917806]	Slc25a33	7.046	3.59297
											ENSMUSG00000070880	glutamate decarboxylase 1 [Source:MGI Symbol;Acc:MGI:95632]	Gad1	5.18415	1.5782		ENSMUSG00000055184	family with sequence similarity 72, member A [Source:MGI Symbol;Acc:MGI:1919669]	Fam72a	6.75357	3.30063
											ENSMUSG00000103138	predicted gene 2238 [Source:MGI Symbol;Acc:MGI:3780408]	Gm2238	5.18415	1.5782		ENSMUSG00000030323	intraflagellar transport 122 [Source:MGI Symbol;Acc:MGI:1932386]	Ift122	5.89264	2.44008
											ENSMUSG00000002279	lipase maturation factor 1 [Source:MGI Symbol;Acc:MGI:1923733]	Lmf1	5.59724	1.99239		ENSMUSG00000024253	dynein cytoplasmic 2 light intermediate chain 1 [Source:MGI Symbol;Acc:MGI:1913996]	Dync2li1	5.56338	2.11105
											ENSMUSG00000005824	tumor necrosis factor (ligand) superfamily, member 14 [Source:MGI Symbol;Acc:MGI:1355317]	Tnfsf14	5.59724	1.99239		ENSMUSG00000037995	immunoglobulin superfamily, member 9 [Source:MGI Symbol;Acc:MGI:2135283]	Igsf9	5.56338	2.11105
											ENSMUSG00000020527	myosin XIX [Source:MGI Symbol;Acc:MGI:1913446]	Myo19	5.59724	1.99239		ENSMUSG00000046881	olfactory receptor 374 [Source:MGI Symbol;Acc:MGI:3030208]	Olfr374	5.56338	2.11105
											ENSMUSG00000106717	predicted gene 42798 [Source:MGI Symbol;Acc:MGI:5662935]	Gm42798	5.59724	1.99239		ENSMUSG00000062209	erb-b2 receptor tyrosine kinase 4 [Source:MGI Symbol;Acc:MGI:104771]	Erbb4	5.56338	2.11105
											ENSMUSG00000106822	predicted gene 43533 [Source:MGI Symbol;Acc:MGI:5663670]	Gm43533	5.59724	1.99239		ENSMUSG00000063760	ring finger protein 217 [Source:MGI Symbol;Acc:MGI:3610311]	Rnf217	5.56338	2.11105
											ENSMUSG00000035606	kyphoscoliosis peptidase [Source:MGI Symbol;Acc:MGI:96709]	Ky	5.918	2.31381		ENSMUSG00000000197	sodium leak channel, non-selective [Source:MGI Symbol;Acc:MGI:2444306]	Nalcn	5.13604	1.68408
											ENSMUSG00000084799	INO80 complex subunit D, opposite strand [Source:MGI Symbol;Acc:MGI:3651861]	Ino80dos	6.18025	2.5765		ENSMUSG00000026830	ermin, ERM-like protein [Source:MGI Symbol;Acc:MGI:1925017]	Ermn	5.13604	1.68408
											ENSMUSG00000037029	zinc finger protein 146 [Source:MGI Symbol;Acc:MGI:1347092]	Zfp146	7.1783	3.57565		ENSMUSG00000027318	a disintegrin and metallopeptidase domain 33 [Source:MGI Symbol;Acc:MGI:1341813]	Adam33	5.13604	1.68408
											ENSMUSG00000050107	histone H3 associated protein kinase [Source:MGI Symbol;Acc:MGI:1194498]	Haspin	7.39353	3.79792		ENSMUSG00000036667	TRPM8 channel-associated factor 1 [Source:MGI Symbol;Acc:MGI:1914665]	Tcaf1	5.13604	1.68408
											ENSMUSG00000055994	nucleotide-binding oligomerization domain containing 2 [Source:MGI Symbol;Acc:MGI:2429397]	Nod2	6.16418	2.5765		ENSMUSG00000062826	carboxylesterase 2F [Source:MGI Symbol;Acc:MGI:1919153]	Ces2f	5.13604	1.68408
											ENSMUSG00000031669	GINS complex subunit 3 (Psf3 homolog) [Source:MGI Symbol;Acc:MGI:1926083]	Gins3	6.89632	3.31279		ENSMUSG00000105509	RIKEN cDNA C130013H08 gene [Source:MGI Symbol;Acc:MGI:3697343]	C130013H08Rik	5.13604	1.68408
											ENSMUSG00000056131	phosphoglucomutase 3 [Source:MGI Symbol;Acc:MGI:97566]	Pgm3	5.57309	1.99239		ENSMUSG00000109870	predicted gene, 35850 [Source:MGI Symbol;Acc:MGI:5595009]	Gm35850	5.13604	1.68408
											ENSMUSG00000109640	predicted gene 45413 [Source:MGI Symbol;Acc:MGI:5791249]	Gm45413	5.57309	1.99239		ENSMUSG00000110702	predicted gene 45767 [Source:MGI Symbol;Acc:MGI:5804882]	Gm45767	5.13604	1.68408
											ENSMUSG00000050410	transcription factor 19 [Source:MGI Symbol;Acc:MGI:103180]	Tcf19	8.02987	4.44973		ENSMUSG00000020014	cilia and flagella associated protein 54 [Source:MGI Symbol;Acc:MGI:1922208]	Cfap54	6.13814	2.70784
											ENSMUSG00000000861	B cell CLL/lymphoma 11A (zinc finger protein) [Source:MGI Symbol;Acc:MGI:106190]	Bcl11a	5.15191	1.5782		ENSMUSG00000020262	adenosine deaminase, RNA-specific, B1 [Source:MGI Symbol;Acc:MGI:891999]	Adarb1	5.86562	2.44008
											ENSMUSG00000022297	frizzled class receptor 6 [Source:MGI Symbol;Acc:MGI:108474]	Fzd6	5.15191	1.5782		ENSMUSG00000030008	protease-associated domain containing 1 [Source:MGI Symbol;Acc:MGI:1920577]	Pradc1	5.86562	2.44008
											ENSMUSG00000043629	RIKEN cDNA 1700019D03 gene [Source:MGI Symbol;Acc:MGI:1914330]	1700019D03Rik	5.15191	1.5782		ENSMUSG00000041671	pyridine nucleotide-disulphide oxidoreductase domain 1 [Source:MGI Symbol;Acc:MGI:2676395]	Pyroxd1	5.86562	2.44008
											ENSMUSG00000027710	acyl-Coenzyme A dehydrogenase family, member 9 [Source:MGI Symbol;Acc:MGI:1914272]	Acad9	5.87913	2.31381		ENSMUSG00000042035	immunoglobulin superfamily, member 3 [Source:MGI Symbol;Acc:MGI:1926158]	Igsf3	6.54804	3.12875
											ENSMUSG00000117956	Novel transcript, antisense to Armh3	AC131185.1	5.87913	2.31381		ENSMUSG00000068115	ninein-like [Source:MGI Symbol;Acc:MGI:1925427]	Ninl	6.54804	3.12875
											ENSMUSG00000033436	armadillo repeat containing, X-linked 2 [Source:MGI Symbol;Acc:MGI:1914666]	Armcx2	6.7206	3.1609		ENSMUSG00000034898	filamin A interacting protein 1 [Source:MGI Symbol;Acc:MGI:1917848]	Filip1	5.52936	2.11105
											ENSMUSG00000066647	predicted gene 5113 [Source:MGI Symbol;Acc:MGI:3644651]	Gm5113	5.54853	1.99239		ENSMUSG00000052062	par-3 family cell polarity regulator beta [Source:MGI Symbol;Acc:MGI:1919301]	Pard3b	5.52936	2.11105
											ENSMUSG00000110635	predicted gene 45853 [Source:MGI Symbol;Acc:MGI:5804968]	Gm45853	5.54853	1.99239		ENSMUSG00000029810	transmembrane protein 176B [Source:MGI Symbol;Acc:MGI:1916348]	Tmem176b	8.88138	5.46469
											ENSMUSG00000026490	CDC42 binding protein kinase alpha [Source:MGI Symbol;Acc:MGI:2441841]	Cdc42bpa	5.8593	2.31381		ENSMUSG00000075014	predicted gene 10800 [Source:MGI Symbol;Acc:MGI:3641657]	Gm10800	17.7142	14.3008
											ENSMUSG00000058486	WD repeat domain 91 [Source:MGI Symbol;Acc:MGI:2141558]	Wdr91	5.8593	2.31381		ENSMUSG00000104432	RIKEN cDNA A430027C01 gene [Source:MGI Symbol;Acc:MGI:2143417]	A430027C01Rik	6.11538	2.70784
											ENSMUSG00000015968	calcium channel, voltage-dependent, L type, alpha 1D subunit [Source:MGI Symbol;Acc:MGI:88293]	Cacna1d	5.11893	1.5782		ENSMUSG00000016918	sulfatase 1 [Source:MGI Symbol;Acc:MGI:2138563]	Sulf1	5.09011	1.68408
											ENSMUSG00000028028	alpha-kinase 1 [Source:MGI Symbol;Acc:MGI:1918731]	Alpk1	5.11893	1.5782		ENSMUSG00000018849	WW, C2 and coiled-coil domain containing 1 [Source:MGI Symbol;Acc:MGI:2388637]	Wwc1	5.09011	1.68408
											ENSMUSG00000038256	B cell CLL/lymphoma 9 [Source:MGI Symbol;Acc:MGI:1924828]	Bcl9	5.11893	1.5782		ENSMUSG00000022144	glial cell line derived neurotrophic factor [Source:MGI Symbol;Acc:MGI:107430]	Gdnf	5.09011	1.68408
											ENSMUSG00000084497	predicted gene, 22107 [Source:MGI Symbol;Acc:MGI:5451884]	Gm22107	5.11893	1.5782		ENSMUSG00000025933	transmembrane protein 14A [Source:MGI Symbol;Acc:MGI:1922962]	Tmem14a	5.09011	1.68408
											ENSMUSG00000032306	mannose phosphate isomerase [Source:MGI Symbol;Acc:MGI:97075]	Mpi	6.33186	2.79865		ENSMUSG00000028707	diencephalon/mesencephalon homeobox 1 [Source:MGI Symbol;Acc:MGI:2153518]	Dmbx1	5.09011	1.68408
											ENSMUSG00000115955	RIKEN cDNA 9530056E24 gene [Source:MGI Symbol;Acc:MGI:2441750]	9530056E24Rik	5.52355	1.99239		ENSMUSG00000032415	ubiquitin-conjugating enzyme E2C binding protein [Source:MGI Symbol;Acc:MGI:1917598]	Ube2cbp	5.09011	1.68408
											ENSMUSG00000042790	ring finger protein 214 [Source:MGI Symbol;Acc:MGI:2444451]	Rnf214	7.1044	3.57565		ENSMUSG00000036111	LIM domain only 1 [Source:MGI Symbol;Acc:MGI:102812]	Lmo1	5.09011	1.68408
											ENSMUSG00000022237	ankyrin repeat domain 33B [Source:MGI Symbol;Acc:MGI:1917904]	Ankrd33b	6.09802	2.5765		ENSMUSG00000040429	mitochondrial transcription termination factor 1a [Source:MGI Symbol;Acc:MGI:1918240]	Mterf1a	5.09011	1.68408
											ENSMUSG00000035275	ribonucleoprotein, PTB-binding 2 [Source:MGI Symbol;Acc:MGI:2443623]	Raver2	6.50778	2.99111		ENSMUSG00000047517	deleted in malignant brain tumors 1 [Source:MGI Symbol;Acc:MGI:106210]	Dmbt1	5.09011	1.68408
											ENSMUSG00000032842	ATP-binding cassette, sub-family C (CFTR/MRP), member 10 [Source:MGI Symbol;Acc:MGI:2386976]	Abcc10	5.08518	1.5782		ENSMUSG00000091712	SEC14-like lipid binding 5 [Source:MGI Symbol;Acc:MGI:3616084]	Sec14l5	5.09011	1.68408
											ENSMUSG00000082532	ribosomal protein L31, pseudogene 6 [Source:MGI Symbol;Acc:MGI:3783190]	Rpl31-ps6	5.08518	1.5782		ENSMUSG00000096385	predicted gene 11168 [Source:MGI Symbol;Acc:MGI:3779420]	Gm11168	9.29734	5.89855
											ENSMUSG00000106427	predicted gene 42820 [Source:MGI Symbol;Acc:MGI:5662957]	Gm42820	5.08518	1.5782		ENSMUSG00000027438	N-ethylmaleimide sensitive fusion protein attachment protein beta [Source:MGI Symbol;Acc:MGI:104562]	Napb	5.83809	2.44008
											ENSMUSG00000111481	predicted gene, 47652 [Source:MGI Symbol;Acc:MGI:6096735]	Gm47652	5.08518	1.5782		ENSMUSG00000032064	DIX domain containing 1 [Source:MGI Symbol;Acc:MGI:2679721]	Dixdc1	5.83809	2.44008
											ENSMUSG00000105534	predicted gene 42435 [Source:MGI Symbol;Acc:MGI:5662572]	Gm42435	5.49812	1.99239		ENSMUSG00000050994	androglobin [Source:MGI Symbol;Acc:MGI:3605549]	Adgb	5.83809	2.44008
											ENSMUSG00000069265	histone cluster 1, H3a [Source:MGI Symbol;Acc:MGI:2668828]	Hist1h3a	5.8188	2.31381		ENSMUSG00000055013	ArfGAP with GTPase domain, ankyrin repeat and PH domain 1 [Source:MGI Symbol;Acc:MGI:2653690]	Agap1	5.83809	2.44008
											ENSMUSG00000044700	transmembrane protein 201 [Source:MGI Symbol;Acc:MGI:1196277]	Tmem201	6.81629	3.31279		ENSMUSG00000095891	predicted gene 10717 [Source:MGI Symbol;Acc:MGI:3642031]	Gm10717	12.7448	9.35058
											ENSMUSG00000106166	predicted gene 43484 [Source:MGI Symbol;Acc:MGI:5663621]	Gm43484	7.56862	4.0779		ENSMUSG00000021203	OTU domain, ubiquitin aldehyde binding 2 [Source:MGI Symbol;Acc:MGI:1915399]	Otub2	5.49452	2.11105
											ENSMUSG00000005893	nuclear receptor subfamily 2, group C, member 2 [Source:MGI Symbol;Acc:MGI:1352466]	Nr2c2	9.20853	5.71795		ENSMUSG00000090417	vomeronasal 2, receptor 94 [Source:MGI Symbol;Acc:MGI:3648050]	Vmn2r94	5.49452	2.11105
											ENSMUSG00000042942	growth regulation by estrogen in breast cancer-like [Source:MGI Symbol;Acc:MGI:3576497]	Greb1l	5.79811	2.31381		ENSMUSG00000091586	cytochrome P450, family 4, subfamily f, polypeptide 17 [Source:MGI Symbol;Acc:MGI:3646233]	Cyp4f17	5.49452	2.11105
											ENSMUSG00000028438	kinesin family member 24 [Source:MGI Symbol;Acc:MGI:1918345]	Kif24	5.47224	1.99239		ENSMUSG00000097416	predicted gene, 26670 [Source:MGI Symbol;Acc:MGI:5477164]	Gm26670	5.49452	2.11105
											ENSMUSG00000031066	ubiquitin specific peptidase 11 [Source:MGI Symbol;Acc:MGI:2384312]	Usp11	5.47224	1.99239		ENSMUSG00000103506	predicted gene, 38376 [Source:MGI Symbol;Acc:MGI:5611604]	Gm38376	5.49452	2.11105
											ENSMUSG00000096926	predicted gene, 26823 [Source:MGI Symbol;Acc:MGI:5477317]	Gm26823	6.46905	2.99111		ENSMUSG00000005615	phosphate cytidylyltransferase 1, choline, alpha isoform [Source:MGI Symbol;Acc:MGI:88557]	Pcyt1a	7.9078	4.53192
											ENSMUSG00000113665	predicted gene, 47603 [Source:MGI Symbol;Acc:MGI:6096658]	Gm47603	6.46905	2.99111		ENSMUSG00000061894	zinc finger and SCAN domains 20 [Source:MGI Symbol;Acc:MGI:2679268]	Zscan20	5.81003	2.44008
											ENSMUSG00000021483	cyclin-dependent kinase 20 [Source:MGI Symbol;Acc:MGI:2145349]	Cdk20	5.05061	1.5782		ENSMUSG00000005237	dynein, axonemal, heavy chain 2 [Source:MGI Symbol;Acc:MGI:107731]	Dnah2	6.06877	2.70784
											ENSMUSG00000035158	melanogenesis associated transcription factor [Source:MGI Symbol;Acc:MGI:104554]	Mitf	5.05061	1.5782		ENSMUSG00000003617	ceruloplasmin [Source:MGI Symbol;Acc:MGI:88476]	Cp	5.04266	1.68408
											ENSMUSG00000106940	predicted gene 42930 [Source:MGI Symbol;Acc:MGI:5663067]	Gm42930	5.05061	1.5782		ENSMUSG00000015202	Cnksr family member 3 [Source:MGI Symbol;Acc:MGI:2674130]	Cnksr3	5.04266	1.68408
											ENSMUSG00000030374	striatin, calmodulin binding protein 4 [Source:MGI Symbol;Acc:MGI:2142346]	Strn4	8.85001	5.3824		ENSMUSG00000020826	nitric oxide synthase 2, inducible [Source:MGI Symbol;Acc:MGI:97361]	Nos2	5.04266	1.68408
											ENSMUSG00000048922	cell division cycle associated 2 [Source:MGI Symbol;Acc:MGI:1919787]	Cdca2	7.45429	3.99048		ENSMUSG00000027690	solute carrier family 2 (facilitated glucose transporter), member 2 [Source:MGI Symbol;Acc:MGI:1095438]	Slc2a2	5.04266	1.68408
											ENSMUSG00000031171	FtsJ RNA methyltransferase homolog 1 (E. coli) [Source:MGI Symbol;Acc:MGI:1859648]	Ftsj1	6.02868	2.5765		ENSMUSG00000031209	hephaestin [Source:MGI Symbol;Acc:MGI:1332240]	Heph	5.04266	1.68408
											ENSMUSG00000007610	GTP binding protein 3 [Source:MGI Symbol;Acc:MGI:1917609]	Gtpbp3	6.44264	2.99111		ENSMUSG00000046572	zinc finger protein 518B [Source:MGI Symbol;Acc:MGI:2140750]	Zfp518b	5.04266	1.68408
											ENSMUSG00000031262	centromere protein I [Source:MGI Symbol;Acc:MGI:2147897]	Cenpi	8.52446	5.0776		ENSMUSG00000055733	nucleosome assembly protein 1-like 3 [Source:MGI Symbol;Acc:MGI:1859565]	Nap1l3	5.04266	1.68408
											ENSMUSG00000046971	phospholipase A2, group IVF [Source:MGI Symbol;Acc:MGI:2685493]	Pla2g4f	6.60626	3.1609		ENSMUSG00000056832	tetratricopeptide repeat domain 26 [Source:MGI Symbol;Acc:MGI:2444853]	Ttc26	5.04266	1.68408
											ENSMUSG00000107362	predicted gene, 40309 [Source:MGI Symbol;Acc:MGI:5623194]	Gm40309	7.43432	3.99048		ENSMUSG00000059857	netrin G1 [Source:MGI Symbol;Acc:MGI:1934028]	Ntng1	5.04266	1.68408
											ENSMUSG00000038368	focadhesin [Source:MGI Symbol;Acc:MGI:2676921]	Focad	5.75583	2.31381		ENSMUSG00000067878	MAP7 domain containing 3 [Source:MGI Symbol;Acc:MGI:2445051]	Map7d3	5.04266	1.68408
											ENSMUSG00000038372	GDP-mannose 4, 6-dehydratase [Source:MGI Symbol;Acc:MGI:1891112]	Gmds	7.89025	4.44973		ENSMUSG00000071753	RIKEN cDNA C230004F18 gene [Source:MGI Symbol;Acc:MGI:3041217]	C230004F18Rik	5.04266	1.68408
											ENSMUSG00000044948	cilia and flagella associated protein 43 [Source:MGI Symbol;Acc:MGI:1289258]	Cfap43	5.0152	1.5782		ENSMUSG00000112202	predicted gene, 31181 [Source:MGI Symbol;Acc:MGI:5590340]	Gm31181	5.04266	1.68408
											ENSMUSG00000062470	F-box and leucine-rich repeat protein 12, opposite strand [Source:MGI Symbol;Acc:MGI:1913912]	Fbxl12os	5.0152	1.5782		ENSMUSG00000115105	predicted gene, 49238 [Source:MGI Symbol;Acc:MGI:6118704]	Gm49238	5.04266	1.68408
											ENSMUSG00000086213	RIKEN cDNA A330040F15 gene [Source:MGI Symbol;Acc:MGI:3698434]	A330040F15Rik	5.0152	1.5782		ENSMUSG00000032289	thrombospondin, type I, domain containing 4 [Source:MGI Symbol;Acc:MGI:2672033]	Thsd4	6.28809	2.93359
											ENSMUSG00000036641	coiled-coil domain containing 148 [Source:MGI Symbol;Acc:MGI:3039583]	Ccdc148	7.23326	3.79792		ENSMUSG00000004098	collagen, type V, alpha 3 [Source:MGI Symbol;Acc:MGI:1858212]	Col5a3	5.45881	2.11105
											ENSMUSG00000104154	predicted gene, 38104 [Source:MGI Symbol;Acc:MGI:5611332]	Gm38104	6.74242	3.31279		ENSMUSG00000020481	ankyrin repeat domain 36 [Source:MGI Symbol;Acc:MGI:1923639]	Ankrd36	5.45881	2.11105
											ENSMUSG00000030134	RasGEF domain family, member 1A [Source:MGI Symbol;Acc:MGI:1917977]	Rasgef1a	5.41905	1.99239		ENSMUSG00000021123	retinol dehydrogenase 12 [Source:MGI Symbol;Acc:MGI:1925224]	Rdh12	5.45881	2.11105
											ENSMUSG00000115869	predicted gene, 31814 [Source:MGI Symbol;Acc:MGI:5590973]	Gm31814	7.41407	3.99048		ENSMUSG00000047747	ring finger protein 150 [Source:MGI Symbol;Acc:MGI:2443860]	Rnf150	5.45881	2.11105
											ENSMUSG00000021048	methylenetetrahydrofolate dehydrogenase (NADP+ dependent), methenyltetrahydrofolate cyclohydrolase, formyltetrahydrofolate synthase [Source:MGI Symbol;Acc:MGI:1342005]	Mthfd1	8.26661	4.84817		ENSMUSG00000062372	otoferlin [Source:MGI Symbol;Acc:MGI:1891247]	Otof	5.45881	2.11105
											ENSMUSG00000073434	WD repeat domain 90 [Source:MGI Symbol;Acc:MGI:1921267]	Wdr90	7.31562	3.89741		ENSMUSG00000097860	predicted gene, 26857 [Source:MGI Symbol;Acc:MGI:5477351]	Gm26857	5.45881	2.11105
											ENSMUSG00000090150	acyl-Coenzyme A dehydrogenase family, member 11 [Source:MGI Symbol;Acc:MGI:2143169]	Acad11	6.70956	3.31279		ENSMUSG00000039182	expressed sequence AW209491 [Source:MGI Symbol;Acc:MGI:2145422]	AW209491	6.64655	3.30063
											ENSMUSG00000005501	ubiquitin specific peptidase 40 [Source:MGI Symbol;Acc:MGI:2443184]	Usp40	8.22846	4.84817		ENSMUSG00000023349	C-type lectin domain family 4, member n [Source:MGI Symbol;Acc:MGI:1861231]	Clec4n	5.78141	2.44008
											ENSMUSG00000020897	aurora kinase B [Source:MGI Symbol;Acc:MGI:107168]	Aurkb	8.82977	5.4495		ENSMUSG00000034173	zinc finger, BED type containing 5 [Source:MGI Symbol;Acc:MGI:1919220]	Zbed5	5.78141	2.44008
											ENSMUSG00000024274	zinc finger and SCAN domain containing 30 [Source:MGI Symbol;Acc:MGI:2685600]	Zscan30	5.68999	2.31381		ENSMUSG00000055254	neurotrophic tyrosine kinase, receptor, type 2 [Source:MGI Symbol;Acc:MGI:97384]	Ntrk2	5.78141	2.44008
											ENSMUSG00000107000	predicted gene 43481 [Source:MGI Symbol;Acc:MGI:5663618]	Gm43481	5.68999	2.31381		ENSMUSG00000059921	unc-5 netrin receptor C [Source:MGI Symbol;Acc:MGI:1095412]	Unc5c	5.78141	2.44008
											ENSMUSG00000011832	ecotropic viral integration site 5 like [Source:MGI Symbol;Acc:MGI:2442167]	Evi5l	5.36381	1.99239		ENSMUSG00000070047	FAT atypical cadherin 1 [Source:MGI Symbol;Acc:MGI:109168]	Fat1	5.78141	2.44008
											ENSMUSG00000015126	TSR3 20S rRNA accumulation [Source:MGI Symbol;Acc:MGI:1915577]	Tsr3	5.36381	1.99239		ENSMUSG00000026640	plexin A2 [Source:MGI Symbol;Acc:MGI:107684]	Plxna2	6.04489	2.70784
											ENSMUSG00000045106	coiled-coil domain containing 73 [Source:MGI Symbol;Acc:MGI:3606488]	Ccdc73	5.36381	1.99239		ENSMUSG00000073705	centromere protein S [Source:MGI Symbol;Acc:MGI:1917178]	Cenps	6.78275	3.45419
											ENSMUSG00000103146	predicted gene, 37745 [Source:MGI Symbol;Acc:MGI:5610973]	Gm37745	5.36381	1.99239		ENSMUSG00000091028	predicted gene 10722 [Source:MGI Symbol;Acc:MGI:3642024]	Gm10722	10.9691	7.65327
											ENSMUSG00000102212	RIKEN cDNA C230085N15 gene [Source:MGI Symbol;Acc:MGI:2444267]	C230085N15Rik	9.0271	5.66246		ENSMUSG00000057378	ryanodine receptor 3 [Source:MGI Symbol;Acc:MGI:99684]	Ryr3	6.44232	3.12875
											ENSMUSG00000047343	methyltransferase like 21C [Source:MGI Symbol;Acc:MGI:3611450]	Mettl21c	5.93705	2.5765		ENSMUSG00000044881	cytochrome c oxidase assembly factor 4 [Source:MGI Symbol;Acc:MGI:1915435]	Coa4	6.24681	2.93359
											ENSMUSG00000033809	asparagine-linked glycosylation 3 (alpha-1,3-mannosyltransferase) [Source:MGI Symbol;Acc:MGI:1098592]	Alg3	7.51892	4.16033		ENSMUSG00000027070	low density lipoprotein receptor-related protein 2 [Source:MGI Symbol;Acc:MGI:95794]	Lrp2	6.0206	2.70784
											ENSMUSG00000029575	methylmalonic aciduria (cobalamin deficiency) cblB type homolog (human) [Source:MGI Symbol;Acc:MGI:1924947]	Mmab	5.66735	2.31381		ENSMUSG00000038244	microtubule associated monooxygenase, calponin and LIM domain containing 2 [Source:MGI Symbol;Acc:MGI:2444947]	Mical2	6.0206	2.70784
											ENSMUSG00000107140	predicted gene 43811 [Source:MGI Symbol;Acc:MGI:5663948]	Gm43811	5.66735	2.31381		ENSMUSG00000053414	hormonally upregulated Neu-associated kinase [Source:MGI Symbol;Acc:MGI:1347352]	Hunk	5.75221	2.44008
											ENSMUSG00000075031	histone cluster 1, H2bb [Source:MGI Symbol;Acc:MGI:2448377]	Hist1h2bb	7.66316	4.31228		ENSMUSG00000102559	predicted gene, 37570 [Source:MGI Symbol;Acc:MGI:5610798]	Gm37570	5.75221	2.44008
											ENSMUSG00000041268	Dmx-like 2 [Source:MGI Symbol;Acc:MGI:2444630]	Dmxl2	6.14792	2.79865		ENSMUSG00000025909	syntrophin, gamma 1 [Source:MGI Symbol;Acc:MGI:1918346]	Sntg1	5.4222	2.11105
											ENSMUSG00000112881	predicted gene, 49344 [Source:MGI Symbol;Acc:MGI:6121539]	Gm49344	8.72955	5.3824		ENSMUSG00000036083	solute carrier family 17 (sodium phosphate), member 3 [Source:MGI Symbol;Acc:MGI:2389216]	Slc17a3	5.4222	2.11105
											ENSMUSG00000037994	solute carrier family 9, subfamily B (NHA2, cation proton antiporter 2), member 2 [Source:MGI Symbol;Acc:MGI:2140077]	Slc9b2	5.33538	1.99239		ENSMUSG00000048012	zinc finger protein 473 [Source:MGI Symbol;Acc:MGI:2442697]	Zfp473	5.4222	2.11105
											ENSMUSG00000027326	kinetochore scaffold 1 [Source:MGI Symbol;Acc:MGI:1923714]	Knl1	10.3929	7.056		ENSMUSG00000052783	G protein-coupled receptor kinase 4 [Source:MGI Symbol;Acc:MGI:95801]	Grk4	5.4222	2.11105
											ENSMUSG00000033530	tetratricopeptide repeat domain 7B [Source:MGI Symbol;Acc:MGI:2144724]	Ttc7b	5.64436	2.31381		ENSMUSG00000102786	predicted gene, 38252 [Source:MGI Symbol;Acc:MGI:5611480]	Gm38252	5.4222	2.11105
											ENSMUSG00000052031	T cell activation GTPase activating protein 1 [Source:MGI Symbol;Acc:MGI:1919786]	Tagap1	6.64152	3.31279		ENSMUSG00000074564	predicted gene 10720 [Source:MGI Symbol;Acc:MGI:3641687]	Gm10720	9.79291	6.48437
											ENSMUSG00000029097	tRNA methyltransferase 44 [Source:MGI Symbol;Acc:MGI:1926140]	Trmt44	5.8987	2.5765		ENSMUSG00000095186	predicted gene 10718 [Source:MGI Symbol;Acc:MGI:3642028]	Gm10718	6.89388	3.59297
											ENSMUSG00000103378	predicted gene, 37176 [Source:MGI Symbol;Acc:MGI:5610404]	Gm37176	5.8987	2.5765		ENSMUSG00000118239	novel transcript	AC166575.1	6.59814	3.30063
											ENSMUSG00000107461	predicted gene, 44045 [Source:MGI Symbol;Acc:MGI:5690437]	Gm44045	5.8987	2.5765		ENSMUSG00000038888	cytosolic thiouridylase subunit 1 [Source:MGI Symbol;Acc:MGI:2385277]	Ctu1	7.22671	3.94363
											ENSMUSG00000020834	dehydrogenase/reductase (SDR family) member 13 [Source:MGI Symbol;Acc:MGI:1917701]	Dhrs13	6.48208	3.1609		ENSMUSG00000005338	cell adhesion molecule 3 [Source:MGI Symbol;Acc:MGI:2137858]	Cadm3	5.7224	2.44008
											ENSMUSG00000029875	coiled-coil domain containing 184 [Source:MGI Symbol;Acc:MGI:2146066]	Ccdc184	7.48049	4.16033		ENSMUSG00000022995	ENAH actin regulator [Source:MGI Symbol;Acc:MGI:108360]	Enah	5.7224	2.44008
											ENSMUSG00000033373	farnesyltransferase, CAAX box, beta [Source:MGI Symbol;Acc:MGI:1861305]	Fntb	5.30638	1.99239		ENSMUSG00000024713	proprotein convertase subtilisin/kexin type 5 [Source:MGI Symbol;Acc:MGI:97515]	Pcsk5	5.7224	2.44008
											ENSMUSG00000037991	RecQ mediated genome instability 2 [Source:MGI Symbol;Acc:MGI:2685383]	Rmi2	6.76391	3.4502		ENSMUSG00000043940	WD repeat and FYVE domain containing 3 [Source:MGI Symbol;Acc:MGI:1096875]	Wdfy3	5.7224	2.44008
											ENSMUSG00000036352	ubiquitin associated domain containing 1 [Source:MGI Symbol;Acc:MGI:1920995]	Ubac1	7.38662	4.0779		ENSMUSG00000028364	tenascin C [Source:MGI Symbol;Acc:MGI:101922]	Tnc	5.38463	2.11105
											ENSMUSG00000097908	RIKEN cDNA 4933404O12 gene [Source:MGI Symbol;Acc:MGI:1914002]	4933404O12Rik	6.46905	3.1609		ENSMUSG00000032511	sodium channel, voltage-gated, type V, alpha [Source:MGI Symbol;Acc:MGI:98251]	Scn5a	5.38463	2.11105
											ENSMUSG00000022103	glial cell line derived neurotrophic factor family receptor alpha 2 [Source:MGI Symbol;Acc:MGI:1195462]	Gfra2	5.62099	2.31381		ENSMUSG00000033854	potassium channel, subfamily K, member 10 [Source:MGI Symbol;Acc:MGI:1919508]	Kcnk10	5.38463	2.11105
											ENSMUSG00000094936	RNA binding motif protein 4 [Source:MGI Symbol;Acc:MGI:1100865]	Rbm4	7.1044	3.79792		ENSMUSG00000074505	FAT atypical cadherin 3 [Source:MGI Symbol;Acc:MGI:2444314]	Fat3	6.56494	3.30063
											ENSMUSG00000078773	RAD54 homolog B (S. cerevisiae) [Source:MGI Symbol;Acc:MGI:3605986]	Rad54b	7.27877	3.99048		ENSMUSG00000041444	Rho GTPase activating protein 32 [Source:MGI Symbol;Acc:MGI:2450166]	Arhgap32	5.97077	2.70784
											ENSMUSG00000113669	predicted gene, 36723 [Source:MGI Symbol;Acc:MGI:5595882]	Gm36723	7.73566	4.44973		ENSMUSG00000063193	CD300 molecule like family member B [Source:MGI Symbol;Acc:MGI:2685099]	Cd300lb	5.69197	2.44008
											ENSMUSG00000022021	diaphanous related formin 3 [Source:MGI Symbol;Acc:MGI:1927222]	Diaph3	9.57967	6.29375		ENSMUSG00000097312	predicted gene, 26870 [Source:MGI Symbol;Acc:MGI:5477364]	Gm26870	9.87139	6.62041
											ENSMUSG00000048440	cytochrome P450, family 4, subfamily f, polypeptide 16 [Source:MGI Symbol;Acc:MGI:1917351]	Cyp4f16	5.27678	1.99239		ENSMUSG00000046410	potassium inwardly-rectifying channel, subfamily K, member 6 [Source:MGI Symbol;Acc:MGI:1891291]	Kcnk6	6.36726	3.12875
											ENSMUSG00000115979	predicted gene, 49410 [Source:MGI Symbol;Acc:MGI:6155035]	Gm49410	5.27678	1.99239		ENSMUSG00000019990	phosphodiesterase 7B [Source:MGI Symbol;Acc:MGI:1352752]	Pde7b	5.94519	2.70784
											ENSMUSG00000105107	predicted gene 43412 [Source:MGI Symbol;Acc:MGI:5663549]	Gm43412	5.59724	2.31381		ENSMUSG00000097403	RIKEN cDNA 9230116N13 gene [Source:MGI Symbol;Acc:MGI:2443255]	9230116N13Rik	5.94519	2.70784
											ENSMUSG00000023243	potassium channel, subfamily K, member 5 [Source:MGI Symbol;Acc:MGI:1336175]	Kcnk5	5.8593	2.5765		ENSMUSG00000029207	amyloid beta (A4) precursor protein-binding, family B, member 2 [Source:MGI Symbol;Acc:MGI:108405]	Apbb2	5.34606	2.11105
											ENSMUSG00000073514	docking protein 6 [Source:MGI Symbol;Acc:MGI:3639495]	Dok6	5.8593	2.5765		ENSMUSG00000034009	relaxin/insulin-like family peptide receptor 1 [Source:MGI Symbol;Acc:MGI:2682211]	Rxfp1	5.34606	2.11105
											ENSMUSG00000115793	predicted gene, 48961 [Source:MGI Symbol;Acc:MGI:6118294]	Gm48961	5.8593	2.5765		ENSMUSG00000057606	collagen-like tail subunit (single strand of homotrimer) of asymmetric acetylcholinesterase [Source:MGI Symbol;Acc:MGI:1338761]	Colq	5.34606	2.11105
											ENSMUSG00000038252	non-SMC condensin I complex, subunit D2 [Source:MGI Symbol;Acc:MGI:1915548]	Ncapd2	8.98882	5.71795		ENSMUSG00000097767	myocardial infarction associated transcript (non-protein coding) [Source:MGI Symbol;Acc:MGI:2444886]	Miat	5.34606	2.11105
											ENSMUSG00000038349	phospholipase C-like 1 [Source:MGI Symbol;Acc:MGI:3036262]	Plcl1	6.58226	3.31279		ENSMUSG00000022240	catenin (cadherin associated protein), delta 2 [Source:MGI Symbol;Acc:MGI:1195966]	Ctnnd2	6.16054	2.93359
											ENSMUSG00000041180	HECT domain E3 ubiquitin protein ligase 2 [Source:MGI Symbol;Acc:MGI:2442663]	Hectd2	6.06377	2.79865		ENSMUSG00000063052	leucine rich repeat containing 40 [Source:MGI Symbol;Acc:MGI:1914394]	Lrrc40	8.76194	5.53524
											ENSMUSG00000108557	predicted gene 44835 [Source:MGI Symbol;Acc:MGI:5753411]	Gm44835	5.57309	2.31381		ENSMUSG00000020961	stonin 2 [Source:MGI Symbol;Acc:MGI:1918272]	Ston2	6.67795	3.45419
											ENSMUSG00000000567	SRY (sex determining region Y)-box 9 [Source:MGI Symbol;Acc:MGI:98371]	Sox9	5.24656	1.99239		ENSMUSG00000030209	glutamate receptor, ionotropic, NMDA2B (epsilon 2) [Source:MGI Symbol;Acc:MGI:95821]	Grin2b	6.67795	3.45419
											ENSMUSG00000023911	FLYWCH family member 2 [Source:MGI Symbol;Acc:MGI:1924167]	Flywch2	5.24656	1.99239		ENSMUSG00000042265	triggering receptor expressed on myeloid cells 1 [Source:MGI Symbol;Acc:MGI:1930005]	Trem1	5.66088	2.44008
											ENSMUSG00000070047	FAT atypical cadherin 1 [Source:MGI Symbol;Acc:MGI:109168]	Fat1	5.24656	1.99239		ENSMUSG00000097207	RIKEN cDNA 6030443J06 gene [Source:MGI Symbol;Acc:MGI:2444595]	6030443J06Rik	5.66088	2.44008
											ENSMUSG00000112229	predicted gene, 48086 [Source:MGI Symbol;Acc:MGI:6097426]	Gm48086	5.24656	1.99239		ENSMUSG00000096201	predicted gene 10715 [Source:MGI Symbol;Acc:MGI:3642376]	Gm10715	8.48854	5.27154
											ENSMUSG00000104388	predicted gene, 37033 [Source:MGI Symbol;Acc:MGI:5610261]	Gm37033	11.1224	7.87253		ENSMUSG00000023033	sodium channel, voltage-gated, type VIII, alpha [Source:MGI Symbol;Acc:MGI:103169]	Scn8a	5.91915	2.70784
											ENSMUSG00000036768	kinesin family member 15 [Source:MGI Symbol;Acc:MGI:1098258]	Kif15	10.2593	7.01229		ENSMUSG00000042817	FMS-like tyrosine kinase 3 [Source:MGI Symbol;Acc:MGI:95559]	Flt3	9.70229	6.5021
											ENSMUSG00000027845	DNA cross-link repair 1B [Source:MGI Symbol;Acc:MGI:2156057]	Dclre1b	7.04419	3.79792		ENSMUSG00000022311	CUB and Sushi multiple domains 3 [Source:MGI Symbol;Acc:MGI:2386403]	Csmd3	5.30644	2.11105
											ENSMUSG00000056214	par-6 family cell polarity regulator gamma [Source:MGI Symbol;Acc:MGI:2135606]	Pard6g	5.8188	2.5765		ENSMUSG00000025650	collagen, type VII, alpha 1 [Source:MGI Symbol;Acc:MGI:88462]	Col7a1	5.30644	2.11105
											ENSMUSG00000102570	predicted gene, 37968 [Source:MGI Symbol;Acc:MGI:5611196]	Gm37968	5.8188	2.5765		ENSMUSG00000049690	NCK-associated protein 5 [Source:MGI Symbol;Acc:MGI:2686394]	Nckap5	5.30644	2.11105
											ENSMUSG00000047193	dynein cytoplasmic 2 heavy chain 1 [Source:MGI Symbol;Acc:MGI:107736]	Dync2h1	8.51498	5.2755		ENSMUSG00000053985	zinc finger protein 14 [Source:MGI Symbol;Acc:MGI:99160]	Zfp14	5.30644	2.11105
											ENSMUSG00000027718	interleukin 21 [Source:MGI Symbol;Acc:MGI:1890474]	Il21	8.0343	4.79756		ENSMUSG00000071103	RIKEN cDNA 1700029J07 gene [Source:MGI Symbol;Acc:MGI:1916729]	1700029J07Rik	5.30644	2.11105
											ENSMUSG00000030172	ELKS/RAB6-interacting/CAST family member 1 [Source:MGI Symbol;Acc:MGI:2151013]	Erc1	7.98023	4.7451		ENSMUSG00000103261	predicted gene, 36981 [Source:MGI Symbol;Acc:MGI:5610209]	Gm36981	5.30644	2.11105
											ENSMUSG00000103883	predicted gene, 37010 [Source:MGI Symbol;Acc:MGI:5610238]	Gm37010	5.54853	2.31381		ENSMUSG00000108455	predicted gene 44745 [Source:MGI Symbol;Acc:MGI:5753321]	Gm44745	5.30644	2.11105
											ENSMUSG00000051504	sialic acid binding Ig-like lectin H [Source:MGI Symbol;Acc:MGI:2443256]	Siglech	7.61667	4.38264		ENSMUSG00000061143	mastermind like transcriptional coactivator 3 [Source:MGI Symbol;Acc:MGI:2389461]	Maml3	5.62911	2.44008
											ENSMUSG00000027496	aurora kinase A [Source:MGI Symbol;Acc:MGI:894678]	Aurka	6.80596	3.57565		ENSMUSG00000105382	predicted gene 43339 [Source:MGI Symbol;Acc:MGI:5663476]	Gm43339	5.62911	2.44008
											ENSMUSG00000030309	caprin family member 2 [Source:MGI Symbol;Acc:MGI:2448541]	Caprin2	6.80596	3.57565		ENSMUSG00000079293	C-type lectin domain family 7, member a [Source:MGI Symbol;Acc:MGI:1861431]	Clec7a	9.97613	6.78871
											ENSMUSG00000029060	mindbomb E3 ubiquitin protein ligase 2 [Source:MGI Symbol;Acc:MGI:2679684]	Mib2	6.02868	2.79865		ENSMUSG00000032796	laminin, alpha 1 [Source:MGI Symbol;Acc:MGI:99892]	Lama1	5.89264	2.70784
											ENSMUSG00000030319	cullin-associated and neddylation-dissociated 2 (putative) [Source:MGI Symbol;Acc:MGI:1914338]	Cand2	6.38831	3.1609		ENSMUSG00000035125	GC-rich sequence DNA binding factor 2 [Source:MGI Symbol;Acc:MGI:2141656]	Gcfc2	5.89264	2.70784
											ENSMUSG00000033526	diphosphoinositol pentakisphosphate kinase 1 [Source:MGI Symbol;Acc:MGI:2443281]	Ppip5k1	6.38831	3.1609		ENSMUSG00000062151	unc-13 homolog C [Source:MGI Symbol;Acc:MGI:2149021]	Unc13c	5.89264	2.70784
											ENSMUSG00000107586	predicted gene, 44283 [Source:MGI Symbol;Acc:MGI:5690675]	Gm44283	6.91565	3.69106		ENSMUSG00000034006	PQ loop repeat containing 1 [Source:MGI Symbol;Acc:MGI:1914193]	Pqlc1	7.84002	4.66374
											ENSMUSG00000020869	leucine rich repeat containing 59 [Source:MGI Symbol;Acc:MGI:2138133]	Lrrc59	8.4234	5.19957		ENSMUSG00000118107	novel transcript	AC122252.2	6.09227	2.93359
											ENSMUSG00000026874	hemolytic complement [Source:MGI Symbol;Acc:MGI:96031]	Hc	5.21569	1.99239		ENSMUSG00000056752	dynein, axonemal, heavy chain 9 [Source:MGI Symbol;Acc:MGI:1289279]	Dnah9	5.86562	2.70784
											ENSMUSG00000035299	midline 1 [Source:MGI Symbol;Acc:MGI:1100537]	Mid1	5.21569	1.99239		ENSMUSG00000022286	grainyhead like transcription factor 2 [Source:MGI Symbol;Acc:MGI:2182543]	Grhl2	5.26569	2.11105
											ENSMUSG00000040213	kynurenine aminotransferase 3 [Source:MGI Symbol;Acc:MGI:2677849]	Kyat3	5.21569	1.99239		ENSMUSG00000036834	phospholipase C, eta 1 [Source:MGI Symbol;Acc:MGI:2683547]	Plch1	5.26569	2.11105
											ENSMUSG00000102874	predicted gene, 37137 [Source:MGI Symbol;Acc:MGI:5610365]	Gm37137	5.79811	2.5765		ENSMUSG00000039542	neural cell adhesion molecule 1 [Source:MGI Symbol;Acc:MGI:97281]	Ncam1	5.26569	2.11105
											ENSMUSG00000040350	tripartite motif-containing 7 [Source:MGI Symbol;Acc:MGI:2137353]	Trim7	5.52355	2.31381		ENSMUSG00000040037	neuronal growth regulator 1 [Source:MGI Symbol;Acc:MGI:2444846]	Negr1	5.26569	2.11105
											ENSMUSG00000050272	DS cell adhesion molecule [Source:MGI Symbol;Acc:MGI:1196281]	Dscam	5.52355	2.31381		ENSMUSG00000041729	coronin, actin binding protein, 2B [Source:MGI Symbol;Acc:MGI:2444283]	Coro2b	5.26569	2.11105
											ENSMUSG00000085116	predicted gene 2735 [Source:MGI Symbol;Acc:MGI:3780904]	Gm2735	5.52355	2.31381		ENSMUSG00000042787	endo/exonuclease (5'-3'), endonuclease G-like [Source:MGI Symbol;Acc:MGI:2143333]	Exog	5.26569	2.11105
											ENSMUSG00000033105	lanosterol synthase [Source:MGI Symbol;Acc:MGI:1336155]	Lss	6.19615	2.99111		ENSMUSG00000058317	ubiquitin-conjugating enzyme E2E 2 [Source:MGI Symbol;Acc:MGI:2384997]	Ube2e2	5.26569	2.11105
											ENSMUSG00000028576	intraflagellar transport 74 [Source:MGI Symbol;Acc:MGI:1914944]	Ift74	7.35864	4.16033		ENSMUSG00000060180	myosin, heavy polypeptide 13, skeletal muscle [Source:MGI Symbol;Acc:MGI:1339967]	Myh13	5.26569	2.11105
											ENSMUSG00000007837	proline-rich Gla (G-carboxyglutamic acid) polypeptide 2 [Source:MGI Symbol;Acc:MGI:1929596]	Prrg2	5.18415	1.99239		ENSMUSG00000106856	predicted gene 43761 [Source:MGI Symbol;Acc:MGI:5663898]	Gm43761	5.26569	2.11105
											ENSMUSG00000038406	SR-related CTD-associated factor 1 [Source:MGI Symbol;Acc:MGI:2141980]	Scaf1	5.18415	1.99239		ENSMUSG00000026586	paired related homeobox 1 [Source:MGI Symbol;Acc:MGI:97712]	Prrx1	6.44232	3.30063
											ENSMUSG00000024978	glycerol-3-phosphate acyltransferase, mitochondrial [Source:MGI Symbol;Acc:MGI:109162]	Gpam	6.34618	3.1609		ENSMUSG00000110499	predicted gene 45873 [Source:MGI Symbol;Acc:MGI:5804988]	Gm45873	5.83809	2.70784
											ENSMUSG00000033952	abnormal spindle microtubule assembly [Source:MGI Symbol;Acc:MGI:1334448]	Aspm	10.3703	7.18958		ENSMUSG00000015968	calcium channel, voltage-dependent, L type, alpha 1D subunit [Source:MGI Symbol;Acc:MGI:88293]	Cacna1d	5.56338	2.44008
											ENSMUSG00000047227	predicted gene 527 [Source:MGI Symbol;Acc:MGI:2685373]	Gm527	5.75583	2.5765		ENSMUSG00000028621	cytochrome b5 reductase-like [Source:MGI Symbol;Acc:MGI:1919657]	Cyb5rl	5.56338	2.44008
											ENSMUSG00000050947	adhesion molecule with Ig like domain 1 [Source:MGI Symbol;Acc:MGI:2653612]	Amigo1	5.75583	2.5765		ENSMUSG00000032572	collagen, type VI, alpha 4 [Source:MGI Symbol;Acc:MGI:1915803]	Col6a4	5.56338	2.44008
											ENSMUSG00000106837	RIKEN cDNA D630030B08 gene [Source:MGI Symbol;Acc:MGI:2443017]	D630030B08Rik	5.75583	2.5765		ENSMUSG00000047793	sushi, nidogen and EGF-like domains 1 [Source:MGI Symbol;Acc:MGI:3045960]	Sned1	5.56338	2.44008
											ENSMUSG00000078435	expressed sequence AU041133 [Source:MGI Symbol;Acc:MGI:2143755]	AU041133	7.86561	4.69067		ENSMUSG00000066129	kinase non-catalytic C-lobe domain (KIND) containing 1 [Source:MGI Symbol;Acc:MGI:1923734]	Kndc1	5.56338	2.44008
											ENSMUSG00000091679	vomeronasal 2, receptor 96 [Source:MGI Symbol;Acc:MGI:3644514]	Vmn2r96	7.91928	4.7451		ENSMUSG00000091572	vomeronasal 2, receptor 3 [Source:MGI Symbol;Acc:MGI:3643995]	Vmn2r3	5.56338	2.44008
											ENSMUSG00000023044	cysteine sulfinic acid decarboxylase [Source:MGI Symbol;Acc:MGI:2180098]	Csad	6.16418	2.99111		ENSMUSG00000027695	phospholipase D1 [Source:MGI Symbol;Acc:MGI:109585]	Pld1	6.24681	3.12875
											ENSMUSG00000102644	THAP domain containing 6 [Source:MGI Symbol;Acc:MGI:1922436]	Thap6	7.96639	4.79756		ENSMUSG00000014704	homeobox A2 [Source:MGI Symbol;Acc:MGI:96174]	Hoxa2	5.22375	2.11105
											ENSMUSG00000031577	TELO2 interacting protein 2 [Source:MGI Symbol;Acc:MGI:2384576]	Tti2	6.96288	3.79792		ENSMUSG00000021120	phosphatidylinositol glycan anchor biosynthesis, class H [Source:MGI Symbol;Acc:MGI:99463]	Pigh	5.22375	2.11105
											ENSMUSG00000036551	A kinase (PRKA) anchor protein 14 [Source:MGI Symbol;Acc:MGI:3618288]	Akap14	5.15191	1.99239		ENSMUSG00000027939	nucleoporin 210-like [Source:MGI Symbol;Acc:MGI:1924845]	Nup210l	5.22375	2.11105
											ENSMUSG00000042249	G protein-coupled receptor kinase 3 [Source:MGI Symbol;Acc:MGI:87941]	Grk3	5.15191	1.99239		ENSMUSG00000028602	tumor necrosis factor receptor superfamily, member 8 [Source:MGI Symbol;Acc:MGI:99908]	Tnfrsf8	5.22375	2.11105
											ENSMUSG00000044252	oxysterol binding protein-like 1A [Source:MGI Symbol;Acc:MGI:1927551]	Osbpl1a	5.47224	2.31381		ENSMUSG00000031355	Rho GTPase activating protein 6 [Source:MGI Symbol;Acc:MGI:1196332]	Arhgap6	5.22375	2.11105
											ENSMUSG00000025006	sorbin and SH3 domain containing 1 [Source:MGI Symbol;Acc:MGI:700014]	Sorbs1	6.14792	2.99111		ENSMUSG00000031714	growth factor receptor bound protein 2-associated protein 1 [Source:MGI Symbol;Acc:MGI:108088]	Gab1	5.22375	2.11105
											ENSMUSG00000021301	HECT, C2 and WW domain containing E3 ubiquitin protein ligase 1 [Source:MGI Symbol;Acc:MGI:2444115]	Hecw1	5.44589	2.31381		ENSMUSG00000039005	toll-like receptor 4 [Source:MGI Symbol;Acc:MGI:96824]	Tlr4	5.22375	2.11105
											ENSMUSG00000025792	solute carrier family 25 (mitochondrial carrier, dicarboxylate transporter), member 10 [Source:MGI Symbol;Acc:MGI:1353497]	Slc25a10	5.44589	2.31381		ENSMUSG00000044647	cysteine-serine-rich nuclear protein 3 [Source:MGI Symbol;Acc:MGI:1925021]	Csrnp3	5.22375	2.11105
											ENSMUSG00000029111	negative elongation factor complex member A, Whsc2 [Source:MGI Symbol;Acc:MGI:1346098]	Nelfa	8.58004	5.4495		ENSMUSG00000050931	sphingomyelin synthase 2 [Source:MGI Symbol;Acc:MGI:1921692]	Sgms2	5.22375	2.11105
											ENSMUSG00000020546	syntaxin binding protein 4 [Source:MGI Symbol;Acc:MGI:1342296]	Stxbp4	7.02651	3.89741		ENSMUSG00000063681	crumbs family member 1, photoreceptor morphogenesis associated [Source:MGI Symbol;Acc:MGI:2136343]	Crb1	5.22375	2.11105
											ENSMUSG00000047757	Fanconi anemia, complementation group B [Source:MGI Symbol;Acc:MGI:2448558]	Fancb	6.92522	3.79792		ENSMUSG00000073437	RIKEN cDNA D330041H03 gene [Source:MGI Symbol;Acc:MGI:3603827]	D330041H03Rik	5.22375	2.11105
											ENSMUSG00000019990	phosphodiesterase 7B [Source:MGI Symbol;Acc:MGI:1352752]	Pde7b	5.11893	1.99239		ENSMUSG00000085084	RIKEN cDNA 4930570G19 gene [Source:MGI Symbol;Acc:MGI:1923158]	4930570G19Rik	5.22375	2.11105
											ENSMUSG00000096370	predicted gene 21992 [Source:MGI Symbol;Acc:MGI:5439461]	Gm21992	5.11893	1.99239		ENSMUSG00000118138	novel transcript	AC132253.6	5.22375	2.11105
											ENSMUSG00000102509	predicted gene, 37368 [Source:MGI Symbol;Acc:MGI:5610596]	Gm37368	7.1128	3.99048		ENSMUSG00000032204	aquaporin 9 [Source:MGI Symbol;Acc:MGI:1891066]	Aqp9	6.56494	3.45419
											ENSMUSG00000103085	predicted gene, 38120 [Source:MGI Symbol;Acc:MGI:5611348]	Gm38120	7.91928	4.79756		ENSMUSG00000030882	dynein heavy chain domain 1 [Source:MGI Symbol;Acc:MGI:1924755]	Dnhd1	6.40528	3.30063
											ENSMUSG00000069208	zinc finger protein 825 [Source:MGI Symbol;Acc:MGI:2385315]	Zfp825	7.01759	3.89741		ENSMUSG00000039683	sidekick cell adhesion molecule 1 [Source:MGI Symbol;Acc:MGI:2444413]	Sdk1	6.40528	3.30063
											ENSMUSG00000035455	fidgetin-like 1 [Source:MGI Symbol;Acc:MGI:1890648]	Fignl1	9.2567	6.13973		ENSMUSG00000031562	dCMP deaminase [Source:MGI Symbol;Acc:MGI:2444529]	Dctd	6.22572	3.12875
											ENSMUSG00000043541	cancer susceptibility candidate 1 [Source:MGI Symbol;Acc:MGI:2444480]	Casc1	7.7465	4.6341		ENSMUSG00000086795	predicted gene 11579 [Source:MGI Symbol;Acc:MGI:3650510]	Gm11579	6.22572	3.12875
											ENSMUSG00000026779	microtubule associated serine/threonine kinase-like [Source:MGI Symbol;Acc:MGI:1914371]	Mastl	8.14492	5.03454		ENSMUSG00000021643	small EDRK-rich factor 1 [Source:MGI Symbol;Acc:MGI:1337114]	Serf1	5.52936	2.44008
											ENSMUSG00000026404	DEAD (Asp-Glu-Ala-Asp) box polypeptide 59 [Source:MGI Symbol;Acc:MGI:1915247]	Ddx59	5.41905	2.31381		ENSMUSG00000022893	a disintegrin-like and metallopeptidase (reprolysin type) with thrombospondin type 1 motif, 1 [Source:MGI Symbol;Acc:MGI:109249]	Adamts1	5.52936	2.44008
											ENSMUSG00000032561	acid phosphatase, prostate [Source:MGI Symbol;Acc:MGI:1928480]	Acpp	5.41905	2.31381		ENSMUSG00000026479	laminin, gamma 2 [Source:MGI Symbol;Acc:MGI:99913]	Lamc2	5.52936	2.44008
											ENSMUSG00000044937	tetratricopeptide repeat domain 41 [Source:MGI Symbol;Acc:MGI:2387653]	Ttc41	5.41905	2.31381		ENSMUSG00000031480	thrombospondin, type I, domain 1 [Source:MGI Symbol;Acc:MGI:1929096]	Thsd1	5.52936	2.44008
											ENSMUSG00000049723	matrix metallopeptidase 12 [Source:MGI Symbol;Acc:MGI:97005]	Mmp12	5.41905	2.31381		ENSMUSG00000034533	sodium channel, voltage-gated, type X, alpha [Source:MGI Symbol;Acc:MGI:108029]	Scn10a	5.52936	2.44008
											ENSMUSG00000057766	ankyrin repeat domain 29 [Source:MGI Symbol;Acc:MGI:2687055]	Ankrd29	5.41905	2.31381		ENSMUSG00000001473	tubulin, beta 6 class V [Source:MGI Symbol;Acc:MGI:1915201]	Tubb6	8.17864	5.09594
											ENSMUSG00000117372	TEC	AC123927.1	5.41905	2.31381		ENSMUSG00000060586	histocompatibility 2, class II antigen E beta [Source:MGI Symbol;Acc:MGI:95901]	H2-Eb1	11.4296	8.35522
											ENSMUSG00000038876	ring finger protein 146 [Source:MGI Symbol;Acc:MGI:1915281]	Rnf146	6.41573	3.31279		ENSMUSG00000005045	chromodomain helicase DNA binding protein 5 [Source:MGI Symbol;Acc:MGI:3036258]	Chd5	5.18057	2.11105
											ENSMUSG00000117294	TEC	AC154912.3	6.41573	3.31279		ENSMUSG00000022479	vitamin D (1,25-dihydroxyvitamin D3) receptor [Source:MGI Symbol;Acc:MGI:103076]	Vdr	5.18057	2.11105
											ENSMUSG00000034574	dishevelled associated activator of morphogenesis 1 [Source:MGI Symbol;Acc:MGI:1914596]	Daam1	6.89632	3.79792		ENSMUSG00000029862	chloride channel, voltage-sensitive 1 [Source:MGI Symbol;Acc:MGI:88417]	Clcn1	5.18057	2.11105
											ENSMUSG00000102243	predicted gene, 37718 [Source:MGI Symbol;Acc:MGI:5610946]	Gm37718	8.40983	5.31202		ENSMUSG00000031523	deleted in liver cancer 1 [Source:MGI Symbol;Acc:MGI:1354949]	Dlc1	5.18057	2.11105
											ENSMUSG00000107286	predicted gene 43788 [Source:MGI Symbol;Acc:MGI:5663925]	Gm43788	6.25805	3.1609		ENSMUSG00000038528	major facilitator superfamily domain containing 4B5 [Source:MGI Symbol;Acc:MGI:2446139]	Mfsd4b5	5.18057	2.11105
											ENSMUSG00000014846	tubulin polymerization-promoting protein family member 3 [Source:MGI Symbol;Acc:MGI:1915221]	Tppp3	5.08518	1.99239		ENSMUSG00000041708	metallophosphoesterase domain containing 1 [Source:MGI Symbol;Acc:MGI:106316]	Mpped1	5.18057	2.11105
											ENSMUSG00000029603	deltex 1, E3 ubiquitin ligase [Source:MGI Symbol;Acc:MGI:1352744]	Dtx1	5.08518	1.99239		ENSMUSG00000055022	contactin 1 [Source:MGI Symbol;Acc:MGI:105980]	Cntn1	5.18057	2.11105
											ENSMUSG00000039005	toll-like receptor 4 [Source:MGI Symbol;Acc:MGI:96824]	Tlr4	5.08518	1.99239		ENSMUSG00000057182	sodium channel, voltage-gated, type III, alpha [Source:MGI Symbol;Acc:MGI:98249]	Scn3a	5.18057	2.11105
											ENSMUSG00000109771	predicted gene, 35315 [Source:MGI Symbol;Acc:MGI:5594474]	Gm35315	5.66735	2.5765		ENSMUSG00000025983	coiled-coil domain containing 150 [Source:MGI Symbol;Acc:MGI:1925266]	Ccdc150	5.75221	2.70784
											ENSMUSG00000103197	predicted gene, 37642 [Source:MGI Symbol;Acc:MGI:5610870]	Gm37642	9.28857	6.19943		ENSMUSG00000028678	kinesin family member 2C [Source:MGI Symbol;Acc:MGI:1921054]	Kif2c	7.76891	4.7254
											ENSMUSG00000083161	predicted gene 11427 [Source:MGI Symbol;Acc:MGI:3651774]	Gm11427	5.39169	2.31381		ENSMUSG00000029414	kinetochore associated 1 [Source:MGI Symbol;Acc:MGI:2673709]	Kntc1	8.66734	5.635
											ENSMUSG00000047496	ring finger protein 152 [Source:MGI Symbol;Acc:MGI:2443787]	Rnf152	7.82017	4.7451		ENSMUSG00000049723	matrix metallopeptidase 12 [Source:MGI Symbol;Acc:MGI:97005]	Mmp12	6.16054	3.12875
											ENSMUSG00000033423	exoribonuclease 3 [Source:MGI Symbol;Acc:MGI:2153887]	Eri3	7.14592	4.0779		ENSMUSG00000030677	kinesin family member 22 [Source:MGI Symbol;Acc:MGI:109233]	Kif22	6.86689	3.83594
											ENSMUSG00000026276	septin 2 [Source:MGI Symbol;Acc:MGI:97298]	37500	5.64436	2.5765		ENSMUSG00000020963	thyroid stimulating hormone receptor [Source:MGI Symbol;Acc:MGI:98849]	Tshr	5.13604	2.11105
											ENSMUSG00000102448	predicted gene, 37101 [Source:MGI Symbol;Acc:MGI:5610329]	Gm37101	6.96288	3.89741		ENSMUSG00000028357	kinesin family member 12 [Source:MGI Symbol;Acc:MGI:1098232]	Kif12	5.13604	2.11105
											ENSMUSG00000020441	RIKEN cDNA 2310033P09 gene [Source:MGI Symbol;Acc:MGI:1915112]	2310033P09Rik	7.05294	3.99048		ENSMUSG00000029712	actin-like 6B [Source:MGI Symbol;Acc:MGI:1933548]	Actl6b	5.13604	2.11105
											ENSMUSG00000006763	serum amyloid A-like 1 [Source:MGI Symbol;Acc:MGI:1926185]	Saal1	6.85686	3.79792		ENSMUSG00000035279	scavenger receptor cysteine rich family, 5 domains [Source:MGI Symbol;Acc:MGI:3606211]	Ssc5d	5.13604	2.11105
											ENSMUSG00000025591	translation machinery associated 16 [Source:MGI Symbol;Acc:MGI:1913532]	Tma16	6.85686	3.79792		ENSMUSG00000041479	synaptotagmin XV [Source:MGI Symbol;Acc:MGI:2442166]	Syt15	5.13604	2.11105
											ENSMUSG00000022323	reactive intermediate imine deaminase A homolog [Source:MGI Symbol;Acc:MGI:1095401]	Rida	7.49983	4.44973		ENSMUSG00000053644	aldehyde dehydrogenase family 7, member A1 [Source:MGI Symbol;Acc:MGI:108186]	Aldh7a1	5.13604	2.11105
											ENSMUSG00000113894	predicted gene, 48838 [Source:MGI Symbol;Acc:MGI:6098568]	Gm48838	7.49983	4.44973		ENSMUSG00000057751	multiple EGF-like-domains 6 [Source:MGI Symbol;Acc:MGI:1919351]	Megf6	5.13604	2.11105
											ENSMUSG00000021023	RIKEN cDNA 1110008L16 gene [Source:MGI Symbol;Acc:MGI:1913382]	1110008L16Rik	5.36381	2.31381		ENSMUSG00000066108	mucin 5, subtype B, tracheobronchial [Source:MGI Symbol;Acc:MGI:1921430]	Muc5b	5.13604	2.11105
											ENSMUSG00000103432	RIKEN cDNA 6720464F23 gene [Source:MGI Symbol;Acc:MGI:2444677]	6720464F23Rik	10.5704	7.52128		ENSMUSG00000105942	predicted gene 43175 [Source:MGI Symbol;Acc:MGI:5663312]	Gm43175	5.13604	2.11105
											ENSMUSG00000107304	predicted gene 43775 [Source:MGI Symbol;Acc:MGI:5663912]	Gm43775	6.36036	3.31279		ENSMUSG00000019539	reticulocalbin 3, EF-hand calcium binding domain [Source:MGI Symbol;Acc:MGI:1277122]	Rcn3	5.45881	2.44008
											ENSMUSG00000037466	tubulin epsilon and delta complex 1 [Source:MGI Symbol;Acc:MGI:2144738]	Tedc1	6.49499	3.4502		ENSMUSG00000026601	axonemal dynein light chain domain containing 1 [Source:MGI Symbol;Acc:MGI:1924602]	Axdnd1	5.45881	2.44008
											ENSMUSG00000033287	potassium channel tetramerisation domain containing 17 [Source:MGI Symbol;Acc:MGI:1920094]	Kctd17	7.42085	4.38264		ENSMUSG00000033910	guanylate cyclase 1, soluble, alpha 1 [Source:MGI Symbol;Acc:MGI:1926562]	Gucy1a1	5.45881	2.44008
											ENSMUSG00000016940	potassium channel tetramerisation domain containing 2 [Source:MGI Symbol;Acc:MGI:1917632]	Kctd2	7.55018	4.51384		ENSMUSG00000037185	keratin 80 [Source:MGI Symbol;Acc:MGI:1921377]	Krt80	5.45881	2.44008
											ENSMUSG00000029173	Sep (O-phosphoserine) tRNA:Sec (selenocysteine) tRNA synthase [Source:MGI Symbol;Acc:MGI:1098791]	Sepsecs	7.27128	4.2383		ENSMUSG00000043719	collagen, type VI, alpha 6 [Source:MGI Symbol;Acc:MGI:2444259]	Col6a6	5.45881	2.44008
											ENSMUSG00000091549	predicted gene 6548 [Source:MGI Symbol;Acc:MGI:3644071]	Gm6548	7.1044	4.0779		ENSMUSG00000053137	mitogen-activated protein kinase 11 [Source:MGI Symbol;Acc:MGI:1338024]	Mapk11	5.45881	2.44008
											ENSMUSG00000032512	WD repeat domain 48 [Source:MGI Symbol;Acc:MGI:1914811]	Wdr48	8.18531	5.16005		ENSMUSG00000039217	interleukin 18 [Source:MGI Symbol;Acc:MGI:107936]	Il18	5.7224	2.70784
											ENSMUSG00000017861	myeloblastosis oncogene-like 2 [Source:MGI Symbol;Acc:MGI:101785]	Mybl2	5.0152	1.99239		ENSMUSG00000117068	Vomeronasal 1, receptor, (Vmnr1), pseudogene	AC154369.1	5.7224	2.70784
											ENSMUSG00000089998	putative homeodomain transcription factor 1, opposite strand [Source:MGI Symbol;Acc:MGI:3698050]	Phtf1os	5.0152	1.99239		ENSMUSG00000039748	exonuclease 1 [Source:MGI Symbol;Acc:MGI:1349427]	Exo1	7.73945	4.7254
											ENSMUSG00000118239	novel transcript	AC166575.1	5.0152	1.99239		ENSMUSG00000001119	collagen, type VI, alpha 1 [Source:MGI Symbol;Acc:MGI:88459]	Col6a1	5.94519	2.93359
											ENSMUSG00000029438	B cell CLL/lymphoma 7A [Source:MGI Symbol;Acc:MGI:1924295]	Bcl7a	5.33538	2.31381		ENSMUSG00000039137	whirlin [Source:MGI Symbol;Acc:MGI:2682003]	Whrn	5.94519	2.93359
											ENSMUSG00000032198	dedicator of cytokinesis 6 [Source:MGI Symbol;Acc:MGI:1914789]	Dock6	5.33538	2.31381		ENSMUSG00000024397	allograft inflammatory factor 1 [Source:MGI Symbol;Acc:MGI:1343098]	Aif1	8.05854	5.04849
											ENSMUSG00000038042	protein tyrosine phosphatase domain containing 1 [Source:MGI Symbol;Acc:MGI:2145430]	Ptpdc1	5.33538	2.31381		ENSMUSG00000024302	dystrobrevin alpha [Source:MGI Symbol;Acc:MGI:106039]	Dtna	6.30829	3.30063
											ENSMUSG00000020891	arachidonate 8-lipoxygenase [Source:MGI Symbol;Acc:MGI:1098228]	Alox8	5.8188	2.79865		ENSMUSG00000069662	myristoylated alanine rich protein kinase C substrate [Source:MGI Symbol;Acc:MGI:96907]	Marcks	11.507	8.50776
											ENSMUSG00000028832	stathmin 1 [Source:MGI Symbol;Acc:MGI:96739]	Stmn1	6.69844	3.69106		ENSMUSG00000107320	predicted gene 42549 [Source:MGI Symbol;Acc:MGI:5662686]	Gm42549	6.82543	3.83594
											ENSMUSG00000094942	predicted gene 3604 [Source:MGI Symbol;Acc:MGI:3781781]	Gm3604	5.99272	2.99111		ENSMUSG00000032076	cell adhesion molecule 1 [Source:MGI Symbol;Acc:MGI:1889272]	Cadm1	6.11538	3.12875
											ENSMUSG00000112964	RIKEN cDNA E430024I08 gene [Source:MGI Symbol;Acc:MGI:3649010]	E430024I08Rik	5.57309	2.5765		ENSMUSG00000024867	phosphatidylinositol-4-phosphate 5-kinase, type 1 beta [Source:MGI Symbol;Acc:MGI:107930]	Pip5k1b	5.91915	2.93359
											ENSMUSG00000026177	solute carrier family 11 (proton-coupled divalent metal ion transporters), member 1 [Source:MGI Symbol;Acc:MGI:1345275]	Slc11a1	5.30638	2.31381		ENSMUSG00000032503	cyclic AMP-regulated phosphoprotein, 21 [Source:MGI Symbol;Acc:MGI:107562]	Arpp21	5.69197	2.70784
											ENSMUSG00000036052	DnaJ heat shock protein family (Hsp40) member B5 [Source:MGI Symbol;Acc:MGI:1930018]	Dnajb5	5.30638	2.31381		ENSMUSG00000105378	predicted gene 42515 [Source:MGI Symbol;Acc:MGI:5662652]	Gm42515	5.69197	2.70784
											ENSMUSG00000082402	predicted gene 15621 [Source:MGI Symbol;Acc:MGI:3783066]	Gm15621	5.30638	2.31381		ENSMUSG00000025475	adhesion G protein-coupled receptor A1 [Source:MGI Symbol;Acc:MGI:1277167]	Adgra1	5.4222	2.44008
											ENSMUSG00000022477	aconitase 2, mitochondrial [Source:MGI Symbol;Acc:MGI:87880]	Aco2	6.88656	3.89741		ENSMUSG00000038860	GTPase activating RANGAP domain-like 3 [Source:MGI Symbol;Acc:MGI:2139309]	Garnl3	5.4222	2.44008
											ENSMUSG00000021390	osteoglycin [Source:MGI Symbol;Acc:MGI:109278]	Ogn	6.78509	3.79792		ENSMUSG00000060961	solute carrier family 4 (anion exchanger), member 4 [Source:MGI Symbol;Acc:MGI:1927555]	Slc4a4	5.4222	2.44008
											ENSMUSG00000026274	PAS domain containing serine/threonine kinase [Source:MGI Symbol;Acc:MGI:2155936]	Pask	6.67594	3.69106		ENSMUSG00000033849	UDP-Gal:betaGlcNAc beta 1,3-galactosyltransferase, polypeptide 2 [Source:MGI Symbol;Acc:MGI:1349461]	B3galt2	7.20532	4.2255
											ENSMUSG00000028066	polyamine-modulated factor 1 [Source:MGI Symbol;Acc:MGI:1914287]	Pmf1	8.09915	5.11941		ENSMUSG00000021257	angel homolog 1 [Source:MGI Symbol;Acc:MGI:1915987]	Angel1	5.09011	2.11105
											ENSMUSG00000021254	G patch domain containing 2 like [Source:MGI Symbol;Acc:MGI:1917623]	Gpatch2l	6.87672	3.89741		ENSMUSG00000034990	otoancorin [Source:MGI Symbol;Acc:MGI:2149209]	Otoa	5.09011	2.11105
											ENSMUSG00000001138	cyclin M3 [Source:MGI Symbol;Acc:MGI:2151055]	Cnnm3	7.20211	4.2383		ENSMUSG00000038060	deleted in lung and esophageal cancer 1 [Source:MGI Symbol;Acc:MGI:2443671]	Dlec1	5.09011	2.11105
											ENSMUSG00000061577	adhesion G protein-coupled receptor G5 [Source:MGI Symbol;Acc:MGI:2685955]	Adgrg5	5.27678	2.31381		ENSMUSG00000040283	butyrophilin-like 9 [Source:MGI Symbol;Acc:MGI:2442439]	Btnl9	5.09011	2.11105
											ENSMUSG00000040204	PCNA clamp associated factor [Source:MGI Symbol;Acc:MGI:1915276]	Pclaf	10.952	7.98988		ENSMUSG00000041842	FH2 domain containing 1 [Source:MGI Symbol;Acc:MGI:2684972]	Fhdc1	5.09011	2.11105
											ENSMUSG00000031971	centriole, cilia and spindle associated protein [Source:MGI Symbol;Acc:MGI:1920670]	Ccsap	7.03538	4.0779		ENSMUSG00000087518	predicted gene 13561 [Source:MGI Symbol;Acc:MGI:3651674]	Gm13561	5.09011	2.11105
											ENSMUSG00000035936	aldhehyde dehydrogenase family 5, subfamily A1 [Source:MGI Symbol;Acc:MGI:2441982]	Aldh5a1	5.75583	2.79865		ENSMUSG00000109446	predicted gene 9195 [Source:MGI Symbol;Acc:MGI:3779838]	Gm9195	5.09011	2.11105
											ENSMUSG00000079143	ataxin 7-like 1, opposite strand 1 [Source:MGI Symbol;Acc:MGI:3779275]	Atxn7l1os1	5.75583	2.79865		ENSMUSG00000010142	tumor necrosis factor receptor superfamily, member 13b [Source:MGI Symbol;Acc:MGI:1889411]	Tnfrsf13b	6.79711	3.83594
											ENSMUSG00000042426	DEAH (Asp-Glu-Ala-His) box polypeptide 29 [Source:MGI Symbol;Acc:MGI:2145374]	Dhx29	7.46745	4.51384		ENSMUSG00000021457	spleen tyrosine kinase [Source:MGI Symbol;Acc:MGI:99515]	Syk	6.99706	4.04383
											ENSMUSG00000029434	VPS33A CORVET/HOPS core subunit [Source:MGI Symbol;Acc:MGI:1924823]	Vps33a	7.6401	4.69067		ENSMUSG00000001552	junction plakoglobin [Source:MGI Symbol;Acc:MGI:96650]	Jup	5.66088	2.70784
											ENSMUSG00000103247	predicted gene, 38091 [Source:MGI Symbol;Acc:MGI:5611319]	Gm38091	6.84682	3.89741		ENSMUSG00000002944	CD36 molecule [Source:MGI Symbol;Acc:MGI:107899]	Cd36	5.66088	2.70784
											ENSMUSG00000105374	predicted gene 42551 [Source:MGI Symbol;Acc:MGI:5662688]	Gm42551	7.02651	4.0779		ENSMUSG00000016346	potassium voltage-gated channel, subfamily Q, member 2 [Source:MGI Symbol;Acc:MGI:1309503]	Kcnq2	5.66088	2.70784
											ENSMUSG00000027797	doublecortin-like kinase 1 [Source:MGI Symbol;Acc:MGI:1330861]	Dclk1	9.88077	6.93244		ENSMUSG00000062296	tetratricopeptide repeat and ankyrin repeat containing 1 [Source:MGI Symbol;Acc:MGI:1341834]	Trank1	5.66088	2.70784
											ENSMUSG00000025105	basonuclin 1 [Source:MGI Symbol;Acc:MGI:1097164]	Bnc1	5.52355	2.5765		ENSMUSG00000026955	suppressor APC domain containing 2 [Source:MGI Symbol;Acc:MGI:1919330]	Sapcd2	6.24681	3.30063
											ENSMUSG00000074811	HPS6, biogenesis of lysosomal organelles complex 2 subunit 3 [Source:MGI Symbol;Acc:MGI:2181763]	Hps6	5.52355	2.5765		ENSMUSG00000030465	pleckstrin and Sec7 domain containing 3 [Source:MGI Symbol;Acc:MGI:1918215]	Psd3	5.38463	2.44008
											ENSMUSG00000033847	phospholipase A2, group IVC (cytosolic, calcium-independent) [Source:MGI Symbol;Acc:MGI:1196403]	Pla2g4c	6.25805	3.31279		ENSMUSG00000040125	G protein-coupled receptor 26 [Source:MGI Symbol;Acc:MGI:2441758]	Gpr26	5.38463	2.44008
											ENSMUSG00000086503	inactive X specific transcripts [Source:MGI Symbol;Acc:MGI:98974]	Xist	7.57472	4.6341		ENSMUSG00000059049	Fras1 related extracellular matrix protein 1 [Source:MGI Symbol;Acc:MGI:2670972]	Frem1	5.38463	2.44008
											ENSMUSG00000107054	RIKEN cDNA C730045M19 gene [Source:MGI Symbol;Acc:MGI:3026961]	C730045M19Rik	7.00862	4.0779		ENSMUSG00000108447	predicted gene 44567 [Source:MGI Symbol;Acc:MGI:5753143]	Gm44567	6.53095	3.59297
											ENSMUSG00000023072	centrosomal protein 89 [Source:MGI Symbol;Acc:MGI:1919390]	Cep89	6.24282	3.31279		ENSMUSG00000052698	talin 2 [Source:MGI Symbol;Acc:MGI:1917799]	Tln2	6.38639	3.45419
											ENSMUSG00000078945	NLR family, apoptosis inhibitory protein 2 [Source:MGI Symbol;Acc:MGI:1298226]	Naip2	7.82529	4.89707		ENSMUSG00000049252	low density lipoprotein-related protein 1B (deleted in tumors) [Source:MGI Symbol;Acc:MGI:2151136]	Lrp1b	5.86562	2.93359
											ENSMUSG00000089854	predicted gene 16133 [Source:MGI Symbol;Acc:MGI:3802155]	Gm16133	6.61811	3.69106		ENSMUSG00000032740	coiled coil domain containing 88A [Source:MGI Symbol;Acc:MGI:1925177]	Ccdc88a	9.41614	6.48437
											ENSMUSG00000106751	predicted gene 42467 [Source:MGI Symbol;Acc:MGI:5662604]	Gm42467	6.61811	3.69106		ENSMUSG00000026235	Eph receptor A4 [Source:MGI Symbol;Acc:MGI:98277]	Epha4	5.04266	2.11105
											ENSMUSG00000025200	CWF19-like 1, cell cycle control (S. pombe) [Source:MGI Symbol;Acc:MGI:1919752]	Cwf19l1	6.7206	3.79792		ENSMUSG00000026405	complement component 4 binding protein [Source:MGI Symbol;Acc:MGI:88229]	C4bp	5.04266	2.11105
											ENSMUSG00000043079	synaptopodin [Source:MGI Symbol;Acc:MGI:1099446]	Synpo	5.49812	2.5765		ENSMUSG00000033419	synaptosomal-associated protein 91 [Source:MGI Symbol;Acc:MGI:109132]	Snap91	5.04266	2.11105
											ENSMUSG00000041096	TSPY-like 2 [Source:MGI Symbol;Acc:MGI:106244]	Tspyl2	6.081	3.1609		ENSMUSG00000033590	myosin VC [Source:MGI Symbol;Acc:MGI:2442485]	Myo5c	5.04266	2.11105
											ENSMUSG00000008167	F-box and WD-40 domain protein 9 [Source:MGI Symbol;Acc:MGI:1915878]	Fbxw9	5.71227	2.79865		ENSMUSG00000036098	myelin regulatory factor [Source:MGI Symbol;Acc:MGI:2684944]	Myrf	5.04266	2.11105
											ENSMUSG00000118027	novel transcript, antisense to Slc15a3	AC132402.1	6.80596	3.89741		ENSMUSG00000061601	piccolo (presynaptic cytomatrix protein) [Source:MGI Symbol;Acc:MGI:1349390]	Pclo	5.04266	2.11105
											ENSMUSG00000026792	leucine rich repeat and sterile alpha motif containing 1 [Source:MGI Symbol;Acc:MGI:2684789]	Lrsam1	5.21569	2.31381		ENSMUSG00000104696	predicted gene 42946 [Source:MGI Symbol;Acc:MGI:5663083]	Gm42946	5.04266	2.11105
											ENSMUSG00000031286	glycosyltransferase 28 domain containing 2 [Source:MGI Symbol;Acc:MGI:2443773]	Glt28d2	5.21569	2.31381		ENSMUSG00000063894	zinc finger with KRAB and SCAN domains 8 [Source:MGI Symbol;Acc:MGI:1913815]	Zkscan8	7.59067	4.66374
											ENSMUSG00000031398	plexin A3 [Source:MGI Symbol;Acc:MGI:107683]	Plxna3	5.21569	2.31381		ENSMUSG00000061186	Scm-like with four mbt domains 2 [Source:MGI Symbol;Acc:MGI:2447794]	Sfmbt2	6.22572	3.30063
											ENSMUSG00000034121	Meckel syndrome, type 1 [Source:MGI Symbol;Acc:MGI:3584243]	Mks1	5.21569	2.31381		ENSMUSG00000039519	cytochrome P450, family 7, subfamily b, polypeptide 1 [Source:MGI Symbol;Acc:MGI:104978]	Cyp7b1	8.49296	5.56927
											ENSMUSG00000048807	solute carrier family 35, member E4 [Source:MGI Symbol;Acc:MGI:2144150]	Slc35e4	5.21569	2.31381		ENSMUSG00000019992	mitochondrial fission regulator 2 [Source:MGI Symbol;Acc:MGI:1919054]	Mtfr2	6.51366	3.59297
											ENSMUSG00000027490	E2F transcription factor 1 [Source:MGI Symbol;Acc:MGI:101941]	E2f1	6.69844	3.79792		ENSMUSG00000054519	zinc finger protein 867 [Source:MGI Symbol;Acc:MGI:2681848]	Zfp867	6.51366	3.59297
											ENSMUSG00000039130	zinc finger, C3HC type 1 [Source:MGI Symbol;Acc:MGI:1916023]	Zc3hc1	7.41407	4.51384		ENSMUSG00000030228	phosphatidylinositol-4-phosphate 3-kinase catalytic subunit type 2 gamma [Source:MGI Symbol;Acc:MGI:1203730]	Pik3c2g	6.04489	3.12875
											ENSMUSG00000007987	intraflagellar transport 22 [Source:MGI Symbol;Acc:MGI:1914536]	Ift22	5.87913	2.99111		ENSMUSG00000019852	ARFGEF family member 3 [Source:MGI Symbol;Acc:MGI:106387]	Arfgef3	6.36726	3.45419
											ENSMUSG00000016493	CD46 antigen, complement regulatory protein [Source:MGI Symbol;Acc:MGI:1203290]	Cd46	5.87913	2.99111		ENSMUSG00000046743	FAT atypical cadherin 4 [Source:MGI Symbol;Acc:MGI:3045256]	Fat4	6.36726	3.45419
											ENSMUSG00000106316	predicted gene 43467 [Source:MGI Symbol;Acc:MGI:5663604]	Gm43467	5.87913	2.99111		ENSMUSG00000015222	microtubule-associated protein 2 [Source:MGI Symbol;Acc:MGI:97175]	Map2	7.21605	4.30842
											ENSMUSG00000022390	zinc finger CCCH type containing 7B [Source:MGI Symbol;Acc:MGI:1328310]	Zc3h7b	6.78509	3.89741		ENSMUSG00000016150	teneurin transmembrane protein 1 [Source:MGI Symbol;Acc:MGI:1345185]	Tenm1	5.34606	2.44008
											ENSMUSG00000117499	TEC	AC144860.1	6.33186	3.4502		ENSMUSG00000019732	calreticulin 3 [Source:MGI Symbol;Acc:MGI:1920566]	Calr3	5.34606	2.44008
											ENSMUSG00000020599	regulator of G-protein signaling 9 [Source:MGI Symbol;Acc:MGI:1338824]	Rgs9	7.45429	4.57523		ENSMUSG00000036523	gene regulated by estrogen in breast cancer protein [Source:MGI Symbol;Acc:MGI:2149712]	Greb1	5.34606	2.44008
											ENSMUSG00000039783	kynurenine 3-monooxygenase (kynurenine 3-hydroxylase) [Source:MGI Symbol;Acc:MGI:2138151]	Kmo	5.18415	2.31381		ENSMUSG00000056043	regulator of G-protein signalling 9 binding protein [Source:MGI Symbol;Acc:MGI:2384418]	Rgs9bp	5.34606	2.44008
											ENSMUSG00000050315	synaptopodin 2 [Source:MGI Symbol;Acc:MGI:2153070]	Synpo2	5.18415	2.31381		ENSMUSG00000090761	predicted gene 17201 [Source:MGI Symbol;Acc:MGI:4938028]	Gm17201	5.34606	2.44008
											ENSMUSG00000113687	predicted gene, 49703 [Source:MGI Symbol;Acc:MGI:6215164]	Gm49703	5.18415	2.31381		ENSMUSG00000033768	neurexin II [Source:MGI Symbol;Acc:MGI:1096362]	Nrxn2	6.20432	3.30063
											ENSMUSG00000054843	attractin like 1 [Source:MGI Symbol;Acc:MGI:2147749]	Atrnl1	5.44589	2.5765		ENSMUSG00000027799	neurobeachin [Source:MGI Symbol;Acc:MGI:1347075]	Nbea	6.49615	3.59297
											ENSMUSG00000105586	predicted gene 43009 [Source:MGI Symbol;Acc:MGI:5663146]	Gm43009	6.44264	3.57565		ENSMUSG00000002342	transmembrane protein 161A [Source:MGI Symbol;Acc:MGI:2384577]	Tmem161a	6.61446	3.71957
											ENSMUSG00000020808	PICALM interacting mitotic regulator [Source:MGI Symbol;Acc:MGI:1924434]	Pimreg	6.76391	3.89741		ENSMUSG00000116879	predicted gene, 49794 [Source:MGI Symbol;Acc:MGI:6215323]	Gm49794	6.0206	3.12875
											ENSMUSG00000068206	protein interacting with C kinase 1 [Source:MGI Symbol;Acc:MGI:894645]	Pick1	6.30279	3.4502		ENSMUSG00000117575	novel transcript	AC163635.1	6.0206	3.12875
											ENSMUSG00000116640	predicted gene 8670 [Source:MGI Symbol;Acc:MGI:3643441]	Gm8670	6.16418	3.31279		ENSMUSG00000020282	rhomboid 5 homolog 1 [Source:MGI Symbol;Acc:MGI:104328]	Rhbdf1	5.59662	2.70784
											ENSMUSG00000034973	DOP1 leucine zipper like protein A [Source:MGI Symbol;Acc:MGI:1289294]	Dop1a	9.06872	6.21879		ENSMUSG00000021061	spectrin beta, erythrocytic [Source:MGI Symbol;Acc:MGI:98387]	Sptb	5.59662	2.70784
											ENSMUSG00000029530	chemokine (C-C motif) receptor 9 [Source:MGI Symbol;Acc:MGI:1341902]	Ccr9	7.96639	5.11941		ENSMUSG00000031461	myomesin 2 [Source:MGI Symbol;Acc:MGI:1328358]	Myom2	5.59662	2.70784
											ENSMUSG00000100071	predicted gene 28707 [Source:MGI Symbol;Acc:MGI:5579413]	Gm28707	5.64436	2.79865		ENSMUSG00000035372	RIKEN cDNA 1810055G02 gene [Source:MGI Symbol;Acc:MGI:1919306]	1810055G02Rik	5.59662	2.70784
											ENSMUSG00000024598	fibrillin 2 [Source:MGI Symbol;Acc:MGI:95490]	Fbn2	5.41905	2.5765		ENSMUSG00000085562	RIKEN cDNA 2610028E06 gene [Source:MGI Symbol;Acc:MGI:1919645]	2610028E06Rik	5.59662	2.70784
											ENSMUSG00000097567	predicted gene, 26637 [Source:MGI Symbol;Acc:MGI:5477131]	Gm26637	6.53304	3.69106		ENSMUSG00000014075	Tctex1 domain containing 2 [Source:MGI Symbol;Acc:MGI:1913311]	Tctex1d2	9.05881	6.18853
											ENSMUSG00000103591	predicted gene, 38365 [Source:MGI Symbol;Acc:MGI:5611593]	Gm38365	6.53304	3.69106		ENSMUSG00000002341	neurocan [Source:MGI Symbol;Acc:MGI:104694]	Ncan	5.30644	2.44008
											ENSMUSG00000026199	ankyrin repeat and zinc finger domain containing 1 [Source:MGI Symbol;Acc:MGI:1098746]	Ankzf1	6.73155	3.89741		ENSMUSG00000032558	nephronophthisis 3 (adolescent) [Source:MGI Symbol;Acc:MGI:1921275]	Nphp3	5.30644	2.44008
											ENSMUSG00000013833	mediator complex subunit 16 [Source:MGI Symbol;Acc:MGI:2158394]	Med16	5.99272	3.1609		ENSMUSG00000041064	PIF1 5'-to-3' DNA helicase [Source:MGI Symbol;Acc:MGI:2143057]	Pif1	5.30644	2.44008
											ENSMUSG00000018986	schlafen 3 [Source:MGI Symbol;Acc:MGI:1329005]	Slfn3	6.61811	3.79792		ENSMUSG00000085826	predicted gene 15638 [Source:MGI Symbol;Acc:MGI:3783082]	Gm15638	5.30644	2.44008
											ENSMUSG00000040111	GRAM domain containing 1B [Source:MGI Symbol;Acc:MGI:1925037]	Gramd1b	9.57816	6.75812		ENSMUSG00000096002	vomeronasal 2, receptor 53 [Source:MGI Symbol;Acc:MGI:3644480]	Vmn2r53	5.30644	2.44008
											ENSMUSG00000087480	predicted gene 15910 [Source:MGI Symbol;Acc:MGI:3802158]	Gm15910	5.39169	2.5765		ENSMUSG00000043541	cancer susceptibility candidate 1 [Source:MGI Symbol;Acc:MGI:2444480]	Casc1	7.17263	4.30842
											ENSMUSG00000108701	predicted gene 44616 [Source:MGI Symbol;Acc:MGI:5753192]	Gm44616	5.39169	2.5765		ENSMUSG00000019808	adenosine deaminase, tRNA-specific 2 [Source:MGI Symbol;Acc:MGI:1914007]	Adat2	5.56338	2.70784
											ENSMUSG00000102153	predicted gene, 37474 [Source:MGI Symbol;Acc:MGI:5610702]	Gm37474	7.66316	4.84817		ENSMUSG00000038545	cullin 7 [Source:MGI Symbol;Acc:MGI:1913765]	Cul7	5.56338	2.70784
											ENSMUSG00000104897	predicted gene 43203 [Source:MGI Symbol;Acc:MGI:5663340]	Gm43203	7.49983	4.69067		ENSMUSG00000040177	RIKEN cDNA 2310057M21 gene [Source:MGI Symbol;Acc:MGI:1915527]	2310057M21Rik	7.45227	4.59934
											ENSMUSG00000040429	mitochondrial transcription termination factor 1a [Source:MGI Symbol;Acc:MGI:1918240]	Mterf1a	5.79811	2.99111		ENSMUSG00000024827	glycine decarboxylase [Source:MGI Symbol;Acc:MGI:1341155]	Gldc	7.15042	4.30842
											ENSMUSG00000015441	granzyme F [Source:MGI Symbol;Acc:MGI:109254]	Gzmf	5.11893	2.31381		ENSMUSG00000105457	predicted gene 43200 [Source:MGI Symbol;Acc:MGI:5663337]	Gm43200	7.29916	4.4612
											ENSMUSG00000037725	cytoskeleton associated protein 2 [Source:MGI Symbol;Acc:MGI:1931797]	Ckap2	8.83485	6.03439		ENSMUSG00000075249	fibrous sheath-interacting protein 2 [Source:MGI Symbol;Acc:MGI:2664111]	Fsip2	6.13814	3.30063
											ENSMUSG00000040785	tetratricopeptide repeat domain 3 [Source:MGI Symbol;Acc:MGI:1276539]	Ttc3	9.70858	6.90879		ENSMUSG00000030223	protein tyrosine phosphatase, receptor type, O [Source:MGI Symbol;Acc:MGI:1097152]	Ptpro	7.05799	4.2255
											ENSMUSG00000025102	RIKEN cDNA 3110040N11 gene [Source:MGI Symbol;Acc:MGI:1914540]	3110040N11Rik	8.11178	5.31202		ENSMUSG00000036223	spindle and kinetochore associated complex subunit 1 [Source:MGI Symbol;Acc:MGI:1913718]	Ska1	7.13918	4.30842
											ENSMUSG00000069300	histone cluster 1, H2bj [Source:MGI Symbol;Acc:MGI:2448388]	Hist1h2bj	7.54399	4.7451		ENSMUSG00000003863	protein tyrosine phosphatase, receptor type, f polypeptide (PTPRF), interacting protein (liprin), alpha 3 [Source:MGI Symbol;Acc:MGI:1924037]	Ppfia3	5.26569	2.44008
											ENSMUSG00000003134	TBC1 domain family, member 8 [Source:MGI Symbol;Acc:MGI:1927225]	Tbc1d8	5.95585	3.1609		ENSMUSG00000004508	growth factor receptor bound protein 2-associated protein 2 [Source:MGI Symbol;Acc:MGI:1333854]	Gab2	5.26569	2.44008
											ENSMUSG00000033961	zinc finger protein 446 [Source:MGI Symbol;Acc:MGI:2442185]	Zfp446	7.1044	4.31228		ENSMUSG00000021033	glutathione transferase zeta 1 (maleylacetoacetate isomerase) [Source:MGI Symbol;Acc:MGI:1341859]	Gstz1	5.26569	2.44008
											ENSMUSG00000026700	tumor necrosis factor (ligand) superfamily, member 4 [Source:MGI Symbol;Acc:MGI:104511]	Tnfsf4	8.92824	6.13973		ENSMUSG00000023826	parkin RBR E3 ubiquitin protein ligase [Source:MGI Symbol;Acc:MGI:1355296]	Prkn	5.26569	2.44008
											ENSMUSG00000023235	chemokine (C-C motif) ligand 25 [Source:MGI Symbol;Acc:MGI:1099448]	Ccl25	7.02651	4.2383		ENSMUSG00000025194	ATP-binding cassette, sub-family C (CFTR/MRP), member 2 [Source:MGI Symbol;Acc:MGI:1352447]	Abcc2	5.26569	2.44008
											ENSMUSG00000107390	predicted gene 43323 [Source:MGI Symbol;Acc:MGI:5663460]	Gm43323	5.77713	2.99111		ENSMUSG00000025576	RNA binding protein, fox-1 homolog (C. elegans) 3 [Source:MGI Symbol;Acc:MGI:106368]	Rbfox3	5.26569	2.44008
											ENSMUSG00000026605	centromere protein F [Source:MGI Symbol;Acc:MGI:1313302]	Cenpf	10.432	7.6481		ENSMUSG00000018830	myosin, heavy polypeptide 11, smooth muscle [Source:MGI Symbol;Acc:MGI:102643]	Myh11	5.52936	2.70784
											ENSMUSG00000103624	predicted gene 3081 [Source:MGI Symbol;Acc:MGI:3781258]	Gm3081	7.23326	4.44973		ENSMUSG00000022802	leishmanolysin-like (metallopeptidase M8 family) [Source:MGI Symbol;Acc:MGI:2444736]	Lmln	5.52936	2.70784
											ENSMUSG00000020330	hyaluronan mediated motility receptor (RHAMM) [Source:MGI Symbol;Acc:MGI:104667]	Hmmr	9.50026	6.71786		ENSMUSG00000027624	erythrocyte membrane protein band 4.1 like 1 [Source:MGI Symbol;Acc:MGI:103010]	Epb41l1	5.75221	2.93359
											ENSMUSG00000024442	DAP3 binding cell death enhancer 1 [Source:MGI Symbol;Acc:MGI:1914089]	Dele1	7.01759	4.2383		ENSMUSG00000019489	CD70 antigen [Source:MGI Symbol;Acc:MGI:1195273]	Cd70	5.94519	3.12875
											ENSMUSG00000107102	predicted gene 42726 [Source:MGI Symbol;Acc:MGI:5662863]	Gm42726	6.57011	3.79792		ENSMUSG00000004668	ATP-binding cassette, sub-family A (ABC1), member 13 [Source:MGI Symbol;Acc:MGI:2388707]	Abca13	6.11538	3.30063
											ENSMUSG00000038836	ATP/GTP binding protein-like 3 [Source:MGI Symbol;Acc:MGI:1923473]	Agbl3	5.08518	2.31381		ENSMUSG00000041974	scaffolding protein involved in DNA repair [Source:MGI Symbol;Acc:MGI:1924834]	Spidr	6.40528	3.59297
											ENSMUSG00000041189	cholinergic receptor, nicotinic, beta polypeptide 1 (muscle) [Source:MGI Symbol;Acc:MGI:87890]	Chrnb1	6.34618	3.57565		ENSMUSG00000048922	cell division cycle associated 2 [Source:MGI Symbol;Acc:MGI:1919787]	Cdca2	7.03392	4.2255
											ENSMUSG00000026565	POU domain, class 2, transcription factor 1 [Source:MGI Symbol;Acc:MGI:101898]	Pou2f1	10.0412	7.27531		ENSMUSG00000032366	tropomyosin 1, alpha [Source:MGI Symbol;Acc:MGI:98809]	Tpm1	8.15652	5.35193
											ENSMUSG00000041921	methionyl aminopeptidase type 1D (mitochondrial) [Source:MGI Symbol;Acc:MGI:1913809]	Metap1d	6.92522	4.16033		ENSMUSG00000021965	spindle and kinetochore associated complex subunit 3 [Source:MGI Symbol;Acc:MGI:3041235]	Ska3	6.63059	3.83594
											ENSMUSG00000031174	retinitis pigmentosa GTPase regulator [Source:MGI Symbol;Acc:MGI:1344037]	Rpgr	6.55786	3.79792		ENSMUSG00000030172	ELKS/RAB6-interacting/CAST family member 1 [Source:MGI Symbol;Acc:MGI:2151013]	Erc1	5.7224	2.93359
											ENSMUSG00000042377	family with sequence similarity 83, member G [Source:MGI Symbol;Acc:MGI:1916890]	Fam83g	5.33538	2.5765		ENSMUSG00000021180	ribosomal protein S6 kinase, polypeptide 5 [Source:MGI Symbol;Acc:MGI:1920336]	Rps6ka5	8.68676	5.89855
											ENSMUSG00000033902	mitogen-activated protein kinase binding protein 1 [Source:MGI Symbol;Acc:MGI:1347004]	Mapkbp1	7.13771	4.38264		ENSMUSG00000032087	DS cell adhesion molecule like 1 [Source:MGI Symbol;Acc:MGI:2150309]	Dscaml1	5.22375	2.44008
											ENSMUSG00000103818	predicted gene, 38009 [Source:MGI Symbol;Acc:MGI:5611237]	Gm38009	7.44101	4.69067		ENSMUSG00000033453	a disintegrin-like and metallopeptidase (reprolysin type) with thrombospondin type 1 motif, 15 [Source:MGI Symbol;Acc:MGI:2449569]	Adamts15	5.22375	2.44008
											ENSMUSG00000113852	predicted gene, 48062 [Source:MGI Symbol;Acc:MGI:6097387]	Gm48062	5.54853	2.79865		ENSMUSG00000037736	LIM and calponin homology domains 1 [Source:MGI Symbol;Acc:MGI:1924819]	Limch1	5.22375	2.44008
											ENSMUSG00000021262	Ena-vasodilator stimulated phosphoprotein [Source:MGI Symbol;Acc:MGI:1194884]	Evl	6.82654	4.0779		ENSMUSG00000096751	predicted gene 28373 [Source:MGI Symbol;Acc:MGI:5579079]	Gm28373	5.22375	2.44008
											ENSMUSG00000034501	pecanex homolog 4 [Source:MGI Symbol;Acc:MGI:1914958]	Pcnx4	6.90602	4.16033		ENSMUSG00000096929	RIKEN cDNA A330023F24 gene [Source:MGI Symbol;Acc:MGI:2443958]	A330023F24Rik	5.22375	2.44008
											ENSMUSG00000025869	NOP16 nucleolar protein [Source:MGI Symbol;Acc:MGI:107862]	Nop16	7.19422	4.44973		ENSMUSG00000048621	predicted gene 6377 [Source:MGI Symbol;Acc:MGI:3647255]	Gm6377	9.83355	7.05197
											ENSMUSG00000072568	family with sequence similarity 84, member B [Source:MGI Symbol;Acc:MGI:3026924]	Fam84b	6.64152	3.89741		ENSMUSG00000056698	ELMO/CED-12 domain containing 3 [Source:MGI Symbol;Acc:MGI:2445168]	Elmod3	6.61446	3.83594
											ENSMUSG00000107529	predicted gene, 44291 [Source:MGI Symbol;Acc:MGI:5690683]	Gm44291	5.73421	2.99111		ENSMUSG00000026271	G protein-coupled receptor 35 [Source:MGI Symbol;Acc:MGI:1929509]	Gpr35	7.5573	4.78452
											ENSMUSG00000026277	serine/threonine kinase 25 (yeast) [Source:MGI Symbol;Acc:MGI:1891699]	Stk25	7.82017	5.0776		ENSMUSG00000036446	lumican [Source:MGI Symbol;Acc:MGI:109347]	Lum	7.5573	4.78452
											ENSMUSG00000021009	protein tyrosine phosphatase, non-receptor type 21 [Source:MGI Symbol;Acc:MGI:1344406]	Ptpn21	5.05061	2.31381		ENSMUSG00000025077	DNA cross-link repair 1A [Source:MGI Symbol;Acc:MGI:1930042]	Dclre1a	5.69197	2.93359
											ENSMUSG00000103220	predicted gene, 37728 [Source:MGI Symbol;Acc:MGI:5610956]	Gm37728	9.15259	6.41622		ENSMUSG00000101702	RIKEN cDNA 1700072G22 gene [Source:MGI Symbol;Acc:MGI:1920746]	1700072G22Rik	5.69197	2.93359
											ENSMUSG00000057219	armadillo repeat containing 7 [Source:MGI Symbol;Acc:MGI:2679719]	Armc7	6.62986	3.89741		ENSMUSG00000026784	prenyl (solanesyl) diphosphate synthase, subunit 1 [Source:MGI Symbol;Acc:MGI:1889278]	Pdss1	6.89388	4.13752
											ENSMUSG00000102856	predicted gene, 37084 [Source:MGI Symbol;Acc:MGI:5610312]	Gm37084	6.7206	3.99048		ENSMUSG00000024451	ArfGAP with RhoGAP domain, ankyrin repeat and PH domain 3 [Source:MGI Symbol;Acc:MGI:2147274]	Arap3	5.45881	2.70784
											ENSMUSG00000025762	La ribonucleoprotein domain family, member 1B [Source:MGI Symbol;Acc:MGI:1914604]	Larp1b	8.6964	5.96728		ENSMUSG00000030555	tetratricopeptide repeat domain 23 [Source:MGI Symbol;Acc:MGI:1914259]	Ttc23	5.45881	2.70784
											ENSMUSG00000102850	predicted gene, 37082 [Source:MGI Symbol;Acc:MGI:5610310]	Gm37082	7.52523	4.79756		ENSMUSG00000006362	CBFA2/RUNX1 translocation partner 3 [Source:MGI Symbol;Acc:MGI:1338013]	Cbfa2t3	8.5661	5.81594
											ENSMUSG00000022999	limb region 1 like [Source:MGI Symbol;Acc:MGI:1289247]	Lmbr1l	6.88656	4.16033		ENSMUSG00000024044	erythrocyte membrane protein band 4.1 like 3 [Source:MGI Symbol;Acc:MGI:103008]	Epb41l3	6.20432	3.45419
											ENSMUSG00000020439	smoothelin [Source:MGI Symbol;Acc:MGI:1354727]	Smtn	5.71227	2.99111		ENSMUSG00000028078	doublecortin-like kinase 2 [Source:MGI Symbol;Acc:MGI:1918012]	Dclk2	6.20432	3.45419
											ENSMUSG00000104583	predicted gene 42701 [Source:MGI Symbol;Acc:MGI:5662838]	Gm42701	6.61811	3.89741		ENSMUSG00000086862	predicted gene 13546 [Source:MGI Symbol;Acc:MGI:3649666]	Gm13546	8.8229	6.0747
											ENSMUSG00000032939	nucleoporin 93 [Source:MGI Symbol;Acc:MGI:1919055]	Nup93	8.16929	5.4495		ENSMUSG00000029212	gamma-aminobutyric acid (GABA) A receptor, subunit beta 1 [Source:MGI Symbol;Acc:MGI:95619]	Gabrb1	6.04489	3.30063
											ENSMUSG00000103251	predicted gene, 37519 [Source:MGI Symbol;Acc:MGI:5610747]	Gm37519	6.70956	3.99048		ENSMUSG00000110834	predicted gene, 39469 [Source:MGI Symbol;Acc:MGI:5622354]	Gm39469	6.88044	4.13752
											ENSMUSG00000058331	zinc finger protein 85 [Source:MGI Symbol;Acc:MGI:107767]	Zfp85	6.02868	3.31279		ENSMUSG00000061462	obscurin, cytoskeletal calmodulin and titin-interacting RhoGEF [Source:MGI Symbol;Acc:MGI:2681862]	Obscn	6.46048	3.71957
											ENSMUSG00000106636	predicted gene 43813 [Source:MGI Symbol;Acc:MGI:5663950]	Gm43813	6.95356	4.2383		ENSMUSG00000020105	leucine-rich repeats and immunoglobulin-like domains 3 [Source:MGI Symbol;Acc:MGI:2443955]	Lrig3	5.18057	2.44008
											ENSMUSG00000031004	antigen identified by monoclonal antibody Ki 67 [Source:MGI Symbol;Acc:MGI:106035]	Mki67	12.1656	9.45133		ENSMUSG00000022787	WD repeat domain 53 [Source:MGI Symbol;Acc:MGI:1916230]	Wdr53	5.18057	2.44008
											ENSMUSG00000026018	islet cell autoantigen 1-like [Source:MGI Symbol;Acc:MGI:1917625]	Ica1l	6.50778	3.79792		ENSMUSG00000026567	adenylate cyclase 10 [Source:MGI Symbol;Acc:MGI:2660854]	Adcy10	5.18057	2.44008
											ENSMUSG00000040263	kelch domain containing 4 [Source:MGI Symbol;Acc:MGI:2384569]	Klhdc4	7.44766	4.7451		ENSMUSG00000034488	EGF-like repeats and discoidin I-like domains 3 [Source:MGI Symbol;Acc:MGI:1329025]	Edil3	5.18057	2.44008
											ENSMUSG00000028977	castor zinc finger 1 [Source:MGI Symbol;Acc:MGI:1196251]	Casz1	5.0152	2.31381		ENSMUSG00000029797	SCO-spondin [Source:MGI Symbol;Acc:MGI:2674311]	Sspo	5.86562	3.12875
											ENSMUSG00000010660	phospholipase C, delta 1 [Source:MGI Symbol;Acc:MGI:97614]	Plcd1	5.27678	2.5765		ENSMUSG00000030200	BCL2-like 14 (apoptosis facilitator) [Source:MGI Symbol;Acc:MGI:1914063]	Bcl2l14	7.51446	4.78452
											ENSMUSG00000035875	expressed sequence AI182371 [Source:MGI Symbol;Acc:MGI:2138853]	AI182371	5.27678	2.5765		ENSMUSG00000047084	neugrin, neurite outgrowth associated [Source:MGI Symbol;Acc:MGI:1933212]	Ngrn	6.76823	4.04383
											ENSMUSG00000054150	spectrin repeat containing, nuclear envelope family member 3 [Source:MGI Symbol;Acc:MGI:2442408]	Syne3	5.49812	2.79865		ENSMUSG00000015599	tau tubulin kinase 1 [Source:MGI Symbol;Acc:MGI:2147036]	Ttbk1	5.4222	2.70784
											ENSMUSG00000020309	ChaC, cation transport regulator 2 [Source:MGI Symbol;Acc:MGI:1915294]	Chac2	6.59431	3.89741		ENSMUSG00000026730	phosphotriesterase related [Source:MGI Symbol;Acc:MGI:107372]	Pter	5.4222	2.70784
											ENSMUSG00000052117	RIKEN cDNA D630039A03 gene [Source:MGI Symbol;Acc:MGI:2442889]	D630039A03Rik	6.85686	4.16033		ENSMUSG00000027314	delta like canonical Notch ligand 4 [Source:MGI Symbol;Acc:MGI:1859388]	Dll4	5.4222	2.70784
											ENSMUSG00000103391	predicted gene, 38302 [Source:MGI Symbol;Acc:MGI:5611530]	Gm38302	7.00862	4.31228		ENSMUSG00000030352	tetraspanin 9 [Source:MGI Symbol;Acc:MGI:1924558]	Tspan9	5.4222	2.70784
											ENSMUSG00000114193	predicted gene, 48139 [Source:MGI Symbol;Acc:MGI:6097504]	Gm48139	7.73022	5.03454		ENSMUSG00000070867	TraB domain containing 2B [Source:MGI Symbol;Acc:MGI:3650152]	Trabd2b	5.4222	2.70784
											ENSMUSG00000029415	SDA1 domain containing 1 [Source:MGI Symbol;Acc:MGI:2140779]	Sdad1	7.84559	5.16005		ENSMUSG00000107576	predicted gene, 44093 [Source:MGI Symbol;Acc:MGI:5690485]	Gm44093	5.4222	2.70784
											ENSMUSG00000095567	NOC2 like nucleolar associated transcriptional repressor [Source:MGI Symbol;Acc:MGI:1931051]	Noc2l	6.37441	3.69106		ENSMUSG00000020431	adenylate cyclase 1 [Source:MGI Symbol;Acc:MGI:99677]	Adcy1	5.83809	3.12875
											ENSMUSG00000062075	lamin B2 [Source:MGI Symbol;Acc:MGI:96796]	Lmnb2	6.13148	3.4502		ENSMUSG00000024164	complement component 3 [Source:MGI Symbol;Acc:MGI:88227]	C3	5.83809	3.12875
											ENSMUSG00000028392	B-box and SPRY domain containing [Source:MGI Symbol;Acc:MGI:2177191]	Bspry	5.83919	3.1609		ENSMUSG00000020241	collagen, type VI, alpha 2 [Source:MGI Symbol;Acc:MGI:88460]	Col6a2	5.13604	2.44008
											ENSMUSG00000035107	discoidin, CUB and LCCL domain containing 2 [Source:MGI Symbol;Acc:MGI:1920629]	Dcbld2	5.47224	2.79865		ENSMUSG00000032332	collagen, type XII, alpha 1 [Source:MGI Symbol;Acc:MGI:88448]	Col12a1	5.13604	2.44008
											ENSMUSG00000114368	predicted gene, 47953 [Source:MGI Symbol;Acc:MGI:6097224]	Gm47953	5.47224	2.79865		ENSMUSG00000060534	deleted in colorectal carcinoma [Source:MGI Symbol;Acc:MGI:94869]	Dcc	5.13604	2.44008
											ENSMUSG00000004561	methyltransferase like 17 [Source:MGI Symbol;Acc:MGI:1098577]	Mettl17	7.56862	4.89707		ENSMUSG00000062257	opioid binding protein/cell adhesion molecule-like [Source:MGI Symbol;Acc:MGI:97397]	Opcml	5.13604	2.44008
											ENSMUSG00000022515	ankyrin repeat and sterile alpha motif domain containing 3 [Source:MGI Symbol;Acc:MGI:1919865]	Anks3	7.51892	4.84817		ENSMUSG00000115979	predicted gene, 49410 [Source:MGI Symbol;Acc:MGI:6155035]	Gm49410	5.13604	2.44008
											ENSMUSG00000103227	predicted gene, 37733 [Source:MGI Symbol;Acc:MGI:5610961]	Gm37733	6.55786	3.89741		ENSMUSG00000031543	ankyrin 1, erythroid [Source:MGI Symbol;Acc:MGI:88024]	Ank1	5.62911	2.93359
											ENSMUSG00000019433	GIPC PDZ domain containing family, member 1 [Source:MGI Symbol;Acc:MGI:1926252]	Gipc1	6.4559	3.79792		ENSMUSG00000033327	tenascin XB [Source:MGI Symbol;Acc:MGI:1932137]	Tnxb	5.62911	2.93359
											ENSMUSG00000048012	zinc finger protein 473 [Source:MGI Symbol;Acc:MGI:2442697]	Zfp473	5.8188	3.1609		ENSMUSG00000039652	cytoplasmic polyadenylation element binding protein 3 [Source:MGI Symbol;Acc:MGI:2443075]	Cpeb3	5.62911	2.93359
											ENSMUSG00000021752	potassium channel tetramerisation domain containing 6 [Source:MGI Symbol;Acc:MGI:1918643]	Kctd6	6.5455	3.89741		ENSMUSG00000051331	calcium channel, voltage-dependent, L type, alpha 1C subunit [Source:MGI Symbol;Acc:MGI:103013]	Cacna1c	5.62911	2.93359
											ENSMUSG00000043257	phosphatidylinositol glycan anchor biosynthesis, class V [Source:MGI Symbol;Acc:MGI:2442480]	Pigv	6.09802	3.4502		ENSMUSG00000097868	RIKEN cDNA A330069E16 gene [Source:MGI Symbol;Acc:MGI:3583899]	A330069E16Rik	5.9959	3.30063
											ENSMUSG00000109429	predicted gene 45223 [Source:MGI Symbol;Acc:MGI:5753799]	Gm45223	10.0379	7.39078		ENSMUSG00000069170	adhesion G protein-coupled receptor V1 [Source:MGI Symbol;Acc:MGI:1274784]	Adgrv1	6.28809	3.59297
											ENSMUSG00000041638	GCN1 general control of amino-acid synthesis 1-like 1 (yeast) [Source:MGI Symbol;Acc:MGI:2444248]	Gcn1l1	6.44264	3.79792		ENSMUSG00000030685	potassium channel tetramerisation domain containing 13 [Source:MGI Symbol;Acc:MGI:1923739]	Kctd13	6.53095	3.83594
											ENSMUSG00000020383	interleukin 13 [Source:MGI Symbol;Acc:MGI:96541]	Il13	6.33186	3.69106		ENSMUSG00000052821	cysteinyl leukotriene receptor 1 [Source:MGI Symbol;Acc:MGI:1926218]	Cysltr1	6.90718	4.2255
											ENSMUSG00000004933	megakaryocyte-associated tyrosine kinase [Source:MGI Symbol;Acc:MGI:99259]	Matk	6.62986	3.99048		ENSMUSG00000068463	RIKEN cDNA B630019A10 gene [Source:MGI Symbol;Acc:MGI:2443371]	B630019A10Rik	5.81003	3.12875
											ENSMUSG00000039911	splA/ryanodine receptor domain and SOCS box containing 1 [Source:MGI Symbol;Acc:MGI:1921896]	Spsb1	6.53304	3.89741		ENSMUSG00000109708	predicted gene 45809 [Source:MGI Symbol;Acc:MGI:5804924]	Gm45809	5.81003	3.12875
											ENSMUSG00000025019	ligand dependent nuclear receptor corepressor [Source:MGI Symbol;Acc:MGI:2443930]	Lcor	8.68799	6.05608		ENSMUSG00000034751	microtubule associated serine/threonine kinase family member 4 [Source:MGI Symbol;Acc:MGI:1918885]	Mast4	7.81905	5.14189
											ENSMUSG00000031995	suppression of tumorigenicity 14 (colon carcinoma) [Source:MGI Symbol;Acc:MGI:1338881]	St14	5.62099	2.99111		ENSMUSG00000045275	Leber congenital amaurosis 5-like [Source:MGI Symbol;Acc:MGI:3041157]	Lca5l	5.38463	2.70784
											ENSMUSG00000041915	AMME chromosomal region gene 1-like [Source:MGI Symbol;Acc:MGI:2442711]	Ammecr1l	6.93473	4.31228		ENSMUSG00000055194	actin, beta-like 2 [Source:MGI Symbol;Acc:MGI:2444552]	Actbl2	5.38463	2.70784
											ENSMUSG00000028467	glucosidase beta 2 [Source:MGI Symbol;Acc:MGI:2654325]	Gba2	6.19615	3.57565		ENSMUSG00000002111	spleen focus forming virus (SFFV) proviral integration oncogene [Source:MGI Symbol;Acc:MGI:98282]	Spi1	6.61446	3.94363
											ENSMUSG00000117145	guanine nucleotide binding protein (G protein), gamma 5 (Gng5) retrogene	AC170998.1	6.06377	3.4502		ENSMUSG00000044017	adhesion G protein-coupled receptor D1 [Source:MGI Symbol;Acc:MGI:3041203]	Adgrd1	5.97077	3.30063
											ENSMUSG00000023079	general transcription factor II I repeat domain-containing 1 [Source:MGI Symbol;Acc:MGI:1861942]	Gtf2ird1	5.59724	2.99111		ENSMUSG00000019845	epsilon-tubulin 1 [Source:MGI Symbol;Acc:MGI:1919174]	Tube1	6.38639	3.71957
											ENSMUSG00000097242	predicted gene, 16907 [Source:MGI Symbol;Acc:MGI:4439831]	Gm16907	5.918	3.31279		ENSMUSG00000021483	cyclin-dependent kinase 20 [Source:MGI Symbol;Acc:MGI:2145349]	Cdk20	5.59662	2.93359
											ENSMUSG00000029725	protein phosphatase 1, regulatory subunit 35 [Source:MGI Symbol;Acc:MGI:1922853]	Ppp1r35	7.1783	4.57523		ENSMUSG00000035498	CUB domain containing protein 1 [Source:MGI Symbol;Acc:MGI:2442010]	Cdcp1	5.59662	2.93359
											ENSMUSG00000035640	calcium channel, voltage-dependent, beta subunit associated regulatory protein [Source:MGI Symbol;Acc:MGI:1354170]	Cbarp	7.29362	4.69067		ENSMUSG00000037341	solute carrier family 9 (sodium/hydrogen exchanger), member 7 [Source:MGI Symbol;Acc:MGI:2444530]	Slc9a7	5.59662	2.93359
											ENSMUSG00000100394	predicted gene 28791 [Source:MGI Symbol;Acc:MGI:5579497]	Gm28791	7.29362	4.69067		ENSMUSG00000103343	predicted gene, 37052 [Source:MGI Symbol;Acc:MGI:5610280]	Gm37052	5.59662	2.93359
											ENSMUSG00000037363	leucine zipper-EF-hand containing transmembrane protein 2 [Source:MGI Symbol;Acc:MGI:2444979]	Letm2	7.7995	5.19957		ENSMUSG00000020900	myosin, heavy polypeptide 10, non-muscle [Source:MGI Symbol;Acc:MGI:1930780]	Myh10	5.09011	2.44008
											ENSMUSG00000004895	papillary renal cell carcinoma (translocation-associated) [Source:MGI Symbol;Acc:MGI:2137738]	Prcc	5.75583	3.1609		ENSMUSG00000029675	elastin [Source:MGI Symbol;Acc:MGI:95317]	Eln	5.09011	2.44008
											ENSMUSG00000039164	nuclear apoptosis inducing factor 1 [Source:MGI Symbol;Acc:MGI:1918504]	Naif1	5.75583	3.1609		ENSMUSG00000034201	growth arrest-specific 2 like 1 [Source:MGI Symbol;Acc:MGI:1926176]	Gas2l1	5.09011	2.44008
											ENSMUSG00000029149	keratinocyte associated protein 3 [Source:MGI Symbol;Acc:MGI:1917065]	Krtcap3	5.39169	2.79865		ENSMUSG00000087266	predicted gene 15991 [Source:MGI Symbol;Acc:MGI:3801813]	Gm15991	5.09011	2.44008
											ENSMUSG00000111758	predicted gene, 30373 [Source:MGI Symbol;Acc:MGI:5589532]	Gm30373	5.39169	2.79865		ENSMUSG00000022428	chibby family member 1, beta catenin antagonist [Source:MGI Symbol;Acc:MGI:1920989]	Cby1	5.94519	3.30063
											ENSMUSG00000032342	mitochondrial tRNA translation optimization 1 [Source:MGI Symbol;Acc:MGI:1915541]	Mto1	6.38831	3.79792		ENSMUSG00000042678	myosin XV [Source:MGI Symbol;Acc:MGI:1261811]	Myo15	5.34606	2.70784
											ENSMUSG00000021123	retinol dehydrogenase 12 [Source:MGI Symbol;Acc:MGI:1925224]	Rdh12	5.8987	3.31279		ENSMUSG00000049100	protocadherin 10 [Source:MGI Symbol;Acc:MGI:1338042]	Pcdh10	5.34606	2.70784
											ENSMUSG00000031887	TNFRSF1A-associated via death domain [Source:MGI Symbol;Acc:MGI:109200]	Tradd	6.48208	3.89741		ENSMUSG00000051855	mesoderm specific transcript [Source:MGI Symbol;Acc:MGI:96968]	Mest	5.34606	2.70784
											ENSMUSG00000020453	POZ (BTB) and AT hook containing zinc finger 1 [Source:MGI Symbol;Acc:MGI:1891832]	Patz1	7.57472	4.99016		ENSMUSG00000108448	predicted gene, 21269 [Source:MGI Symbol;Acc:MGI:5434624]	Gm21269	5.34606	2.70784
											ENSMUSG00000015222	microtubule-associated protein 2 [Source:MGI Symbol;Acc:MGI:97175]	Map2	6.74242	4.16033		ENSMUSG00000021368	TBC1 domain family, member 7 [Source:MGI Symbol;Acc:MGI:1914296]	Tbc1d7	6.94639	4.30842
											ENSMUSG00000096954	ganglioside-induced differentiation-associated-protein 10 [Source:MGI Symbol;Acc:MGI:1338008]	Gdap10	9.52565	6.94412		ENSMUSG00000079037	prion protein [Source:MGI Symbol;Acc:MGI:97769]	Prnp	9.97139	7.33511
											ENSMUSG00000042569	dehydrogenase/reductase (SDR family) member 7B [Source:MGI Symbol;Acc:MGI:2384931]	Dhrs7b	7.27128	4.69067		ENSMUSG00000034413	neuralized E3 ubiquitin protein ligase 1B [Source:MGI Symbol;Acc:MGI:3643092]	Neurl1b	6.76823	4.13752
											ENSMUSG00000041471	shieldin complex subunit 2 [Source:MGI Symbol;Acc:MGI:1922948]	Shld2	7.65743	5.0776		ENSMUSG00000031766	solute carrier family 12, member 3 [Source:MGI Symbol;Acc:MGI:108114]	Slc12a3	5.56338	2.93359
											ENSMUSG00000002204	napsin A aspartic peptidase [Source:MGI Symbol;Acc:MGI:109365]	Napsa	6.02868	3.4502		ENSMUSG00000032548	solute carrier organic anion transporter family, member 2a1 [Source:MGI Symbol;Acc:MGI:1346021]	Slco2a1	5.56338	2.93359
											ENSMUSG00000014303	GLIS family zinc finger 2 [Source:MGI Symbol;Acc:MGI:1932535]	Glis2	6.02868	3.4502		ENSMUSG00000011831	ecotropic viral integration site 5 [Source:MGI Symbol;Acc:MGI:104736]	Evi5	6.46048	3.83594
											ENSMUSG00000030465	pleckstrin and Sec7 domain containing 3 [Source:MGI Symbol;Acc:MGI:1918215]	Psd3	5.15191	2.5765		ENSMUSG00000102764	predicted gene, 37183 [Source:MGI Symbol;Acc:MGI:5610411]	Gm37183	5.75221	3.12875
											ENSMUSG00000037306	mannosidase, alpha, class 1C, member 1 [Source:MGI Symbol;Acc:MGI:2446214]	Man1c1	5.15191	2.5765		ENSMUSG00000032126	hydroxymethylbilane synthase [Source:MGI Symbol;Acc:MGI:96112]	Hmbs	7.00945	4.38683
											ENSMUSG00000023971	ribosomal RNA processing 36 homolog (S. cerevisiae) [Source:MGI Symbol;Acc:MGI:2385053]	Rrp36	5.73421	3.1609		ENSMUSG00000063430	WSC domain containing 2 [Source:MGI Symbol;Acc:MGI:2445030]	Wscd2	6.56494	3.94363
											ENSMUSG00000054716	zinc finger protein 771 [Source:MGI Symbol;Acc:MGI:2442050]	Zfp771	5.73421	3.1609		ENSMUSG00000035164	zinc finger CCCH type containing 12C [Source:MGI Symbol;Acc:MGI:3026959]	Zc3h12c	8.67125	6.05081
											ENSMUSG00000104671	predicted gene 43062 [Source:MGI Symbol;Acc:MGI:5663199]	Gm43062	5.36381	2.79865		ENSMUSG00000054517	tripartite motif-containing 65 [Source:MGI Symbol;Acc:MGI:2442815]	Trim65	6.75357	4.13752
											ENSMUSG00000028969	cyclin-dependent kinase 5 [Source:MGI Symbol;Acc:MGI:101765]	Cdk5	8.13258	5.57501		ENSMUSG00000106751	predicted gene 42467 [Source:MGI Symbol;Acc:MGI:5662604]	Gm42467	6.75357	4.13752
											ENSMUSG00000043419	ring finger protein 227 [Source:MGI Symbol;Acc:MGI:1915359]	Rnf227	6.79556	4.2383		ENSMUSG00000042331	sperm antigen with calponin homology and coiled-coil domains 1 [Source:MGI Symbol;Acc:MGI:2442356]	Specc1	8.34434	5.7283
											ENSMUSG00000053580	tetratricopeptide repeat, ankyrin repeat and coiled-coil containing 2 [Source:MGI Symbol;Acc:MGI:2444121]	Tanc2	8.21682	5.66246		ENSMUSG00000036594	histocompatibility 2, class II antigen A, alpha [Source:MGI Symbol;Acc:MGI:95895]	H2-Aa	12.9289	10.3135
											ENSMUSG00000027327	RIKEN cDNA 1700037H04 gene [Source:MGI Symbol;Acc:MGI:1914576]	1700037H04Rik	5.71227	3.1609		ENSMUSG00000026622	NIMA (never in mitosis gene a)-related expressed kinase 2 [Source:MGI Symbol;Acc:MGI:109359]	Nek2	7.27883	4.66374
											ENSMUSG00000104030	RIKEN cDNA 5330406M23 gene [Source:MGI Symbol;Acc:MGI:1923921]	5330406M23Rik	9.40771	6.86029		ENSMUSG00000049038	mitochondrial transcription termination factor 2 [Source:MGI Symbol;Acc:MGI:1921488]	Mterf2	6.44232	3.83594
											ENSMUSG00000018983	E2F transcription factor 2 [Source:MGI Symbol;Acc:MGI:1096341]	E2f2	7.7838	5.23804		ENSMUSG00000026480	neutrophil cytosolic factor 2 [Source:MGI Symbol;Acc:MGI:97284]	Ncf2	6.64655	4.04383
											ENSMUSG00000047534	MIS18 binding protein 1 [Source:MGI Symbol;Acc:MGI:2145099]	Mis18bp1	9.78152	7.23783		ENSMUSG00000002105	solute carrier family 39 (metal ion transporter), member 13 [Source:MGI Symbol;Acc:MGI:1915677]	Slc39a13	5.04266	2.44008
											ENSMUSG00000029536	glutamyl-tRNA(Gln) amidotransferase, subunit C [Source:MGI Symbol;Acc:MGI:1923776]	Gatc	5.99272	3.4502		ENSMUSG00000028176	leucine rich repeat containing 7 [Source:MGI Symbol;Acc:MGI:2676665]	Lrrc7	5.04266	2.44008
											ENSMUSG00000032513	golgi reassembly stacking protein 1 [Source:MGI Symbol;Acc:MGI:1921748]	Gorasp1	5.11893	2.5765		ENSMUSG00000049571	cilia and flagella associated protein 46 [Source:MGI Symbol;Acc:MGI:2444387]	Cfap46	5.04266	2.44008
											ENSMUSG00000042476	ATP-binding cassette, sub-family B (MDR/TAP), member 4 [Source:MGI Symbol;Acc:MGI:97569]	Abcb4	5.11893	2.5765		ENSMUSG00000052273	dynein, axonemal, heavy chain 3 [Source:MGI Symbol;Acc:MGI:2683040]	Dnah3	5.04266	2.44008
											ENSMUSG00000108268	predicted gene, 44187 [Source:MGI Symbol;Acc:MGI:5690579]	Gm44187	5.11893	2.5765		ENSMUSG00000071669	sorting nexin 29 [Source:MGI Symbol;Acc:MGI:1921728]	Snx29	5.04266	2.44008
											ENSMUSG00000033701	acyl-Coenzyme A binding domain containing 6 [Source:MGI Symbol;Acc:MGI:1919732]	Acbd6	8.08641	5.54465		ENSMUSG00000019027	dynein, axonemal, heavy chain 1 [Source:MGI Symbol;Acc:MGI:107721]	Dnah1	5.30644	2.70784
											ENSMUSG00000040463	MYB binding protein (P160) 1a [Source:MGI Symbol;Acc:MGI:106181]	Mybbp1a	7.56862	5.03454		ENSMUSG00000032194	KN motif and ankyrin repeat domains 2 [Source:MGI Symbol;Acc:MGI:2384568]	Kank2	5.30644	2.70784
											ENSMUSG00000038028	Trp53 induced glycolysis repulatory phosphatase [Source:MGI Symbol;Acc:MGI:2442752]	Tigar	6.91565	4.38264		ENSMUSG00000027239	midkine [Source:MGI Symbol;Acc:MGI:96949]	Mdk	5.52936	2.93359
											ENSMUSG00000103983	predicted gene, 20045 [Source:MGI Symbol;Acc:MGI:5012230]	Gm20045	5.52355	2.99111		ENSMUSG00000044365	CXXC finger 4 [Source:MGI Symbol;Acc:MGI:2442112]	Cxxc4	5.52936	2.93359
											ENSMUSG00000059851	lysine methyltransferase 5C [Source:MGI Symbol;Acc:MGI:2385262]	Kmt5c	6.90602	4.38264		ENSMUSG00000101225	RIKEN cDNA 1700008J07 gene [Source:MGI Symbol;Acc:MGI:1916610]	1700008J07Rik	5.52936	2.93359
											ENSMUSG00000111605	RIKEN cDNA 4632418H02 gene [Source:MGI Symbol;Acc:MGI:1925515]	4632418H02Rik	6.21188	3.69106		ENSMUSG00000110814	predicted gene, 38661 [Source:MGI Symbol;Acc:MGI:5621546]	Gm38661	5.52936	2.93359
											ENSMUSG00000021057	A kinase (PRKA) anchor protein 5 [Source:MGI Symbol;Acc:MGI:2685104]	Akap5	7.55018	5.03454		ENSMUSG00000006435	neuralized E3 ubiquitin protein ligase 1A [Source:MGI Symbol;Acc:MGI:1334263]	Neurl1a	5.7224	3.12875
											ENSMUSG00000033396	SPG11, spatacsin vesicle trafficking associated [Source:MGI Symbol;Acc:MGI:2444989]	Spg11	7.08745	4.57523		ENSMUSG00000075324	fidgetin [Source:MGI Symbol;Acc:MGI:1890647]	Fign	5.89264	3.30063
											ENSMUSG00000059866	TNFAIP3 interacting protein 2 [Source:MGI Symbol;Acc:MGI:2386643]	Tnip2	8.11596	5.60476		ENSMUSG00000075054	Yae1 domain containing 1 [Source:MGI Symbol;Acc:MGI:1914258]	Yae1d1	6.04489	3.45419
											ENSMUSG00000105797	predicted gene 5149 [Source:MGI Symbol;Acc:MGI:3648405]	Gm5149	5.08518	2.5765		ENSMUSG00000025006	sorbin and SH3 domain containing 1 [Source:MGI Symbol;Acc:MGI:700014]	Sorbs1	6.53095	3.94363
											ENSMUSG00000106815	predicted gene 43658 [Source:MGI Symbol;Acc:MGI:5663795]	Gm43658	5.08518	2.5765		ENSMUSG00000102037	B cell leukemia/lymphoma 2 related protein A1a [Source:MGI Symbol;Acc:MGI:102687]	Bcl2a1a	8.40189	5.81594
											ENSMUSG00000020396	neurofilament, heavy polypeptide [Source:MGI Symbol;Acc:MGI:97309]	Nefh	5.49812	2.99111		ENSMUSG00000027379	BUB1, mitotic checkpoint serine/threonine kinase [Source:MGI Symbol;Acc:MGI:1100510]	Bub1	9.13432	6.55399
											ENSMUSG00000029463	family with sequence similarity 216, member A [Source:MGI Symbol;Acc:MGI:1916198]	Fam216a	5.49812	2.99111		ENSMUSG00000008193	Spi-B transcription factor (Spi-1/PU.1 related) [Source:MGI Symbol;Acc:MGI:892986]	Spib	6.70868	4.13752
											ENSMUSG00000039853	tripartite motif-containing 14 [Source:MGI Symbol;Acc:MGI:1921985]	Trim14	5.66735	3.1609		ENSMUSG00000029470	purinergic receptor P2X, ligand-gated ion channel 4 [Source:MGI Symbol;Acc:MGI:1338859]	P2rx4	6.70868	4.13752
											ENSMUSG00000093483	expressed sequence AA465934 [Source:MGI Symbol;Acc:MGI:2671018]	AA465934	5.95585	3.4502		ENSMUSG00000037816	F-box and WD-40 domain protein 17 [Source:MGI Symbol;Acc:MGI:1923584]	Fbxw17	5.86562	3.30063
											ENSMUSG00000107932	predicted gene, 44432 [Source:MGI Symbol;Acc:MGI:5690824]	Gm44432	6.66456	4.16033		ENSMUSG00000032487	prostaglandin-endoperoxide synthase 2 [Source:MGI Symbol;Acc:MGI:97798]	Ptgs2	8.06449	5.5004
											ENSMUSG00000001403	ubiquitin-conjugating enzyme E2C [Source:MGI Symbol;Acc:MGI:1915862]	Ube2c	10.0824	7.58235		ENSMUSG00000036862	dachsous cadherin related 1 [Source:MGI Symbol;Acc:MGI:2685011]	Dchs1	5.69197	3.12875
											ENSMUSG00000024056	NDC80 kinetochore complex component [Source:MGI Symbol;Acc:MGI:1914302]	Ndc80	8.77525	6.27537		ENSMUSG00000053141	protein tyrosine phosphatase, receptor type, T [Source:MGI Symbol;Acc:MGI:1321152]	Ptprt	5.69197	3.12875
											ENSMUSG00000022246	retinoic acid induced 14 [Source:MGI Symbol;Acc:MGI:1922896]	Rai14	7.29362	4.79756		ENSMUSG00000086725	RIKEN cDNA A630052C17 gene [Source:MGI Symbol;Acc:MGI:2444673]	A630052C17Rik	5.69197	3.12875
											ENSMUSG00000039396	nei like 3 (E. coli) [Source:MGI Symbol;Acc:MGI:2384588]	Neil3	8.82466	6.32982		ENSMUSG00000030523	transient receptor potential cation channel, subfamily M, member 1 [Source:MGI Symbol;Acc:MGI:1330305]	Trpm1	5.49452	2.93359
											ENSMUSG00000079470	UTP14B small subunit processome component [Source:MGI Symbol;Acc:MGI:2445092]	Utp14b	7.33729	4.84817		ENSMUSG00000058628	olfactory receptor 875 [Source:MGI Symbol;Acc:MGI:3030709]	Olfr875	5.49452	2.93359
											ENSMUSG00000070732	RNA binding motif protein 44 [Source:MGI Symbol;Acc:MGI:2685663]	Rbm44	5.93705	3.4502		ENSMUSG00000013415	insulin-like growth factor 2 mRNA binding protein 1 [Source:MGI Symbol;Acc:MGI:1890357]	Igf2bp1	5.26569	2.70784
											ENSMUSG00000106149	predicted gene 43430 [Source:MGI Symbol;Acc:MGI:5663567]	Gm43430	10.0157	7.52905		ENSMUSG00000019779	fyn-related kinase [Source:MGI Symbol;Acc:MGI:103265]	Frk	5.26569	2.70784
											ENSMUSG00000033862	cyclin-dependent kinase 10 [Source:MGI Symbol;Acc:MGI:2448549]	Cdk10	5.64436	3.1609		ENSMUSG00000020652	centromere protein O [Source:MGI Symbol;Acc:MGI:1923800]	Cenpo	5.26569	2.70784
											ENSMUSG00000030867	polo like kinase 1 [Source:MGI Symbol;Acc:MGI:97621]	Plk1	7.86561	5.3824		ENSMUSG00000038260	transient receptor potential cation channel, subfamily M, member 4 [Source:MGI Symbol;Acc:MGI:1915917]	Trpm4	5.26569	2.70784
											ENSMUSG00000059897	zinc finger protein 930 [Source:MGI Symbol;Acc:MGI:2675306]	Zfp930	7.89513	5.41634		ENSMUSG00000063142	potassium large conductance calcium-activated channel, subfamily M, alpha member 1 [Source:MGI Symbol;Acc:MGI:99923]	Kcnma1	5.26569	2.70784
											ENSMUSG00000021287	X-ray repair complementing defective repair in Chinese hamster cells 3 [Source:MGI Symbol;Acc:MGI:1921585]	Xrcc3	5.05061	2.5765		ENSMUSG00000091879	vomeronasal 2, receptor 17 [Source:MGI Symbol;Acc:MGI:3647193]	Vmn2r17	5.26569	2.70784
											ENSMUSG00000102145	predicted gene, 38056 [Source:MGI Symbol;Acc:MGI:5611284]	Gm38056	7.1622	4.69067		ENSMUSG00000006398	cell division cycle 20 [Source:MGI Symbol;Acc:MGI:1859866]	Cdc20	6.69339	4.13752
											ENSMUSG00000069911	family with sequence similarity 196, member B [Source:MGI Symbol;Acc:MGI:3643491]	Fam196b	6.70956	4.2383		ENSMUSG00000020697	ligase III, DNA, ATP-dependent [Source:MGI Symbol;Acc:MGI:109152]	Lig3	6.59814	4.04383
											ENSMUSG00000025931	progestin and adipoQ receptor family member VIII [Source:MGI Symbol;Acc:MGI:1921479]	Paqr8	7.46088	4.99016		ENSMUSG00000058099	Nfat activating molecule with ITAM motif 1 [Source:MGI Symbol;Acc:MGI:1921289]	Nfam1	6.49615	3.94363
											ENSMUSG00000058997	von Willebrand factor A domain containing 8 [Source:MGI Symbol;Acc:MGI:1919008]	Vwa8	8.29272	5.82291		ENSMUSG00000105504	guanylate binding protein 5 [Source:MGI Symbol;Acc:MGI:2429943]	Gbp5	7.97885	5.42807
											ENSMUSG00000037628	cyclin-dependent kinase inhibitor 3 [Source:MGI Symbol;Acc:MGI:1919641]	Cdkn3	9.2978	6.83542		ENSMUSG00000021313	ryanodine receptor 2, cardiac [Source:MGI Symbol;Acc:MGI:99685]	Ryr2	5.83809	3.30063
											ENSMUSG00000042379	endothelial cell-specific molecule 1 [Source:MGI Symbol;Acc:MGI:1918940]	Esm1	5.62099	3.1609		ENSMUSG00000035198	tubulin, gamma 1 [Source:MGI Symbol;Acc:MGI:101834]	Tubg1	6.92037	4.38683
											ENSMUSG00000102151	predicted gene, 37472 [Source:MGI Symbol;Acc:MGI:5610700]	Gm37472	7.20211	4.7451		ENSMUSG00000041907	G protein-coupled receptor 45 [Source:MGI Symbol;Acc:MGI:2135882]	Gpr45	5.66088	3.12875
											ENSMUSG00000108732	RIKEN cDNA 2310043P16 gene [Source:MGI Symbol;Acc:MGI:1917385]	2310043P16Rik	6.14792	3.69106		ENSMUSG00000090952	predicted gene, 17251 [Source:MGI Symbol;Acc:MGI:4936885]	Gm17251	5.45881	2.93359
											ENSMUSG00000033632	expressed sequence AW554918 [Source:MGI Symbol;Acc:MGI:2147376]	AW554918	7.57472	5.11941		ENSMUSG00000091006	vomeronasal 2, receptor 69 [Source:MGI Symbol;Acc:MGI:3761311]	Vmn2r69	5.45881	2.93359
											ENSMUSG00000083899	predicted gene 12346 [Source:MGI Symbol;Acc:MGI:3649810]	Gm12346	5.44589	2.99111		ENSMUSG00000091994	RIKEN cDNA E130317F20 gene [Source:MGI Symbol;Acc:MGI:3041202]	E130317F20Rik	5.45881	2.93359
											ENSMUSG00000025872	THO complex 3 [Source:MGI Symbol;Acc:MGI:1920916]	Thoc3	7.65168	5.19957		ENSMUSG00000020193	zona pellucida binding protein [Source:MGI Symbol;Acc:MGI:1855701]	Zpbp	6.66234	4.13752
											ENSMUSG00000058444	mitogen-activated protein kinase kinase 5 [Source:MGI Symbol;Acc:MGI:1346345]	Map2k5	8.44019	5.99		ENSMUSG00000042350	apoptosis resistant E3 ubiquitin protein ligase 1 [Source:MGI Symbol;Acc:MGI:1915747]	Arel1	6.82543	4.30842
											ENSMUSG00000047084	neugrin, neurite outgrowth associated [Source:MGI Symbol;Acc:MGI:1933212]	Ngrn	7.19422	4.7451		ENSMUSG00000034462	polycystic kidney disease 2 [Source:MGI Symbol;Acc:MGI:1099818]	Pkd2	5.97077	3.45419
											ENSMUSG00000025478	dihydropyrimidinase-like 4 [Source:MGI Symbol;Acc:MGI:1349764]	Dpysl4	5.24656	2.79865		ENSMUSG00000024924	very low density lipoprotein receptor [Source:MGI Symbol;Acc:MGI:98935]	Vldlr	5.22375	2.70784
											ENSMUSG00000026024	alsin Rho guanine nucleotide exchange factor [Source:MGI Symbol;Acc:MGI:1921268]	Als2	6.89632	4.44973		ENSMUSG00000026270	calpain 10 [Source:MGI Symbol;Acc:MGI:1344392]	Capn10	5.22375	2.70784
											ENSMUSG00000021806	nidogen 2 [Source:MGI Symbol;Acc:MGI:1298229]	Nid2	7.0789	4.6341		ENSMUSG00000030380	myeloid zinc finger 1 [Source:MGI Symbol;Acc:MGI:107457]	Mzf1	5.22375	2.70784
											ENSMUSG00000030802	branched chain ketoacid dehydrogenase kinase [Source:MGI Symbol;Acc:MGI:1276121]	Bckdk	7.60481	5.16005		ENSMUSG00000102448	predicted gene, 37101 [Source:MGI Symbol;Acc:MGI:5610329]	Gm37101	5.22375	2.70784
											ENSMUSG00000027649	catenin, beta like 1 [Source:MGI Symbol;Acc:MGI:1913892]	Ctnnbl1	7.24095	4.79756		ENSMUSG00000032512	WD repeat domain 48 [Source:MGI Symbol;Acc:MGI:1914811]	Wdr48	7.6552	5.14189
											ENSMUSG00000059146	neurotrophic tyrosine kinase, receptor, type 3 [Source:MGI Symbol;Acc:MGI:97385]	Ntrk3	9.23762	6.79729		ENSMUSG00000021918	NIMA (never in mitosis gene a)-related expressed kinase 4 [Source:MGI Symbol;Acc:MGI:1344404]	Nek4	6.34787	3.83594
											ENSMUSG00000020877	secernin 2 [Source:MGI Symbol;Acc:MGI:1343092]	Scrn2	5.0152	2.5765		ENSMUSG00000025351	CD63 antigen [Source:MGI Symbol;Acc:MGI:99529]	Cd63	8.80523	6.29403
											ENSMUSG00000039463	solute carrier family 9 (sodium/hydrogen exchanger), member 8 [Source:MGI Symbol;Acc:MGI:1924281]	Slc9a8	7.98023	5.54465		ENSMUSG00000025743	syndecan 3 [Source:MGI Symbol;Acc:MGI:1349163]	Sdc3	5.81003	3.30063
											ENSMUSG00000116628	RIKEN cDNA 4930478L05 gene [Source:MGI Symbol;Acc:MGI:1923068]	4930478L05Rik	9.19276	6.75812		ENSMUSG00000015653	six transmembrane epithelial antigen of prostate 2 [Source:MGI Symbol;Acc:MGI:1921301]	Steap2	6.22572	3.71957
											ENSMUSG00000042029	non-SMC condensin II complex, subunit G2 [Source:MGI Symbol;Acc:MGI:1923294]	Ncapg2	11.1035	8.67286		ENSMUSG00000021217	teashirt zinc finger family member 3 [Source:MGI Symbol;Acc:MGI:2442819]	Tshz3	6.22572	3.71957
											ENSMUSG00000051517	Rho guanine nucleotide exchange factor (GEF) 39 [Source:MGI Symbol;Acc:MGI:3036286]	Arhgef39	5.87913	3.4502		ENSMUSG00000020493	proline rich 11 [Source:MGI Symbol;Acc:MGI:2444496]	Prr11	7.5989	5.09594
											ENSMUSG00000017195	zona pellucida binding protein 2 [Source:MGI Symbol;Acc:MGI:1916626]	Zpbp2	5.41905	2.99111		ENSMUSG00000041540	SRY (sex determining region Y)-box 5 [Source:MGI Symbol;Acc:MGI:98367]	Sox5	5.62911	3.12875
											ENSMUSG00000022995	ENAH actin regulator [Source:MGI Symbol;Acc:MGI:108360]	Enah	5.41905	2.99111		ENSMUSG00000027803	WW domain containing transcription regulator 1 [Source:MGI Symbol;Acc:MGI:1917649]	Wwtr1	6.44232	3.94363
											ENSMUSG00000027469	TPX2, microtubule-associated [Source:MGI Symbol;Acc:MGI:1919369]	Tpx2	9.6806	7.25669		ENSMUSG00000040913	F-box and WD-40 domain protein 4 [Source:MGI Symbol;Acc:MGI:1354698]	Fbxw4	5.94519	3.45419
											ENSMUSG00000028869	guanine nucleotide binding protein-like 2 (nucleolar) [Source:MGI Symbol;Acc:MGI:2385207]	Gnl2	8.58307	6.15991		ENSMUSG00000015342	X-linked Kx blood group [Source:MGI Symbol;Acc:MGI:103569]	Xk	5.4222	2.93359
											ENSMUSG00000035835	phospholipid phosphatase related 3 [Source:MGI Symbol;Acc:MGI:2388640]	Plppr3	7.1128	4.69067		ENSMUSG00000021271	zinc finger protein 839 [Source:MGI Symbol;Acc:MGI:1920055]	Zfp839	5.4222	2.93359
											ENSMUSG00000073753	predicted gene 10571 [Source:MGI Symbol;Acc:MGI:3708701]	Gm10571	5.21569	2.79865		ENSMUSG00000062101	zinc finger protein 119b [Source:MGI Symbol;Acc:MGI:2385323]	Zfp119b	5.4222	2.93359
											ENSMUSG00000097318	RIKEN cDNA 1700007L15 gene [Source:MGI Symbol;Acc:MGI:1916581]	1700007L15Rik	5.21569	2.79865		ENSMUSG00000072720	myosin XVIIIb [Source:MGI Symbol;Acc:MGI:1921626]	Myo18b	5.4222	2.93359
											ENSMUSG00000021792	family with sequence similarity 213, member A [Source:MGI Symbol;Acc:MGI:1917814]	Fam213a	8.35778	5.9442		ENSMUSG00000108752	predicted gene 45191 [Source:MGI Symbol;Acc:MGI:5753767]	Gm45191	5.4222	2.93359
											ENSMUSG00000005609	CTR9 homolog, Paf1/RNA polymerase II complex component [Source:MGI Symbol;Acc:MGI:109345]	Ctr9	8.80924	6.39935		ENSMUSG00000111947	predicted gene, 47438 [Source:MGI Symbol;Acc:MGI:6096390]	Gm47438	5.4222	2.93359
											ENSMUSG00000012443	kinesin family member 11 [Source:MGI Symbol;Acc:MGI:1098231]	Kif11	10.4701	8.06134		ENSMUSG00000113126	predicted gene, 47588 [Source:MGI Symbol;Acc:MGI:6096631]	Gm47588	5.4222	2.93359
											ENSMUSG00000025384	Fanconi anemia core complex associated protein 100 [Source:MGI Symbol;Acc:MGI:1919135]	Faap100	7.2562	4.84817		ENSMUSG00000036800	family with sequence similarity 135, member B [Source:MGI Symbol;Acc:MGI:1917613]	Fam135b	6.42391	3.94363
											ENSMUSG00000027379	BUB1, mitotic checkpoint serine/threonine kinase [Source:MGI Symbol;Acc:MGI:1100510]	Bub1	9.12586	6.71786		ENSMUSG00000048078	teneurin transmembrane protein 4 [Source:MGI Symbol;Acc:MGI:2447063]	Tenm4	6.61446	4.13752
											ENSMUSG00000004994	coiled-coil domain containing 130 [Source:MGI Symbol;Acc:MGI:1914986]	Ccdc130	6.09802	3.69106		ENSMUSG00000022272	myosin X [Source:MGI Symbol;Acc:MGI:107716]	Myo10	6.06877	3.59297
											ENSMUSG00000094441	zinc finger protein 955A [Source:MGI Symbol;Acc:MGI:4834570]	Zfp955a	6.09802	3.69106		ENSMUSG00000031816	methenyltetrahydrofolate synthetase domain containing [Source:MGI Symbol;Acc:MGI:2679252]	Mthfsd	6.06877	3.59297
											ENSMUSG00000021276	cyclin-dependent kinase 2 interacting protein [Source:MGI Symbol;Acc:MGI:1914486]	Cinp	8.06492	5.66246		ENSMUSG00000003484	cytochrome P450, family 4, subfamily f, polypeptide 18 [Source:MGI Symbol;Acc:MGI:1919304]	Cyp4f18	5.18057	2.70784
											ENSMUSG00000031433	RNA binding motif protein 41 [Source:MGI Symbol;Acc:MGI:2444923]	Rbm41	7.7838	5.3824		ENSMUSG00000023868	phosphodiesterase 10A [Source:MGI Symbol;Acc:MGI:1345143]	Pde10a	5.18057	2.70784
											ENSMUSG00000034035	coiled-coil domain containing 17 [Source:MGI Symbol;Acc:MGI:1915667]	Ccdc17	5.39169	2.99111		ENSMUSG00000026058	KH domain containing, RNA binding, signal transduction associated 2 [Source:MGI Symbol;Acc:MGI:2159649]	Khdrbs2	5.18057	2.70784
											ENSMUSG00000024773	autophagy related 2A [Source:MGI Symbol;Acc:MGI:1916291]	Atg2a	7.99848	5.60476		ENSMUSG00000042476	ATP-binding cassette, sub-family B (MDR/TAP), member 4 [Source:MGI Symbol;Acc:MGI:97569]	Abcb4	5.18057	2.70784
											ENSMUSG00000094840	mucin 3A, cell surface associated [Source:MGI Symbol;Acc:MGI:3588263]	Muc3a	6.28803	3.89741		ENSMUSG00000047342	zinc finger protein 286 [Source:MGI Symbol;Acc:MGI:2384758]	Zfp286	5.18057	2.70784
											ENSMUSG00000096768	predicted gene, 47283 [Source:MGI Symbol;Acc:MGI:6096131]	Gm47283	8.16121	5.77138		ENSMUSG00000041431	cyclin B1 [Source:MGI Symbol;Acc:MGI:88302]	Ccnb1	8.72484	6.25275
											ENSMUSG00000099966	RIKEN cDNA 2810402E24 gene [Source:MGI Symbol;Acc:MGI:1913715]	2810402E24Rik	6.96288	4.57523		ENSMUSG00000021982	cytidine and dCMP deaminase domain containing 1 [Source:MGI Symbol;Acc:MGI:1919141]	Cdadc1	7.06987	4.59934
											ENSMUSG00000099470	predicted gene 29340 [Source:MGI Symbol;Acc:MGI:5580046]	Gm29340	6.37441	3.99048		ENSMUSG00000090031	RIKEN cDNA 4732440D04 gene [Source:MGI Symbol;Acc:MGI:3604103]	4732440D04Rik	6.51366	4.04383
											ENSMUSG00000089647	predicted gene 2245 [Source:MGI Symbol;Acc:MGI:3780415]	Gm2245	9.89058	7.51346		ENSMUSG00000039116	adhesion G protein-coupled receptor G6 [Source:MGI Symbol;Acc:MGI:1916151]	Adgrg6	7.30922	4.84132
											ENSMUSG00000021140	pecanex homolog [Source:MGI Symbol;Acc:MGI:1891924]	Pcnx	8.85502	6.48181		ENSMUSG00000028082	SH3 domain protein D19 [Source:MGI Symbol;Acc:MGI:1350923]	Sh3d19	5.59662	3.12875
											ENSMUSG00000109498	predicted gene 45222 [Source:MGI Symbol;Acc:MGI:5753798]	Gm45222	9.42468	7.056		ENSMUSG00000005225	pleckstrin homology domain containing, family A (phosphoinositide binding specific) member 8 [Source:MGI Symbol;Acc:MGI:2681164]	Plekha8	5.91915	3.45419
											ENSMUSG00000106607	predicted gene 43178 [Source:MGI Symbol;Acc:MGI:5663315]	Gm43178	6.81629	4.44973		ENSMUSG00000020122	epidermal growth factor receptor [Source:MGI Symbol;Acc:MGI:95294]	Egfr	5.91915	3.45419
											ENSMUSG00000032309	F-box protein 22 [Source:MGI Symbol;Acc:MGI:1926014]	Fbxo22	6.80596	4.44973		ENSMUSG00000042498	RIKEN cDNA D330045A20 gene [Source:MGI Symbol;Acc:MGI:2147848]	D330045A20Rik	5.91915	3.45419
											ENSMUSG00000051351	zinc finger protein 46 [Source:MGI Symbol;Acc:MGI:99192]	Zfp46	6.34618	3.99048		ENSMUSG00000091264	small integral membrane protein 13 [Source:MGI Symbol;Acc:MGI:2652854]	Smim13	7.3585	4.89597
											ENSMUSG00000023953	polymerase (DNA directed), eta (RAD 30 related) [Source:MGI Symbol;Acc:MGI:1891457]	Polh	7.98938	5.6339		ENSMUSG00000055322	tensin 1 [Source:MGI Symbol;Acc:MGI:104552]	Tns1	6.98455	4.53192
											ENSMUSG00000036678	achalasia, adrenocortical insufficiency, alacrimia [Source:MGI Symbol;Acc:MGI:2443767]	Aaas	8.47319	6.11927		ENSMUSG00000018796	acyl-CoA synthetase long-chain family member 1 [Source:MGI Symbol;Acc:MGI:102797]	Acsl1	6.67795	4.2255
											ENSMUSG00000069310	histone cluster 1, H3c [Source:MGI Symbol;Acc:MGI:2448320]	Hist1h3c	7.04419	4.69067		ENSMUSG00000008575	nuclear factor I/B [Source:MGI Symbol;Acc:MGI:103188]	Nfib	6.04489	3.59297
											ENSMUSG00000029095	actin-binding LIM protein 2 [Source:MGI Symbol;Acc:MGI:2385758]	Ablim2	5.15191	2.79865		ENSMUSG00000107461	predicted gene, 44045 [Source:MGI Symbol;Acc:MGI:5690437]	Gm44045	6.04489	3.59297
											ENSMUSG00000044641	par-6 family cell polarity regulator beta [Source:MGI Symbol;Acc:MGI:2135605]	Pard6b	5.15191	2.79865		ENSMUSG00000031779	chemokine (C-C motif) ligand 22 [Source:MGI Symbol;Acc:MGI:1306779]	Ccl22	9.1201	6.66829
											ENSMUSG00000112368	predicted gene, 49376 [Source:MGI Symbol;Acc:MGI:6121596]	Gm49376	5.15191	2.79865		ENSMUSG00000027175	t-complex 11 like 1 [Source:MGI Symbol;Acc:MGI:2444263]	Tcp11l1	5.75221	3.30063
											ENSMUSG00000029364	WD repeat and SOCS box-containing 2 [Source:MGI Symbol;Acc:MGI:2144041]	Wsb2	6.92522	4.57523		ENSMUSG00000030020	prickle planar cell polarity protein 2 [Source:MGI Symbol;Acc:MGI:1925144]	Prickle2	5.38463	2.93359
											ENSMUSG00000036086	zinc finger, RAN-binding domain containing 3 [Source:MGI Symbol;Acc:MGI:1918362]	Zranb3	7.33729	4.99016		ENSMUSG00000038456	DENN/MADD domain containing 2A [Source:MGI Symbol;Acc:MGI:2444961]	Dennd2a	5.38463	2.93359
											ENSMUSG00000109363	predicted gene 44668 [Source:MGI Symbol;Acc:MGI:5753244]	Gm44668	6.33186	3.99048		ENSMUSG00000046947	aarF domain containing kinase 2 [Source:MGI Symbol;Acc:MGI:1889336]	Adck2	5.38463	2.93359
											ENSMUSG00000028959	Fas-activated serine/threonine kinase [Source:MGI Symbol;Acc:MGI:1913837]	Fastk	7.75726	5.41634		ENSMUSG00000102570	predicted gene, 37968 [Source:MGI Symbol;Acc:MGI:5611196]	Gm37968	5.38463	2.93359
											ENSMUSG00000052512	neuron navigator 2 [Source:MGI Symbol;Acc:MGI:2183691]	Nav2	7.13771	4.79756		ENSMUSG00000004110	calcium channel, voltage-dependent, R type, alpha 1E subunit [Source:MGI Symbol;Acc:MGI:106217]	Cacna1e	6.58163	4.13752
											ENSMUSG00000037275	gem nuclear organelle associated protein 5 [Source:MGI Symbol;Acc:MGI:2449311]	Gemin5	7.0789	4.7451		ENSMUSG00000067219	NIPA-like domain containing 1 [Source:MGI Symbol;Acc:MGI:1917951]	Nipal1	7.97885	5.53524
											ENSMUSG00000103937	predicted gene, 37186 [Source:MGI Symbol;Acc:MGI:5610414]	Gm37186	6.84682	4.51384		ENSMUSG00000017195	zona pellucida binding protein 2 [Source:MGI Symbol;Acc:MGI:1916626]	Zpbp2	5.56338	3.12875
											ENSMUSG00000104488	predicted gene, 38062 [Source:MGI Symbol;Acc:MGI:5611290]	Gm38062	10.4101	8.07734		ENSMUSG00000117599	TEC	AC123927.3	5.56338	3.12875
											ENSMUSG00000020914	topoisomerase (DNA) II alpha [Source:MGI Symbol;Acc:MGI:98790]	Top2a	12.4283	10.0958		ENSMUSG00000026726	cubilin (intrinsic factor-cobalamin receptor) [Source:MGI Symbol;Acc:MGI:1931256]	Cubn	5.13604	2.70784
											ENSMUSG00000079652	family with sequence similarity 71, member F2 [Source:MGI Symbol;Acc:MGI:2141439]	Fam71f2	5.64436	3.31279		ENSMUSG00000033788	dysferlin [Source:MGI Symbol;Acc:MGI:1349385]	Dysf	5.13604	2.70784
											ENSMUSG00000034156	TSPO associated protein 1 [Source:MGI Symbol;Acc:MGI:2450877]	Tspoap1	6.22743	3.89741		ENSMUSG00000107460	predicted gene, 44186 [Source:MGI Symbol;Acc:MGI:5690578]	Gm44186	5.13604	2.70784
											ENSMUSG00000027331	kinetochore-localized astrin/SPAG5 binding [Source:MGI Symbol;Acc:MGI:1289298]	Knstrn	8.42678	6.09851		ENSMUSG00000022751	nitrilase family, member 2 [Source:MGI Symbol;Acc:MGI:1261838]	Nit2	7.95981	5.53524
											ENSMUSG00000026429	ubiquitin-conjugating enzyme E2T [Source:MGI Symbol;Acc:MGI:1914446]	Ube2t	8.46665	6.13973		ENSMUSG00000026576	ATPase, Na+/K+ transporting, beta 1 polypeptide [Source:MGI Symbol;Acc:MGI:88108]	Atp1b1	7.08165	4.66374
											ENSMUSG00000114401	predicted gene, 38604 [Source:MGI Symbol;Acc:MGI:5621489]	Gm38604	7.31562	4.99016		ENSMUSG00000026797	syntaxin binding protein 1 [Source:MGI Symbol;Acc:MGI:107363]	Stxbp1	6.7238	4.30842
											ENSMUSG00000048537	pleckstrin homology like domain, family B, member 1 [Source:MGI Symbol;Acc:MGI:2143230]	Phldb1	5.11893	2.79865		ENSMUSG00000042104	UDP-glucose glycoprotein glucosyltransferase 2 [Source:MGI Symbol;Acc:MGI:1913685]	Uggt2	5.34606	2.93359
											ENSMUSG00000051977	PR domain containing 9 [Source:MGI Symbol;Acc:MGI:2384854]	Prdm9	5.11893	2.79865		ENSMUSG00000031558	slit guidance ligand 2 [Source:MGI Symbol;Acc:MGI:1315205]	Slit2	5.86562	3.45419
											ENSMUSG00000054263	LIF receptor alpha [Source:MGI Symbol;Acc:MGI:96788]	Lifr	5.11893	2.79865		ENSMUSG00000071847	adenomatosis polyposis coli down-regulated 1 [Source:MGI Symbol;Acc:MGI:3513977]	Apcdd1	5.86562	3.45419
											ENSMUSG00000021666	G elongation factor, mitochondrial 2 [Source:MGI Symbol;Acc:MGI:2444783]	Gfm2	7.69708	5.3824		ENSMUSG00000071856	mutated in colorectal cancers [Source:MGI Symbol;Acc:MGI:96930]	Mcc	6.34787	3.94363
											ENSMUSG00000102630	predicted gene, 37289 [Source:MGI Symbol;Acc:MGI:5610517]	Gm37289	7.20996	4.89707		ENSMUSG00000026495	EF-hand calcium binding domain 2 [Source:MGI Symbol;Acc:MGI:1915476]	Efcab2	7.67089	5.27154
											ENSMUSG00000040883	transmembrane protein 205 [Source:MGI Symbol;Acc:MGI:3045495]	Tmem205	5.62099	3.31279		ENSMUSG00000031841	cadherin 13 [Source:MGI Symbol;Acc:MGI:99551]	Cdh13	5.69197	3.30063
											ENSMUSG00000053333	DIS3 like 3'-5' exoribonuclease 2 [Source:MGI Symbol;Acc:MGI:2442555]	Dis3l2	8.27037	5.96728		ENSMUSG00000027610	glutathione synthetase [Source:MGI Symbol;Acc:MGI:95852]	Gss	6.32822	3.94363
											ENSMUSG00000105801	RIKEN cDNA C430019N01 gene [Source:MGI Symbol;Acc:MGI:3028058]	C430019N01Rik	7.37968	5.0776		ENSMUSG00000019889	protein tyrosine phosphatase, receptor type, K [Source:MGI Symbol;Acc:MGI:103310]	Ptprk	5.83809	3.45419
											ENSMUSG00000027014	CWC22 spliceosome-associated protein [Source:MGI Symbol;Acc:MGI:2136773]	Cwc22	7.42085	5.11941		ENSMUSG00000017740	solute carrier family 12, member 5 [Source:MGI Symbol;Acc:MGI:1862037]	Slc12a5	5.09011	2.70784
											ENSMUSG00000022070	bora, aurora kinase A activator [Source:MGI Symbol;Acc:MGI:1924994]	Bora	8.79886	6.49775		ENSMUSG00000031842	phosphodiesterase 4C, cAMP specific [Source:MGI Symbol;Acc:MGI:99556]	Pde4c	5.09011	2.70784
											ENSMUSG00000106024	RIKEN cDNA A530083M17 gene [Source:MGI Symbol;Acc:MGI:2444172]	A530083M17Rik	8.45678	6.15991		ENSMUSG00000033458	FANCD2/FANCI-associated nuclease 1 [Source:MGI Symbol;Acc:MGI:3045266]	Fan1	5.09011	2.70784
											ENSMUSG00000104852	predicted gene 43201 [Source:MGI Symbol;Acc:MGI:5663338]	Gm43201	6.92522	4.6341		ENSMUSG00000040797	IQ motif and Sec7 domain 3 [Source:MGI Symbol;Acc:MGI:2677208]	Iqsec3	5.09011	2.70784
											ENSMUSG00000078317	factor 8-associated gene A [Source:MGI Symbol;Acc:MGI:95474]	F8a	7.18628	4.89707		ENSMUSG00000060260	PWWP domain containing 2B [Source:MGI Symbol;Acc:MGI:2142008]	Pwwp2b	5.09011	2.70784
											ENSMUSG00000042759	apolipoprotein B receptor [Source:MGI Symbol;Acc:MGI:2176230]	Apobr	5.44589	3.1609		ENSMUSG00000022586	lymphocyte antigen 6 complex, locus I [Source:MGI Symbol;Acc:MGI:1888480]	Ly6i	7.10494	4.7254
											ENSMUSG00000046179	E2F transcription factor 8 [Source:MGI Symbol;Acc:MGI:1922038]	E2f8	8.50225	6.21879		ENSMUSG00000000766	opioid receptor, mu 1 [Source:MGI Symbol;Acc:MGI:97441]	Oprm1	5.30644	2.93359
											ENSMUSG00000018500	adenosine A2b receptor [Source:MGI Symbol;Acc:MGI:99403]	Adora2b	6.18025	3.89741		ENSMUSG00000010064	solute carrier family 38, member 3 [Source:MGI Symbol;Acc:MGI:1923507]	Slc38a3	5.30644	2.93359
											ENSMUSG00000031202	RAB39B, member RAS oncogene family [Source:MGI Symbol;Acc:MGI:1915040]	Rab39b	6.27312	3.99048		ENSMUSG00000043639	RNA binding motif protein 20 [Source:MGI Symbol;Acc:MGI:1920963]	Rbm20	5.30644	2.93359
											ENSMUSG00000025737	WD repeat domain 24 [Source:MGI Symbol;Acc:MGI:2446285]	Wdr24	6.36036	4.0779		ENSMUSG00000061353	chemokine (C-X-C motif) ligand 12 [Source:MGI Symbol;Acc:MGI:103556]	Cxcl12	5.30644	2.93359
											ENSMUSG00000026790	outer dense fiber of sperm tails 2 [Source:MGI Symbol;Acc:MGI:1098824]	Odf2	9.07947	6.79729		ENSMUSG00000028933	X-ray repair complementing defective repair in Chinese hamster cells 2 [Source:MGI Symbol;Acc:MGI:1927345]	Xrcc2	6.09227	3.71957
											ENSMUSG00000044702	partner and localizer of BRCA2 [Source:MGI Symbol;Acc:MGI:3040695]	Palb2	6.96288	4.69067		ENSMUSG00000042249	G protein-coupled receptor kinase 3 [Source:MGI Symbol;Acc:MGI:87941]	Grk3	8.62367	6.25275
											ENSMUSG00000103996	RIKEN cDNA 4833421G17 gene [Source:MGI Symbol;Acc:MGI:1921007]	4833421G17Rik	6.06377	3.79792		ENSMUSG00000043683	feminization 1 homolog a (C. elegans) [Source:MGI Symbol;Acc:MGI:1335089]	Fem1a	6.20432	3.83594
											ENSMUSG00000037692	AT hook, DNA binding motif, containing 1 [Source:MGI Symbol;Acc:MGI:2444218]	Ahdc1	5.95585	3.69106		ENSMUSG00000020834	dehydrogenase/reductase (SDR family) member 13 [Source:MGI Symbol;Acc:MGI:1917701]	Dhrs13	5.49452	3.12875
											ENSMUSG00000037313	transforming, acidic coiled-coil containing protein 3 [Source:MGI Symbol;Acc:MGI:1341163]	Tacc3	9.18482	6.92066		ENSMUSG00000044156	HEPACAM family member 2 [Source:MGI Symbol;Acc:MGI:2141520]	Hepacam2	5.49452	3.12875
											ENSMUSG00000030322	methyl-CpG binding domain protein 4 [Source:MGI Symbol;Acc:MGI:1333850]	Mbd4	7.00862	4.7451		ENSMUSG00000039187	Fanconi anemia, complementation group I [Source:MGI Symbol;Acc:MGI:2384790]	Fanci	5.66088	3.30063
											ENSMUSG00000017999	DEAD (Asp-Glu-Ala-Asp) box polypeptide 27 [Source:MGI Symbol;Acc:MGI:2385884]	Ddx27	7.92406	5.66246		ENSMUSG00000070337	G protein-coupled receptor 179 [Source:MGI Symbol;Acc:MGI:2443409]	Gpr179	5.66088	3.30063
											ENSMUSG00000031161	histone deacetylase 6 [Source:MGI Symbol;Acc:MGI:1333752]	Hdac6	6.83671	4.57523		ENSMUSG00000092083	potassium voltage gated channel, Shab-related subfamily, member 2 [Source:MGI Symbol;Acc:MGI:99632]	Kcnb2	5.66088	3.30063
											ENSMUSG00000015027	galactosamine (N-acetyl)-6-sulfate sulfatase [Source:MGI Symbol;Acc:MGI:1355303]	Galns	5.57309	3.31279		ENSMUSG00000051747	titin [Source:MGI Symbol;Acc:MGI:98864]	Ttn	8.47966	6.12131
											ENSMUSG00000103495	predicted gene, 37409 [Source:MGI Symbol;Acc:MGI:5610637]	Gm37409	5.57309	3.31279		ENSMUSG00000111491	predicted gene, 47503 [Source:MGI Symbol;Acc:MGI:6096488]	Gm47503	5.94519	3.59297
											ENSMUSG00000103696	predicted gene, 37531 [Source:MGI Symbol;Acc:MGI:5610759]	Gm37531	9.00245	6.74482		ENSMUSG00000037797	alcohol dehydrogenase 4 (class II), pi polypeptide [Source:MGI Symbol;Acc:MGI:1349472]	Adh4	6.28809	3.94363
											ENSMUSG00000056394	ligase I, DNA, ATP-dependent [Source:MGI Symbol;Acc:MGI:101789]	Lig1	9.40258	7.14978		ENSMUSG00000047139	CD24a antigen [Source:MGI Symbol;Acc:MGI:88323]	Cd24a	8.55346	6.21025
											ENSMUSG00000029591	uracil DNA glycosylase [Source:MGI Symbol;Acc:MGI:109352]	Ung	6.24282	3.99048		ENSMUSG00000026981	interleukin 1 receptor antagonist [Source:MGI Symbol;Acc:MGI:96547]	Il1rn	7.33899	4.99942
											ENSMUSG00000028873	cell division cycle associated 8 [Source:MGI Symbol;Acc:MGI:1196274]	Cdca8	9.03596	6.78435		ENSMUSG00000031669	GINS complex subunit 3 (Psf3 homolog) [Source:MGI Symbol;Acc:MGI:1926083]	Gins3	6.56494	4.2255
											ENSMUSG00000029056	pantothenate kinase 4 [Source:MGI Symbol;Acc:MGI:2387466]	Pank4	8.14492	5.8969		ENSMUSG00000003534	discoidin domain receptor family, member 1 [Source:MGI Symbol;Acc:MGI:99216]	Ddr1	5.04266	2.70784
											ENSMUSG00000085335	predicted gene 13684 [Source:MGI Symbol;Acc:MGI:3649340]	Gm13684	8.28159	6.03439		ENSMUSG00000019039	DALR anticodon binding domain containing 3 [Source:MGI Symbol;Acc:MGI:1915039]	Dalrd3	5.04266	2.70784
											ENSMUSG00000027454	GINS complex subunit 1 (Psf1 homolog) [Source:MGI Symbol;Acc:MGI:1916520]	Gins1	7.66316	5.41634		ENSMUSG00000024749	transmembrane channel-like gene family 1 [Source:MGI Symbol;Acc:MGI:2151016]	Tmc1	5.04266	2.70784
											ENSMUSG00000113775	predicted gene, 48027 [Source:MGI Symbol;Acc:MGI:6097341]	Gm48027	8.46337	6.21879		ENSMUSG00000025656	CDC42 guanine nucleotide exchange factor (GEF) 9 [Source:MGI Symbol;Acc:MGI:2442233]	Arhgef9	5.04266	2.70784
											ENSMUSG00000048327	cytoskeleton associated protein 2-like [Source:MGI Symbol;Acc:MGI:1917716]	Ckap2l	8.09067	5.848		ENSMUSG00000055775	myosin, heavy polypeptide 8, skeletal muscle, perinatal [Source:MGI Symbol;Acc:MGI:1339712]	Myh8	5.04266	2.70784
											ENSMUSG00000060600	enolase 3, beta muscle [Source:MGI Symbol;Acc:MGI:95395]	Eno3	7.18628	4.94436		ENSMUSG00000056492	adhesion G protein-coupled receptor F5 [Source:MGI Symbol;Acc:MGI:2182928]	Adgrf5	5.04266	2.70784
											ENSMUSG00000042570	MIER family member 2 [Source:MGI Symbol;Acc:MGI:1917677]	Mier2	6.81629	4.57523		ENSMUSG00000113877	predicted gene, 47208 [Source:MGI Symbol;Acc:MGI:6096011]	Gm47208	5.04266	2.70784
											ENSMUSG00000105449	predicted gene 43379 [Source:MGI Symbol;Acc:MGI:5663516]	Gm43379	7.55018	5.31202		ENSMUSG00000025777	ganglioside-induced differentiation-associated-protein 1 [Source:MGI Symbol;Acc:MGI:1338002]	Gdap1	5.26569	2.93359
											ENSMUSG00000114104	predicted gene, 47585 [Source:MGI Symbol;Acc:MGI:6096625]	Gm47585	8.98196	6.74482		ENSMUSG00000038725	polycystic kidney and hepatic disease 1-like 1 [Source:MGI Symbol;Acc:MGI:2183153]	Pkhd1l1	5.26569	2.93359
											ENSMUSG00000017286	glyoxalase domain containing 4 [Source:MGI Symbol;Acc:MGI:1914451]	Glod4	9.22606	6.98992		ENSMUSG00000060735	relaxin family peptide receptor 3 [Source:MGI Symbol;Acc:MGI:2441827]	Rxfp3	5.45881	3.12875
											ENSMUSG00000102593	predicted gene, 38384 [Source:MGI Symbol;Acc:MGI:5611612]	Gm38384	5.54853	3.31279		ENSMUSG00000028909	protein tyrosine phosphatase, receptor type, U [Source:MGI Symbol;Acc:MGI:1321151]	Ptpru	5.78141	3.45419
											ENSMUSG00000113041	predicted gene, 48302 [Source:MGI Symbol;Acc:MGI:6097746]	Gm48302	9.16476	6.93244		ENSMUSG00000035845	asparagine-linked glycosylation 12 (alpha-1,6-mannosyltransferase) [Source:MGI Symbol;Acc:MGI:2385025]	Alg12	5.78141	3.45419
											ENSMUSG00000039850	endonuclease V [Source:MGI Symbol;Acc:MGI:2444688]	Endov	6.02868	3.79792		ENSMUSG00000046318	collagen and calcium binding EGF domains 1 [Source:MGI Symbol;Acc:MGI:2445053]	Ccbe1	5.78141	3.45419
											ENSMUSG00000107083	predicted gene 43313 [Source:MGI Symbol;Acc:MGI:5663450]	Gm43313	7.80469	5.57501		ENSMUSG00000090290	TAR RNA binding protein 1 [Source:MGI Symbol;Acc:MGI:4936930]	Tarbp1	7.71696	5.3905
											ENSMUSG00000023094	methionine sulfoxide reductase B2 [Source:MGI Symbol;Acc:MGI:1923717]	Msrb2	5.918	3.69106		ENSMUSG00000015647	laminin, alpha 5 [Source:MGI Symbol;Acc:MGI:105382]	Lama5	5.91915	3.59297
											ENSMUSG00000026456	cytochrome b5 reductase 1 [Source:MGI Symbol;Acc:MGI:1919267]	Cyb5r1	5.918	3.69106		ENSMUSG00000066647	predicted gene 5113 [Source:MGI Symbol;Acc:MGI:3644651]	Gm5113	5.91915	3.59297
											ENSMUSG00000037622	WD and tetratricopeptide repeats 1 [Source:MGI Symbol;Acc:MGI:2685541]	Wdtc1	6.30279	4.0779		ENSMUSG00000020895	transmembrane protein 107 [Source:MGI Symbol;Acc:MGI:1914160]	Tmem107	7.79061	5.46469
											ENSMUSG00000055560	zinc finger protein 459 [Source:MGI Symbol;Acc:MGI:3040701]	Zfp459	5.21569	2.99111		ENSMUSG00000059363	frataxin [Source:MGI Symbol;Acc:MGI:1096879]	Fxn	6.36726	4.04383
											ENSMUSG00000064120	molybdenum cofactor synthesis 1 [Source:MGI Symbol;Acc:MGI:1928904]	Mocs1	5.0152	2.79865		ENSMUSG00000022325	processing of precursor 1, ribonuclease P/MRP family, (S. cerevisiae) [Source:MGI Symbol;Acc:MGI:1914974]	Pop1	6.78275	4.4612
											ENSMUSG00000029587	zinc finger protein 12 [Source:MGI Symbol;Acc:MGI:99157]	Zfp12	7.52523	5.31202		ENSMUSG00000005397	nidogen 1 [Source:MGI Symbol;Acc:MGI:97342]	Nid1	6.92037	4.59934
											ENSMUSG00000002984	translocase of outer mitochondrial membrane 40 [Source:MGI Symbol;Acc:MGI:1858259]	Tomm40	6.01082	3.79792		ENSMUSG00000022788	FYVE, RhoGEF and PH domain containing 4 [Source:MGI Symbol;Acc:MGI:2183747]	Fgd4	6.92037	4.59934
											ENSMUSG00000045302	prolactin regulatory element binding [Source:MGI Symbol;Acc:MGI:1355326]	Preb	8.35069	6.13973		ENSMUSG00000102749	predicted gene, 37598 [Source:MGI Symbol;Acc:MGI:5610826]	Gm37598	7.54883	5.22961
											ENSMUSG00000028718	Scl/Tal1 interrupting locus [Source:MGI Symbol;Acc:MGI:107477]	Stil	8.59211	6.38228		ENSMUSG00000004562	Rho guanine nucleotide exchange factor (GEF) 40 [Source:MGI Symbol;Acc:MGI:2685515]	Arhgef40	6.83938	4.53192
											ENSMUSG00000102976	zinc finger CCCH type containing 11A [Source:MGI Symbol;Acc:MGI:1917829]	Zc3h11a	7.87057	5.66246		ENSMUSG00000041488	syntaxin 3 [Source:MGI Symbol;Acc:MGI:103077]	Stx3	6.13814	3.83594
											ENSMUSG00000105824	predicted gene 43466 [Source:MGI Symbol;Acc:MGI:5663603]	Gm43466	6.65309	4.44973		ENSMUSG00000028051	hyperpolarization-activated, cyclic nucleotide-gated K+ 3 [Source:MGI Symbol;Acc:MGI:1298211]	Hcn3	5.75221	3.45419
											ENSMUSG00000024800	ribonuclease P/MRP 30 subunit [Source:MGI Symbol;Acc:MGI:1859683]	Rpp30	8.68236	6.48181		ENSMUSG00000068231	vomeronasal 1 receptor 43 [Source:MGI Symbol;Acc:MGI:2148510]	Vmn1r43	5.59662	3.30063
											ENSMUSG00000112637	predicted gene, 48225 [Source:MGI Symbol;Acc:MGI:6097625]	Gm48225	7.74109	5.54465		ENSMUSG00000074272	carcinoembryonic antigen-related cell adhesion molecule 1 [Source:MGI Symbol;Acc:MGI:1347245]	Ceacam1	5.59662	3.30063
											ENSMUSG00000078485	pleckstrin homology domain containing, family N member 1 [Source:MGI Symbol;Acc:MGI:2387630]	Plekhn1	7.04419	4.84817		ENSMUSG00000027378	nephronophthisis 1 (juvenile) homolog (human) [Source:MGI Symbol;Acc:MGI:1858233]	Nphp1	5.4222	3.12875
											ENSMUSG00000022571	pyrroline-5-carboxylate reductase-like [Source:MGI Symbol;Acc:MGI:1913444]	Pycrl	6.50778	4.31228		ENSMUSG00000052613	protocadherin 15 [Source:MGI Symbol;Acc:MGI:1891428]	Pcdh15	5.4222	3.12875
											ENSMUSG00000021185	D-glutamate cyclase [Source:MGI Symbol;Acc:MGI:2444813]	Dglucy	5.99272	3.79792		ENSMUSG00000025577	chromobox 2 [Source:MGI Symbol;Acc:MGI:88289]	Cbx2	5.22375	2.93359
											ENSMUSG00000020592	syndecan 1 [Source:MGI Symbol;Acc:MGI:1349162]	Sdc1	5.18415	2.99111		ENSMUSG00000030513	proprotein convertase subtilisin/kexin type 6 [Source:MGI Symbol;Acc:MGI:102897]	Pcsk6	5.22375	2.93359
											ENSMUSG00000028926	cyclin-dependent kinase 14 [Source:MGI Symbol;Acc:MGI:894318]	Cdk14	5.87913	3.69106		ENSMUSG00000033688	RIKEN cDNA 1300017J02 gene [Source:MGI Symbol;Acc:MGI:1919025]	1300017J02Rik	5.22375	2.93359
											ENSMUSG00000067722	cDNA sequence BC003965 [Source:MGI Symbol;Acc:MGI:2670966]	BC003965	8.66818	6.48181		ENSMUSG00000042589	cut-like homeobox 2 [Source:MGI Symbol;Acc:MGI:107321]	Cux2	5.22375	2.93359
											ENSMUSG00000064030	PYM homolog 1, exon junction complex associated factor [Source:MGI Symbol;Acc:MGI:1925678]	Pym1	6.34618	4.16033		ENSMUSG00000022130	TDP-glucose 4,6-dehydratase [Source:MGI Symbol;Acc:MGI:1923605]	Tgds	7.28903	4.99942
											ENSMUSG00000073968	tripartite motif-containing 68 [Source:MGI Symbol;Acc:MGI:2142077]	Trim68	5.49812	3.31279		ENSMUSG00000058881	zinc finger protein 516 [Source:MGI Symbol;Acc:MGI:2443957]	Zfp516	7.85384	5.56927
											ENSMUSG00000021494	DEAD (Asp-Glu-Ala-Asp) box polypeptide 41 [Source:MGI Symbol;Acc:MGI:1920185]	Ddx41	7.87552	5.69048		ENSMUSG00000047022	mirror-image polydactyly 1 [Source:MGI Symbol;Acc:MGI:1920740]	Mipol1	6.32822	4.04383
											ENSMUSG00000022962	phosphoribosylglycinamide formyltransferase [Source:MGI Symbol;Acc:MGI:95654]	Gart	6.81629	4.6341		ENSMUSG00000025478	dihydropyrimidinase-like 4 [Source:MGI Symbol;Acc:MGI:1349764]	Dpysl4	6.11538	3.83594
											ENSMUSG00000098090	RIKEN cDNA 2700099C18 gene [Source:MGI Symbol;Acc:MGI:1924272]	2700099C18Rik	8.14901	5.96728		ENSMUSG00000031971	centriole, cilia and spindle associated protein [Source:MGI Symbol;Acc:MGI:1920670]	Ccsap	6.11538	3.83594
											ENSMUSG00000032839	transient receptor potential cation channel, subfamily C, member 1 [Source:MGI Symbol;Acc:MGI:109528]	Trpc1	6.25805	4.0779		ENSMUSG00000054514	ATPase family, AAA domain containing 3A, opposite strand [Source:MGI Symbol;Acc:MGI:1917698]	Atad3aos	6.11538	3.83594
											ENSMUSG00000041779	translocating chain-associating membrane protein 2 [Source:MGI Symbol;Acc:MGI:1924817]	Tram2	6.92522	4.7451		ENSMUSG00000018821	arginine vasopressin-induced 1 [Source:MGI Symbol;Acc:MGI:1916784]	Avpi1	7.36815	5.09594
											ENSMUSG00000041079	RWD domain containing 2B [Source:MGI Symbol;Acc:MGI:1858215]	Rwdd2b	5.9744	3.79792		ENSMUSG00000025804	chemokine (C-C motif) receptor 1 [Source:MGI Symbol;Acc:MGI:104618]	Ccr1	7.96619	5.69787
											ENSMUSG00000035126	WD repeat domain 78 [Source:MGI Symbol;Acc:MGI:2385328]	Wdr78	7.65743	5.48192		ENSMUSG00000089706	RIKEN cDNA B230216N24 gene [Source:MGI Symbol;Acc:MGI:1925853]	B230216N24Rik	5.7224	3.45419
											ENSMUSG00000052763	Zinc finger protein 212 [Source:MGI Symbol;Acc:MGI:2682609]	Zfp212	6.48208	4.31228		ENSMUSG00000023022	LIM domain and actin binding 1 [Source:MGI Symbol;Acc:MGI:1920992]	Lima1	6.79711	4.53192
											ENSMUSG00000112907	predicted gene, 47015 [Source:MGI Symbol;Acc:MGI:6095697]	Gm47015	7.20211	5.03454		ENSMUSG00000004383	LARGE xylosyl- and glucuronyltransferase 1 [Source:MGI Symbol;Acc:MGI:1342270]	Large1	5.56338	3.30063
											ENSMUSG00000025137	phosphate cytidylyltransferase 2, ethanolamine [Source:MGI Symbol;Acc:MGI:1915921]	Pcyt2	6.85686	4.69067		ENSMUSG00000105519	RIKEN cDNA E430021H15 gene [Source:MGI Symbol;Acc:MGI:2444377]	E430021H15Rik	7.046	4.78452
											ENSMUSG00000041992	Rap guanine nucleotide exchange factor (GEF) 5 [Source:MGI Symbol;Acc:MGI:2444365]	Rapgef5	7.24095	5.0776		ENSMUSG00000051586	microtubule associated monooxygenase, calponin and LIM domain containing 3 [Source:MGI Symbol;Acc:MGI:2442733]	Mical3	6.20432	3.94363
											ENSMUSG00000022889	mitochondrial ribosomal protein L39 [Source:MGI Symbol;Acc:MGI:1351620]	Mrpl39	7.93357	5.77138		ENSMUSG00000002489	T cell lymphoma invasion and metastasis 1 [Source:MGI Symbol;Acc:MGI:103306]	Tiam1	6.64655	4.38683
											ENSMUSG00000003680	TATA-box binding protein associated factor 6 like [Source:MGI Symbol;Acc:MGI:2444957]	Taf6l	5.47224	3.31279		ENSMUSG00000001098	potassium channel tetramerisation domain containing 10 [Source:MGI Symbol;Acc:MGI:2141207]	Kctd10	5.38463	3.12875
											ENSMUSG00000024791	cell division cycle associated 5 [Source:MGI Symbol;Acc:MGI:1915099]	Cdca5	7.43432	5.2755		ENSMUSG00000030303	fatty acyl CoA reductase 2 [Source:MGI Symbol;Acc:MGI:2687035]	Far2	5.38463	3.12875
											ENSMUSG00000027583	zinc finger and BTB domain containing 46 [Source:MGI Symbol;Acc:MGI:1919397]	Zbtb46	8.31837	6.15991		ENSMUSG00000042156	DAZ interacting protein 1 [Source:MGI Symbol;Acc:MGI:1914311]	Dzip1	5.38463	3.12875
											ENSMUSG00000027200	sema domain, transmembrane domain (TM), and cytoplasmic domain, (semaphorin) 6D [Source:MGI Symbol;Acc:MGI:2387661]	Sema6d	7.57472	5.41634		ENSMUSG00000047369	dynein, axonemal, heavy chain 14 [Source:MGI Symbol;Acc:MGI:2444525]	Dnah14	5.38463	3.12875
											ENSMUSG00000035273	heparanase [Source:MGI Symbol;Acc:MGI:1343124]	Hpse	6.14792	3.99048		ENSMUSG00000087253	predicted gene 12043 [Source:MGI Symbol;Acc:MGI:3651843]	Gm12043	5.38463	3.12875
											ENSMUSG00000089774	solute carrier family 5 (inositol transporters), member 3 [Source:MGI Symbol;Acc:MGI:1858226]	Slc5a3	10.902	8.74475		ENSMUSG00000111291	predicted gene, 48604 [Source:MGI Symbol;Acc:MGI:6098186]	Gm48604	5.38463	3.12875
											ENSMUSG00000102649	predicted gene, 38021 [Source:MGI Symbol;Acc:MGI:5611249]	Gm38021	6.73155	4.57523		ENSMUSG00000026836	activin A receptor, type 1 [Source:MGI Symbol;Acc:MGI:87911]	Acvr1	5.97077	3.71957
											ENSMUSG00000021496	pterin 4 alpha carbinolamine dehydratase/dimerization cofactor of hepatocyte nuclear factor 1 alpha (TCF1) 2 [Source:MGI Symbol;Acc:MGI:1919812]	Pcbd2	7.60481	5.4495		ENSMUSG00000038816	catenin (cadherin associated protein), alpha-like 1 [Source:MGI Symbol;Acc:MGI:1859649]	Ctnnal1	5.18057	2.93359
											ENSMUSG00000017146	breast cancer 1, early onset [Source:MGI Symbol;Acc:MGI:104537]	Brca1	8.72681	6.57491		ENSMUSG00000044367	solute carrier family 16 (monocarboxylic acid transporters), member 13 [Source:MGI Symbol;Acc:MGI:1916559]	Slc16a13	5.18057	2.93359
											ENSMUSG00000020649	ribonucleotide reductase M2 [Source:MGI Symbol;Acc:MGI:98181]	Rrm2	10.9408	8.79076		ENSMUSG00000086124	RIKEN cDNA A530076I17 gene [Source:MGI Symbol;Acc:MGI:2443897]	A530076I17Rik	5.18057	2.93359
											ENSMUSG00000102744	RIKEN cDNA 5830444F18 gene [Source:MGI Symbol;Acc:MGI:2444780]	5830444F18Rik	9.75359	7.6046		ENSMUSG00000027447	cystatin C [Source:MGI Symbol;Acc:MGI:102519]	Cst3	14.4469	12.2012
											ENSMUSG00000043230	family with sequence similarity 124, member B [Source:MGI Symbol;Acc:MGI:3026880]	Fam124b	6.04633	3.89741		ENSMUSG00000031983	RIKEN cDNA 2310022B05 gene [Source:MGI Symbol;Acc:MGI:1916801]	2310022B05Rik	6.28809	4.04383
											ENSMUSG00000025145	leucine rich repeat containing 45 [Source:MGI Symbol;Acc:MGI:2387183]	Lrrc45	7.04419	4.89707		ENSMUSG00000026627	transmembrane protein 206 [Source:MGI Symbol;Acc:MGI:1914200]	Tmem206	6.63059	4.38683
											ENSMUSG00000037572	WD repeat and HMG-box DNA binding protein 1 [Source:MGI Symbol;Acc:MGI:2443514]	Wdhd1	8.84749	6.70418		ENSMUSG00000105740	predicted gene 42685 [Source:MGI Symbol;Acc:MGI:5662822]	Gm42685	6.18259	3.94363
											ENSMUSG00000001517	forkhead box M1 [Source:MGI Symbol;Acc:MGI:1347487]	Foxm1	7.52523	5.3824		ENSMUSG00000042523	dynein, axonemal, light chain 1 [Source:MGI Symbol;Acc:MGI:1921462]	Dnal1	6.06877	3.83594
											ENSMUSG00000021938	paraspeckle protein 1 [Source:MGI Symbol;Acc:MGI:1913895]	Pspc1	9.43476	7.29368		ENSMUSG00000014444	piezo-type mechanosensitive ion channel component 1 [Source:MGI Symbol;Acc:MGI:3603204]	Piezo1	5.52936	3.30063
											ENSMUSG00000113752	predicted gene, 47817 [Source:MGI Symbol;Acc:MGI:6097004]	Gm47817	6.52047	4.38264		ENSMUSG00000090386	Mir99a and Mirlet7c-1 host gene (non-protein coding) [Source:MGI Symbol;Acc:MGI:1919929]	Mir99ahg	5.52936	3.30063
											ENSMUSG00000029191	replication factor C (activator 1) 1 [Source:MGI Symbol;Acc:MGI:97891]	Rfc1	9.18083	7.0452		ENSMUSG00000035067	X-linked Kx blood group related 6 [Source:MGI Symbol;Acc:MGI:2447765]	Xkr6	5.94519	3.71957
											ENSMUSG00000048410	zinc finger protein 407 [Source:MGI Symbol;Acc:MGI:2685179]	Zfp407	8.95652	6.82282		ENSMUSG00000108943	predicted gene 44559 [Source:MGI Symbol;Acc:MGI:5753135]	Gm44559	6.2676	4.04383
											ENSMUSG00000034616	slingshot protein phosphatase 3 [Source:MGI Symbol;Acc:MGI:2683546]	Ssh3	5.44589	3.31279		ENSMUSG00000064037	GPN-loop GTPase 1 [Source:MGI Symbol;Acc:MGI:1921504]	Gpn1	7.31921	5.09594
											ENSMUSG00000116433	predicted gene, 49553 [Source:MGI Symbol;Acc:MGI:6155262]	Gm49553	7.48049	5.34764		ENSMUSG00000022262	dynein, axonemal, heavy chain 5 [Source:MGI Symbol;Acc:MGI:107718]	Dnah5	5.34606	3.12875
											ENSMUSG00000034247	pleckstrin homology domain containing, family M (with RUN domain) member 1 [Source:MGI Symbol;Acc:MGI:2443207]	Plekhm1	6.44264	4.31228		ENSMUSG00000036026	transmembrane protein 63b [Source:MGI Symbol;Acc:MGI:2387609]	Tmem63b	5.34606	3.12875
											ENSMUSG00000028099	polymerase (RNA) III (DNA directed) polypeptide C [Source:MGI Symbol;Acc:MGI:1921664]	Polr3c	7.24859	5.11941		ENSMUSG00000004637	WW domain-containing oxidoreductase [Source:MGI Symbol;Acc:MGI:1931237]	Wwox	6.59814	4.38683
											ENSMUSG00000004383	LARGE xylosyl- and glucuronyltransferase 1 [Source:MGI Symbol;Acc:MGI:1342270]	Large1	5.11893	2.99111		ENSMUSG00000028883	sema domain, immunoglobulin domain (Ig), short basic domain, secreted, (semaphorin) 3A [Source:MGI Symbol;Acc:MGI:107558]	Sema3a	5.66088	3.45419
											ENSMUSG00000034487	KDEL (Lys-Asp-Glu-Leu) containing 2 [Source:MGI Symbol;Acc:MGI:1923765]	Kdelc2	5.11893	2.99111		ENSMUSG00000109564	mucin 16 [Source:MGI Symbol;Acc:MGI:1920982]	Muc16	6.86689	4.66374
											ENSMUSG00000090761	predicted gene 17201 [Source:MGI Symbol;Acc:MGI:4938028]	Gm17201	5.11893	2.99111		ENSMUSG00000053040	aph1 homolog C, gamma secretase subunit [Source:MGI Symbol;Acc:MGI:1915568]	Aph1c	5.13604	2.93359
											ENSMUSG00000037833	SH2 domain containing 4B [Source:MGI Symbol;Acc:MGI:1925182]	Sh2d4b	6.28803	4.16033		ENSMUSG00000015396	CD83 antigen [Source:MGI Symbol;Acc:MGI:1328316]	Cd83	10.6783	8.47673
											ENSMUSG00000032400	zwilch kinetochore protein [Source:MGI Symbol;Acc:MGI:1915264]	Zwilch	7.92406	5.79738		ENSMUSG00000064105	cyclin M2 [Source:MGI Symbol;Acc:MGI:2151054]	Cnnm2	5.91915	3.71957
											ENSMUSG00000023827	1-acylglycerol-3-phosphate O-acyltransferase 4 (lysophosphatidic acid acyltransferase, delta) [Source:MGI Symbol;Acc:MGI:1915512]	Agpat4	7.66887	5.54465		ENSMUSG00000113987	RIKEN cDNA 4930453C13 gene [Source:MGI Symbol;Acc:MGI:1922143]	4930453C13Rik	6.42391	4.2255
											ENSMUSG00000053483	ubiquitin specific peptidase 21 [Source:MGI Symbol;Acc:MGI:1353665]	Usp21	6.97215	4.84817		ENSMUSG00000017652	CD40 antigen [Source:MGI Symbol;Acc:MGI:88336]	Cd40	7.42477	5.22961
											ENSMUSG00000028990	leucine zipper and CTNNBIP1 domain containing [Source:MGI Symbol;Acc:MGI:1916401]	Lzic	7.15408	5.03454		ENSMUSG00000032815	Fanconi anemia, complementation group A [Source:MGI Symbol;Acc:MGI:1341823]	Fanca	6.13814	3.94363
											ENSMUSG00000022033	PDZ binding kinase [Source:MGI Symbol;Acc:MGI:1289156]	Pbk	8.6596	6.54454		ENSMUSG00000085823	predicted gene 13012 [Source:MGI Symbol;Acc:MGI:3652270]	Gm13012	5.49452	3.30063
											ENSMUSG00000025133	integrator complex subunit 4 [Source:MGI Symbol;Acc:MGI:1917164]	Ints4	9.11545	7.00115		ENSMUSG00000038267	solute carrier family 22, member 23 [Source:MGI Symbol;Acc:MGI:1920352]	Slc22a23	7.50574	5.3123
											ENSMUSG00000030008	protease-associated domain containing 1 [Source:MGI Symbol;Acc:MGI:1920577]	Pradc1	6.27312	4.16033		ENSMUSG00000055737	growth hormone receptor [Source:MGI Symbol;Acc:MGI:95708]	Ghr	6.0206	3.83594
											ENSMUSG00000032350	glutamate-cysteine ligase, catalytic subunit [Source:MGI Symbol;Acc:MGI:104990]	Gclc	10.1026	7.98988		ENSMUSG00000000884	guanine nucleotide binding protein (G protein), beta polypeptide 1-like [Source:MGI Symbol;Acc:MGI:1338057]	Gnb1l	6.56494	4.38683
											ENSMUSG00000081651	predicted gene 15530 [Source:MGI Symbol;Acc:MGI:3782978]	Gm15530	7.90967	5.79738		ENSMUSG00000040265	dynamin 3 [Source:MGI Symbol;Acc:MGI:1341299]	Dnm3	6.56494	4.38683
											ENSMUSG00000063439	B9 protein domain 2 [Source:MGI Symbol;Acc:MGI:2387643]	B9d2	7.38662	5.2755		ENSMUSG00000072844	RIKEN cDNA G530011O06 gene [Source:MGI Symbol;Acc:MGI:3603513]	G530011O06Rik	5.30644	3.12875
											ENSMUSG00000074476	SPC24, NDC80 kinetochore complex component, homolog (S. cerevisiae) [Source:MGI Symbol;Acc:MGI:1914879]	Spc24	7.93357	5.82291		ENSMUSG00000034330	phospholipase C, gamma 2 [Source:MGI Symbol;Acc:MGI:97616]	Plcg2	7.06987	4.89597
											ENSMUSG00000020807	RIKEN cDNA 4933427D14 gene [Source:MGI Symbol;Acc:MGI:1921727]	4933427D14Rik	7.42085	5.31202		ENSMUSG00000041268	Dmx-like 2 [Source:MGI Symbol;Acc:MGI:2444630]	Dmxl2	5.89264	3.71957
											ENSMUSG00000079547	histocompatibility 2, class II, locus Mb1 [Source:MGI Symbol;Acc:MGI:95922]	H2-DMb1	6.34618	4.2383		ENSMUSG00000052512	neuron navigator 2 [Source:MGI Symbol;Acc:MGI:2183691]	Nav2	6.11538	3.94363
											ENSMUSG00000028124	glutamate-cysteine ligase, modifier subunit [Source:MGI Symbol;Acc:MGI:104995]	Gclm	8.63357	6.52911		ENSMUSG00000061533	centrosomal protein 128 [Source:MGI Symbol;Acc:MGI:1922466]	Cep128	7.25821	5.09594
											ENSMUSG00000097838	RIKEN cDNA C530050E15 gene [Source:MGI Symbol;Acc:MGI:2444135]	C530050E15Rik	6.18025	4.0779		ENSMUSG00000036885	Rho guanine nucleotide exchange factor (GEF) 26 [Source:MGI Symbol;Acc:MGI:1918053]	Arhgef26	5.75221	3.59297
											ENSMUSG00000079057	cytochrome P450, family 4, subfamily v, polypeptide 3 [Source:MGI Symbol;Acc:MGI:2142763]	Cyp4v3	6.84682	4.7451		ENSMUSG00000045312	lipoma HMGIC fusion partner-like 2 [Source:MGI Symbol;Acc:MGI:2145236]	Lhfpl2	5.75221	3.59297
											ENSMUSG00000108064	predicted gene, 44423 [Source:MGI Symbol;Acc:MGI:5690815]	Gm44423	7.44766	5.34764		ENSMUSG00000047798	CD300 molecule like family member F [Source:MGI Symbol;Acc:MGI:2442359]	Cd300lf	5.75221	3.59297
											ENSMUSG00000104291	RIKEN cDNA A130071D04 gene [Source:MGI Symbol;Acc:MGI:2444749]	A130071D04Rik	10.6425	8.54446		ENSMUSG00000044201	cell division cycle 25C [Source:MGI Symbol;Acc:MGI:88350]	Cdc25c	5.45881	3.30063
											ENSMUSG00000021461	Fanconi anemia, complementation group C [Source:MGI Symbol;Acc:MGI:95480]	Fancc	7.89513	5.79738		ENSMUSG00000022425	ectonucleotide pyrophosphatase/phosphodiesterase 2 [Source:MGI Symbol;Acc:MGI:1321390]	Enpp2	5.09011	2.93359
											ENSMUSG00000020185	E2F transcription factor 7 [Source:MGI Symbol;Acc:MGI:1289147]	E2f7	7.61075	5.51362		ENSMUSG00000037638	zinc finger and BTB domain containing 42 [Source:MGI Symbol;Acc:MGI:3644133]	Zbtb42	5.09011	2.93359
											ENSMUSG00000024121	ATPase, H+ transporting, lysosomal V0 subunit C [Source:MGI Symbol;Acc:MGI:88116]	Atp6v0c	6.94418	4.84817		ENSMUSG00000049456	olfactory receptor 1404 [Source:MGI Symbol;Acc:MGI:3031238]	Olfr1404	5.09011	2.93359
											ENSMUSG00000028582	coiled-coil and C2 domain containing 1B [Source:MGI Symbol;Acc:MGI:2443076]	Cc2d1b	5.99272	3.89741		ENSMUSG00000079429	maestro heat-like repeat family member 2A [Source:MGI Symbol;Acc:MGI:3705228]	Mroh2a	7.68641	5.53524
											ENSMUSG00000056055	S-antigen, retina and pineal gland (arrestin) [Source:MGI Symbol;Acc:MGI:98227]	Sag	5.08518	2.99111		ENSMUSG00000107083	predicted gene 43313 [Source:MGI Symbol;Acc:MGI:5663450]	Gm43313	7.09335	4.94862
											ENSMUSG00000092349	pluripotency associated transcript 17 [Source:MGI Symbol;Acc:MGI:3054967]	Platr17	5.08518	2.99111		ENSMUSG00000022033	PDZ binding kinase [Source:MGI Symbol;Acc:MGI:1289156]	Pbk	8.39718	6.25275
											ENSMUSG00000031504	RAB20, member RAS oncogene family [Source:MGI Symbol;Acc:MGI:102789]	Rab20	7.17027	5.0776		ENSMUSG00000021608	lysophosphatidylcholine acyltransferase 1 [Source:MGI Symbol;Acc:MGI:2384812]	Lpcat1	7.41549	5.27154
											ENSMUSG00000039943	phospholipase C, beta 4 [Source:MGI Symbol;Acc:MGI:107464]	Plcb4	8.42002	6.32982		ENSMUSG00000046295	ankyrin repeat and LEM domain containing 1 [Source:MGI Symbol;Acc:MGI:1918775]	Ankle1	5.59662	3.45419
											ENSMUSG00000053469	thyroglobulin [Source:MGI Symbol;Acc:MGI:98733]	Tg	8.48941	6.39935		ENSMUSG00000097423	predicted gene, 26522 [Source:MGI Symbol;Acc:MGI:5477016]	Gm26522	7.03392	4.89597
											ENSMUSG00000018648	dual specificity phosphatase 14 [Source:MGI Symbol;Acc:MGI:1927168]	Dusp14	10.8439	8.75473		ENSMUSG00000028607	carnitine palmitoyltransferase 2 [Source:MGI Symbol;Acc:MGI:109176]	Cpt2	6.59814	4.4612
											ENSMUSG00000103094	predicted gene, 37558 [Source:MGI Symbol;Acc:MGI:5610786]	Gm37558	9.16476	7.07738		ENSMUSG00000034652	CD300A molecule [Source:MGI Symbol;Acc:MGI:2443411]	Cd300a	5.26569	3.12875
											ENSMUSG00000051705	SUMO/sentrin specific peptidase 8 [Source:MGI Symbol;Acc:MGI:1918849]	Senp8	5.24656	3.1609		ENSMUSG00000042216	small G protein signaling modulator 1 [Source:MGI Symbol;Acc:MGI:107320]	Sgsm1	5.26569	3.12875
											ENSMUSG00000053684	cDNA sequence BC048403 [Source:MGI Symbol;Acc:MGI:2670984]	BC048403	5.87913	3.79792		ENSMUSG00000051817	SRY (sex determining region Y)-box 12 [Source:MGI Symbol;Acc:MGI:98360]	Sox12	5.26569	3.12875
											ENSMUSG00000001786	F-box protein 7 [Source:MGI Symbol;Acc:MGI:1917004]	Fbxo7	7.46088	5.3824		ENSMUSG00000098030	predicted gene 6771 [Source:MGI Symbol;Acc:MGI:3648467]	Gm6771	5.26569	3.12875
											ENSMUSG00000033970	replication factor C (activator 1) 3 [Source:MGI Symbol;Acc:MGI:1916513]	Rfc3	9.26426	7.18958		ENSMUSG00000102642	RIKEN cDNA A130048G24 gene [Source:MGI Symbol;Acc:MGI:2443520]	A130048G24Rik	5.26569	3.12875
											ENSMUSG00000031672	glutamatic-oxaloacetic transaminase 2, mitochondrial [Source:MGI Symbol;Acc:MGI:95792]	Got2	7.45429	5.3824		ENSMUSG00000027080	mediator complex subunit 19 [Source:MGI Symbol;Acc:MGI:1914234]	Med19	7.48813	5.35193
											ENSMUSG00000050052	testis development related protein [Source:MGI Symbol;Acc:MGI:1919398]	Tdrp	6.14792	4.0779		ENSMUSG00000055632	hemicentin 2 [Source:MGI Symbol;Acc:MGI:2677838]	Hmcn2	5.97077	3.83594
											ENSMUSG00000079499	RIKEN cDNA 6530402F18 gene [Source:MGI Symbol;Acc:MGI:1923470]	6530402F18Rik	7.58078	5.51362		ENSMUSG00000075031	histone cluster 1, H2bb [Source:MGI Symbol;Acc:MGI:2448377]	Hist1h2bb	6.97194	4.84132
											ENSMUSG00000019863	glutaminyl-tRNA synthase (glutamine-hydrolyzing)-like 1 [Source:MGI Symbol;Acc:MGI:1923813]	Qrsl1	6.96288	4.89707		ENSMUSG00000006732	methyltransferase like 1 [Source:MGI Symbol;Acc:MGI:1339986]	Mettl1	5.7224	3.59297
											ENSMUSG00000030500	solute carrier family 17 (sodium-dependent inorganic phosphate cotransporter), member 6 [Source:MGI Symbol;Acc:MGI:2156052]	Slc17a6	8.00752	5.9442		ENSMUSG00000024421	laminin, alpha 3 [Source:MGI Symbol;Acc:MGI:99909]	Lama3	5.7224	3.59297
											ENSMUSG00000042625	scaffold attachment factor B2 [Source:MGI Symbol;Acc:MGI:2146808]	Safb2	9.21049	7.14978		ENSMUSG00000098912	RIKEN cDNA 1500004A13 gene [Source:MGI Symbol;Acc:MGI:2442808]	1500004A13Rik	5.7224	3.59297
											ENSMUSG00000019796	low density lipoprotein receptor-related protein 11 [Source:MGI Symbol;Acc:MGI:2442989]	Lrp11	5.05061	2.99111		ENSMUSG00000036764	DnaJ heat shock protein family (Hsp40) member C12 [Source:MGI Symbol;Acc:MGI:1353428]	Dnajc12	8.46174	6.33416
											ENSMUSG00000070284	GDP-mannose pyrophosphorylase B [Source:MGI Symbol;Acc:MGI:2660880]	Gmppb	5.05061	2.99111		ENSMUSG00000045975	C2 calcium-dependent domain containing 2 [Source:MGI Symbol;Acc:MGI:1891883]	C2cd2	6.06877	3.94363
											ENSMUSG00000040929	regulatory factor X, 3 (influences HLA class II expression) [Source:MGI Symbol;Acc:MGI:106582]	Rfx3	8.38923	6.32982		ENSMUSG00000087651	RIKEN cDNA 1500009L16 gene [Source:MGI Symbol;Acc:MGI:1917034]	1500009L16Rik	8.55346	6.42986
											ENSMUSG00000031700	glutamic pyruvate transaminase (alanine aminotransferase) 2 [Source:MGI Symbol;Acc:MGI:1915391]	Gpt2	5.95585	3.89741		ENSMUSG00000019899	laminin, alpha 2 [Source:MGI Symbol;Acc:MGI:99912]	Lama2	5.4222	3.30063
											ENSMUSG00000044783	Holliday junction recognition protein [Source:MGI Symbol;Acc:MGI:2685821]	Hjurp	10.0302	7.97287		ENSMUSG00000035493	transforming growth factor, beta induced [Source:MGI Symbol;Acc:MGI:99959]	Tgfbi	8.01002	5.89855
											ENSMUSG00000099481	Xrcc1 N-terminal domain containing 1 [Source:MGI Symbol;Acc:MGI:5546359]	Xndc1	7.53776	5.48192		ENSMUSG00000023032	solute carrier family 4 (anion exchanger), member 8 [Source:MGI Symbol;Acc:MGI:1928745]	Slc4a8	7.77618	5.66678
											ENSMUSG00000046101	minichromosome maintenance domain containing 2 [Source:MGI Symbol;Acc:MGI:3045334]	Mcmdc2	5.21569	3.1609		ENSMUSG00000012187	monoacylglycerol O-acyltransferase 1 [Source:MGI Symbol;Acc:MGI:1915643]	Mogat1	5.94519	3.83594
											ENSMUSG00000034064	protein O-glucosyltransferase 1 [Source:MGI Symbol;Acc:MGI:2444232]	Poglut1	8.41663	6.365		ENSMUSG00000071855	coiled-coil domain containing 112 [Source:MGI Symbol;Acc:MGI:1918800]	Ccdc112	5.94519	3.83594
											ENSMUSG00000028613	low density lipoprotein receptor-related protein 8, apolipoprotein e receptor [Source:MGI Symbol;Acc:MGI:1340044]	Lrp8	8.27037	6.21879		ENSMUSG00000033961	zinc finger protein 446 [Source:MGI Symbol;Acc:MGI:2442185]	Zfp446	5.56338	3.45419
											ENSMUSG00000117814	Novel transcript	AC122442.1	6.28803	4.2383		ENSMUSG00000022416	calcium channel, voltage-dependent, alpha 1I subunit [Source:MGI Symbol;Acc:MGI:2178051]	Cacna1i	5.04266	2.93359
											ENSMUSG00000086331	predicted gene 16310 [Source:MGI Symbol;Acc:MGI:3826522]	Gm16310	7.82017	5.77138		ENSMUSG00000090966	vomeronasal 2, receptor 116 [Source:MGI Symbol;Acc:MGI:3646674]	Vmn2r116	5.04266	2.93359
											ENSMUSG00000101856	RIKEN cDNA 1700096K18 gene [Source:MGI Symbol;Acc:MGI:1920821]	1700096K18Rik	5.49812	3.4502		ENSMUSG00000103553	predicted gene, 38218 [Source:MGI Symbol;Acc:MGI:5611446]	Gm38218	5.04266	2.93359
											ENSMUSG00000036333	kinase D-interacting substrate 220 [Source:MGI Symbol;Acc:MGI:1924730]	Kidins220	9.45142	7.40775		ENSMUSG00000033792	ATPase, Cu++ transporting, alpha polypeptide [Source:MGI Symbol;Acc:MGI:99400]	Atp7a	7.67089	5.56927
											ENSMUSG00000096054	spectrin repeat containing, nuclear envelope 1 [Source:MGI Symbol;Acc:MGI:1927152]	Syne1	8.33641	6.29375		ENSMUSG00000061751	kalirin, RhoGEF kinase [Source:MGI Symbol;Acc:MGI:2685385]	Kalrn	6.04489	3.94363
											ENSMUSG00000102602	RIKEN cDNA A930004J17 gene [Source:MGI Symbol;Acc:MGI:2442442]	A930004J17Rik	8.27786	6.2379		ENSMUSG00000020546	syntaxin binding protein 4 [Source:MGI Symbol;Acc:MGI:1342296]	Stxbp4	5.69197	3.59297
											ENSMUSG00000044005	glutaminase 2 (liver, mitochondrial) [Source:MGI Symbol;Acc:MGI:2143539]	Gls2	6.93473	4.89707		ENSMUSG00000054932	alpha fetoprotein [Source:MGI Symbol;Acc:MGI:87951]	Afp	5.69197	3.59297
											ENSMUSG00000021819	zinc finger SWIM-type containing 8 [Source:MGI Symbol;Acc:MGI:1919156]	Zswim8	8.59511	6.5598		ENSMUSG00000032387	RNA binding protein with multiple splicing 2 [Source:MGI Symbol;Acc:MGI:1919223]	Rbpms2	5.22375	3.12875
											ENSMUSG00000028018	glutathione S-transferase, C-terminal domain containing [Source:MGI Symbol;Acc:MGI:1914803]	Gstcd	8.17331	6.13973		ENSMUSG00000038604	RHO family interacting cell polarization regulator 1 [Source:MGI Symbol;Acc:MGI:1922937]	Ripor1	5.22375	3.12875
											ENSMUSG00000027076	translocase of inner mitochondrial membrane 10 [Source:MGI Symbol;Acc:MGI:1353429]	Timm10	7.51259	5.48192		ENSMUSG00000039760	interleukin 22 receptor, alpha 2 [Source:MGI Symbol;Acc:MGI:2665114]	Il22ra2	5.22375	3.12875
											ENSMUSG00000047344	LanC lantibiotic synthetase component C-like 3 (bacterial) [Source:MGI Symbol;Acc:MGI:2443335]	Lancl3	6.66456	4.6341		ENSMUSG00000097138	predicted gene, 26625 [Source:MGI Symbol;Acc:MGI:5477119]	Gm26625	6.13814	4.04383
											ENSMUSG00000032187	SWI/SNF related, matrix associated, actin dependent regulator of chromatin, subfamily a, member 4 [Source:MGI Symbol;Acc:MGI:88192]	Smarca4	8.8144	6.78435		ENSMUSG00000106457	predicted gene 42585 [Source:MGI Symbol;Acc:MGI:5662722]	Gm42585	6.69339	4.59934
											ENSMUSG00000037148	Rho GTPase activating protein 10 [Source:MGI Symbol;Acc:MGI:1925764]	Arhgap10	6.82654	4.79756		ENSMUSG00000040838	predicted gene 11639 [Source:MGI Symbol;Acc:MGI:3651790]	Gm11639	6.54804	4.4612
											ENSMUSG00000043439	elongin BC and polycomb repressive complex 2 associated protein [Source:MGI Symbol;Acc:MGI:2143991]	Epop	7.01759	4.99016		ENSMUSG00000005125	N-myc downstream regulated gene 1 [Source:MGI Symbol;Acc:MGI:1341799]	Ndrg1	8.42057	6.33416
											ENSMUSG00000022568	scribbled planar cell polarity [Source:MGI Symbol;Acc:MGI:2145950]	Scrib	8.06059	6.03439		ENSMUSG00000036062	PHD finger protein 24 [Source:MGI Symbol;Acc:MGI:2140712]	Phf24	5.38463	3.30063
											ENSMUSG00000060657	meiosis regulator and mRNA stability 1 [Source:MGI Symbol;Acc:MGI:2444505]	Marf1	9.11336	7.08795		ENSMUSG00000048647	exonuclease 3'-5' domain containing 1 [Source:MGI Symbol;Acc:MGI:3045306]	Exd1	5.38463	3.30063
											ENSMUSG00000018428	A kinase (PRKA) anchor protein 1 [Source:MGI Symbol;Acc:MGI:104729]	Akap1	5.47224	3.4502		ENSMUSG00000107151	predicted gene 43810 [Source:MGI Symbol;Acc:MGI:5663947]	Gm43810	5.38463	3.30063
											ENSMUSG00000031137	fibroblast growth factor 13 [Source:MGI Symbol;Acc:MGI:109178]	Fgf13	5.47224	3.4502		ENSMUSG00000020744	solute carrier family 25 (mitochondrial thiamine pyrophosphate carrier), member 19 [Source:MGI Symbol;Acc:MGI:1914533]	Slc25a19	6.67795	4.59934
											ENSMUSG00000034917	tight junction protein 3 [Source:MGI Symbol;Acc:MGI:1351650]	Tjp3	5.47224	3.4502		ENSMUSG00000034584	exophilin 5 [Source:MGI Symbol;Acc:MGI:2443248]	Exph5	6.0206	3.94363
											ENSMUSG00000105460	predicted gene 42671 [Source:MGI Symbol;Acc:MGI:5662808]	Gm42671	5.71227	3.69106		ENSMUSG00000029765	plexin A4 [Source:MGI Symbol;Acc:MGI:2179061]	Plxna4	7.54032	5.46469
											ENSMUSG00000034218	ataxia telangiectasia mutated [Source:MGI Symbol;Acc:MGI:107202]	Atm	8.77789	6.75812		ENSMUSG00000034744	N-acetylglucosamine kinase [Source:MGI Symbol;Acc:MGI:1860418]	Nagk	7.54032	5.46469
											ENSMUSG00000032411	transcription factor Dp 2 [Source:MGI Symbol;Acc:MGI:107167]	Tfdp2	8.95184	6.93244		ENSMUSG00000031860	pre B cell leukemia homeobox 4 [Source:MGI Symbol;Acc:MGI:1931321]	Pbx4	5.52936	3.45419
											ENSMUSG00000028312	structural maintenance of chromosomes 2 [Source:MGI Symbol;Acc:MGI:106067]	Smc2	11.5139	9.49567		ENSMUSG00000031015	SWA-70 protein [Source:MGI Symbol;Acc:MGI:1298390]	Swap70	8.79811	6.72975
											ENSMUSG00000111212	predicted gene, 47087 [Source:MGI Symbol;Acc:MGI:6095814]	Gm47087	7.70821	5.69048		ENSMUSG00000042129	Ras association (RalGDS/AF-6) domain family member 4 [Source:MGI Symbol;Acc:MGI:2386853]	Rassf4	7.11645	5.04849
											ENSMUSG00000034007	S phase cyclin A-associated protein in the ER [Source:MGI Symbol;Acc:MGI:1925976]	Scaper	8.59211	6.57491		ENSMUSG00000024913	low density lipoprotein receptor-related protein 5 [Source:MGI Symbol;Acc:MGI:1278315]	Lrp5	5.66088	3.59297
											ENSMUSG00000022142	nucleoporin 155 [Source:MGI Symbol;Acc:MGI:2181182]	Nup155	9.46461	7.44933		ENSMUSG00000032477	cell division cycle 25A [Source:MGI Symbol;Acc:MGI:103198]	Cdc25a	6.78275	4.7254
											ENSMUSG00000063236	RIKEN cDNA 1110038F14 gene [Source:MGI Symbol;Acc:MGI:2152337]	1110038F14Rik	7.93357	5.92074		ENSMUSG00000029624	pentatricopeptide repeat domain 1 [Source:MGI Symbol;Acc:MGI:1919049]	Ptcd1	5.89264	3.83594
											ENSMUSG00000022126	aconitate decarboxylase 1 [Source:MGI Symbol;Acc:MGI:103206]	Acod1	7.20996	5.19957		ENSMUSG00000104213	immunoglobulin heavy constant delta [Source:MGI Symbol;Acc:MGI:96447]	Ighd	6.44232	4.38683
											ENSMUSG00000034152	exocyst complex component 3 [Source:MGI Symbol;Acc:MGI:2443972]	Exoc3	9.00019	6.98992		ENSMUSG00000006641	solute carrier family 5 (sodium-dependent vitamin transporter), member 6 [Source:MGI Symbol;Acc:MGI:2660847]	Slc5a6	6.09227	4.04383
											ENSMUSG00000037474	denticleless E3 ubiquitin protein ligase [Source:MGI Symbol;Acc:MGI:1924093]	Dtl	9.99424	7.98423		ENSMUSG00000025105	basonuclin 1 [Source:MGI Symbol;Acc:MGI:1097164]	Bnc1	5.34606	3.30063
											ENSMUSG00000023965	F-box and leucine-rich repeat protein 17 [Source:MGI Symbol;Acc:MGI:1354704]	Fbxl17	9.08161	7.07738		ENSMUSG00000028125	ATP-binding cassette, sub-family A (ABC1), member 4 [Source:MGI Symbol;Acc:MGI:109424]	Abca4	5.34606	3.30063
											ENSMUSG00000017716	baculoviral IAP repeat-containing 5 [Source:MGI Symbol;Acc:MGI:1203517]	Birc5	10.0101	8.00669		ENSMUSG00000102691	predicted gene, 37780 [Source:MGI Symbol;Acc:MGI:5611008]	Gm37780	5.34606	3.30063
											ENSMUSG00000020268	LYR motif containing 7 [Source:MGI Symbol;Acc:MGI:1922780]	Lyrm7	6.081	4.0779		ENSMUSG00000116727	predicted gene 8881 [Source:MGI Symbol;Acc:MGI:3645849]	Gm8881	5.34606	3.30063
											ENSMUSG00000066571	RIKEN cDNA 4931406P16 gene [Source:MGI Symbol;Acc:MGI:1924311]	4931406P16Rik	7.57472	5.57501		ENSMUSG00000021388	asporin [Source:MGI Symbol;Acc:MGI:1913945]	Aspn	8.06449	6.02652
											ENSMUSG00000072294	Kruppel-like factor 12 [Source:MGI Symbol;Acc:MGI:1333796]	Klf12	5.57309	3.57565		ENSMUSG00000026683	NUF2, NDC80 kinetochore complex component [Source:MGI Symbol;Acc:MGI:1914227]	Nuf2	7.60708	5.56927
											ENSMUSG00000035202	leucyl-tRNA synthetase, mitochondrial [Source:MGI Symbol;Acc:MGI:2142973]	Lars2	12.1807	10.1834		ENSMUSG00000031379	pirin [Source:MGI Symbol;Acc:MGI:1916906]	Pir	6.42391	4.38683
											ENSMUSG00000021411	PX domain containing 1 [Source:MGI Symbol;Acc:MGI:1914145]	Pxdc1	6.68724	4.69067		ENSMUSG00000050919	zinc finger protein 366 [Source:MGI Symbol;Acc:MGI:2178429]	Zfp366	7.9078	5.87153
											ENSMUSG00000030789	integrin alpha X [Source:MGI Symbol;Acc:MGI:96609]	Itgax	5.44589	3.4502		ENSMUSG00000032311	neuregulin 4 [Source:MGI Symbol;Acc:MGI:1933833]	Nrg4	5.62911	3.59297
											ENSMUSG00000033031	cell proliferation regulating inhibitor of protein phosphatase 2A [Source:MGI Symbol;Acc:MGI:2146335]	Cip2a	9.90999	7.91469		ENSMUSG00000055485	suppressor of glucose, autophagy associated 1 [Source:MGI Symbol;Acc:MGI:2444575]	Soga1	5.62911	3.59297
											ENSMUSG00000027306	nucleolar and spindle associated protein 1 [Source:MGI Symbol;Acc:MGI:2675669]	Nusap1	10.3972	8.4035		ENSMUSG00000071713	colony stimulating factor 2 receptor, beta, low-affinity (granulocyte-macrophage) [Source:MGI Symbol;Acc:MGI:1339759]	Csf2rb	9.12296	7.08762
											ENSMUSG00000012117	dehydrodolichyl diphosphate synthase [Source:MGI Symbol;Acc:MGI:1914672]	Dhdds	7.0703	5.0776		ENSMUSG00000005533	insulin-like growth factor I receptor [Source:MGI Symbol;Acc:MGI:96433]	Igf1r	6.49615	4.4612
											ENSMUSG00000040321	zinc finger protein 770 [Source:MGI Symbol;Acc:MGI:2445100]	Zfp770	8.06925	6.07745		ENSMUSG00000047515	cDNA sequence BC049715 [Source:MGI Symbol;Acc:MGI:3605234]	BC049715	6.49615	4.4612
											ENSMUSG00000041650	propionyl-Coenzyme A carboxylase, alpha polypeptide [Source:MGI Symbol;Acc:MGI:97499]	Pcca	7.26376	5.2755		ENSMUSG00000022329	serine/threonine kinase 3 [Source:MGI Symbol;Acc:MGI:1928487]	Stk3	7.46132	5.42807
											ENSMUSG00000090698	apolipoprotein L domain containing 1 [Source:MGI Symbol;Acc:MGI:2685921]	Apold1	6.78509	4.79756		ENSMUSG00000031539	adaptor-related protein complex 3, mu 2 subunit [Source:MGI Symbol;Acc:MGI:1929214]	Ap3m2	7.56571	5.53524
											ENSMUSG00000003283	hemopoietic cell kinase [Source:MGI Symbol;Acc:MGI:96052]	Hck	6.21188	4.2383		ENSMUSG00000043832	C-type lectin domain family 4, member a3 [Source:MGI Symbol;Acc:MGI:1920399]	Clec4a3	7.87431	5.844
											ENSMUSG00000001755	Coenzyme A synthase [Source:MGI Symbol;Acc:MGI:1918993]	Coasy	5.54853	3.57565		ENSMUSG00000045140	phosphatidylinositol glycan anchor biosynthesis, class W [Source:MGI Symbol;Acc:MGI:1917575]	Pigw	5.86562	3.83594
											ENSMUSG00000033065	phosphofructokinase, muscle [Source:MGI Symbol;Acc:MGI:97548]	Pfkm	6.60626	4.6341		ENSMUSG00000021983	ATPase, aminophospholipid transporter-like, class I, type 8A, member 2 [Source:MGI Symbol;Acc:MGI:1354710]	Atp8a2	5.97077	3.94363
											ENSMUSG00000086410	predicted gene 16158 [Source:MGI Symbol;Acc:MGI:3801750]	Gm16158	6.60626	4.6341		ENSMUSG00000042453	reelin [Source:MGI Symbol;Acc:MGI:103022]	Reln	6.06877	4.04383
											ENSMUSG00000105986	predicted gene 43065 [Source:MGI Symbol;Acc:MGI:5663202]	Gm43065	8.33641	6.365		ENSMUSG00000051396	predicted gene 45902 [Source:MGI Symbol;Acc:MGI:5805017]	Gm45902	6.06877	4.04383
											ENSMUSG00000029291	RUN and FYVE domain containing 3 [Source:MGI Symbol;Acc:MGI:106484]	Rufy3	6.5455	4.57523		ENSMUSG00000062991	neuregulin 1 [Source:MGI Symbol;Acc:MGI:96083]	Nrg1	6.06877	4.04383
											ENSMUSG00000031441	ATPase, class VI, type 11A [Source:MGI Symbol;Acc:MGI:1354735]	Atp11a	8.97045	7.00115		ENSMUSG00000038010	coiled-coil domain containing 138 [Source:MGI Symbol;Acc:MGI:1923388]	Ccdc138	6.47843	4.4612
											ENSMUSG00000020946	golgi SNAP receptor complex member 2 [Source:MGI Symbol;Acc:MGI:1927204]	Gosr2	7.99848	6.03439		ENSMUSG00000003134	TBC1 domain family, member 8 [Source:MGI Symbol;Acc:MGI:1927225]	Tbc1d8	9.34212	7.32519
											ENSMUSG00000029026	transformation related protein 73 [Source:MGI Symbol;Acc:MGI:1336991]	Trp73	5.27678	3.31279		ENSMUSG00000035126	WD repeat domain 78 [Source:MGI Symbol;Acc:MGI:2385328]	Wdr78	6.90718	4.89597
											ENSMUSG00000049932	H2A histone family, member X [Source:MGI Symbol;Acc:MGI:102688]	H2afx	8.84749	6.88474		ENSMUSG00000029001	F-box protein 44 [Source:MGI Symbol;Acc:MGI:1354744]	Fbxo44	5.13604	3.12875
											ENSMUSG00000028114	methyltransferase like 14 [Source:MGI Symbol;Acc:MGI:2442926]	Mettl14	8.23617	6.27537		ENSMUSG00000053965	phosphodiesterase 5A, cGMP-specific [Source:MGI Symbol;Acc:MGI:2651499]	Pde5a	5.13604	3.12875
											ENSMUSG00000030337	vesicle-associated membrane protein 1 [Source:MGI Symbol;Acc:MGI:1313276]	Vamp1	8.28902	6.32982		ENSMUSG00000056973	carboxylesterase 1D [Source:MGI Symbol;Acc:MGI:2148202]	Ces1d	5.13604	3.12875
											ENSMUSG00000020380	RAD50 double strand break repair protein [Source:MGI Symbol;Acc:MGI:109292]	Rad50	9.08802	7.12946		ENSMUSG00000053469	thyroglobulin [Source:MGI Symbol;Acc:MGI:98733]	Tg	8.10548	6.09819
											ENSMUSG00000037020	WD repeat domain 62 [Source:MGI Symbol;Acc:MGI:1923696]	Wdr62	6.19615	4.2383		ENSMUSG00000079108	signal recognition particle 54C [Source:MGI Symbol;Acc:MGI:3714359]	Srp54c	5.30644	3.30063
											ENSMUSG00000025436	ATP23 metallopeptidase and ATP synthase assembly factor homolog [Source:MGI Symbol;Acc:MGI:1916984]	Atp23	6.46905	4.51384		ENSMUSG00000103076	predicted gene, 37902 [Source:MGI Symbol;Acc:MGI:5611130]	Gm37902	5.30644	3.30063
											ENSMUSG00000026694	methyltransferase like 13 [Source:MGI Symbol;Acc:MGI:1918699]	Mettl13	6.40209	4.44973		ENSMUSG00000114501	predicted gene, 48582 [Source:MGI Symbol;Acc:MGI:6098150]	Gm48582	5.30644	3.30063
											ENSMUSG00000012126	UBX domain protein 11 [Source:MGI Symbol;Acc:MGI:1914836]	Ubxn11	6.02868	4.0779		ENSMUSG00000020330	hyaluronan mediated motility receptor (RHAMM) [Source:MGI Symbol;Acc:MGI:104667]	Hmmr	8.93109	6.92634
											ENSMUSG00000021725	poly (ADP-ribose) polymerase family, member 8 [Source:MGI Symbol;Acc:MGI:1098713]	Parp8	9.55369	7.6046		ENSMUSG00000021573	tubulin polymerization promoting protein [Source:MGI Symbol;Acc:MGI:1920198]	Tppp	5.45881	3.45419
											ENSMUSG00000035545	leukocyte receptor cluster (LRC) member 8 [Source:MGI Symbol;Acc:MGI:2142195]	Leng8	8.16525	6.21879		ENSMUSG00000018909	arrestin, beta 1 [Source:MGI Symbol;Acc:MGI:99473]	Arrb1	5.59662	3.59297
											ENSMUSG00000048310	protein serine kinase H1 [Source:MGI Symbol;Acc:MGI:3528383]	Pskh1	6.25805	4.31228		ENSMUSG00000040621	gem nuclear organelle associated protein 8 [Source:MGI Symbol;Acc:MGI:2384300]	Gemin8	5.59662	3.59297
											ENSMUSG00000021569	thyroid hormone receptor interactor 13 [Source:MGI Symbol;Acc:MGI:1916966]	Trip13	8.22071	6.27537		ENSMUSG00000091239	vomeronasal 2, receptor 76 [Source:MGI Symbol;Acc:MGI:3761332]	Vmn2r76	5.59662	3.59297
											ENSMUSG00000051675	tripartite motif-containing 32 [Source:MGI Symbol;Acc:MGI:1917057]	Trim32	6.93473	4.99016		ENSMUSG00000062075	lamin B2 [Source:MGI Symbol;Acc:MGI:96796]	Lmnb2	6.66234	4.66374
											ENSMUSG00000113326	predicted gene, 47586 [Source:MGI Symbol;Acc:MGI:6096627]	Gm47586	10.3721	8.42866		ENSMUSG00000034361	copine II [Source:MGI Symbol;Acc:MGI:2387578]	Cpne2	6.78275	4.78452
											ENSMUSG00000055240	zinc finger protein 101 [Source:MGI Symbol;Acc:MGI:107547]	Zfp101	8.21682	6.27537		ENSMUSG00000042272	SEC14 and spectrin domains 1 [Source:MGI Symbol;Acc:MGI:1916262]	Sestd1	6.78275	4.78452
											ENSMUSG00000040084	BUB1B, mitotic checkpoint serine/threonine kinase [Source:MGI Symbol;Acc:MGI:1333889]	Bub1b	8.34	6.39935		ENSMUSG00000001300	ephrin B2 [Source:MGI Symbol;Acc:MGI:105097]	Efnb2	6.83938	4.84132
											ENSMUSG00000102503	predicted gene, 37370 [Source:MGI Symbol;Acc:MGI:5610598]	Gm37370	7.42085	5.48192		ENSMUSG00000044442	N-6 adenine-specific DNA methyltransferase 1 (putative) [Source:MGI Symbol;Acc:MGI:1915018]	N6amt1	7.09335	5.09594
											ENSMUSG00000003528	solute carrier family 25 (mitochondrial carrier, citrate transporter), member 1 [Source:MGI Symbol;Acc:MGI:1345283]	Slc25a1	6.09802	4.16033		ENSMUSG00000025969	neuropilin 2 [Source:MGI Symbol;Acc:MGI:1100492]	Nrp2	7.78341	5.78731
											ENSMUSG00000105694	predicted gene 43237 [Source:MGI Symbol;Acc:MGI:5663374]	Gm43237	7.38662	5.4495		ENSMUSG00000068101	centromere protein M [Source:MGI Symbol;Acc:MGI:1913820]	Cenpm	6.64655	4.66374
											ENSMUSG00000029071	dishevelled segment polarity protein 1 [Source:MGI Symbol;Acc:MGI:94941]	Dvl1	7.59884	5.66246		ENSMUSG00000031712	interleukin 15 [Source:MGI Symbol;Acc:MGI:103014]	Il15	7.61521	5.635
											ENSMUSG00000068101	centromere protein M [Source:MGI Symbol;Acc:MGI:1913820]	Cenpm	5.73421	3.79792		ENSMUSG00000061028	CLK4-associating serine/arginine rich protein [Source:MGI Symbol;Acc:MGI:1855695]	Clasrp	6.28809	4.30842
											ENSMUSG00000097379	predicted gene, 26873 [Source:MGI Symbol;Acc:MGI:5477367]	Gm26873	6.73155	4.79756		ENSMUSG00000009772	NUAK family, SNF1-like kinase, 2 [Source:MGI Symbol;Acc:MGI:1921387]	Nuak2	8.21119	6.23166
											ENSMUSG00000051246	Myb/SANT-like DNA-binding domain containing 1 [Source:MGI Symbol;Acc:MGI:2684990]	Msantd1	5.24656	3.31279		ENSMUSG00000117183	C2H2 zinc finger protein pseudogene	AC098880.2	6.20432	4.2255
											ENSMUSG00000031916	component of oligomeric golgi complex 8 [Source:MGI Symbol;Acc:MGI:2142885]	Cog8	7.05294	5.11941		ENSMUSG00000037617	sperm associated antigen 1 [Source:MGI Symbol;Acc:MGI:1349387]	Spag1	6.0206	4.04383
											ENSMUSG00000107962	predicted gene, 43980 [Source:MGI Symbol;Acc:MGI:5690372]	Gm43980	8.87738	6.94412		ENSMUSG00000028910	mitochondrial trans-2-enoyl-CoA reductase [Source:MGI Symbol;Acc:MGI:1349441]	Mecr	5.69197	3.71957
											ENSMUSG00000027999	phospholipase A2, group XIIA [Source:MGI Symbol;Acc:MGI:1913600]	Pla2g12a	7.91928	5.99		ENSMUSG00000113557	predicted gene, 47657 [Source:MGI Symbol;Acc:MGI:6096742]	Gm47657	5.56338	3.59297
											ENSMUSG00000030630	fumarylacetoacetate hydrolase [Source:MGI Symbol;Acc:MGI:95482]	Fah	6.16418	4.2383		ENSMUSG00000004902	solute carrier family 25 (mitochondrial carrier), member 18 [Source:MGI Symbol;Acc:MGI:1919053]	Slc25a18	5.4222	3.45419
											ENSMUSG00000047067	dual specificity phosphatase 28 [Source:MGI Symbol;Acc:MGI:1914696]	Dusp28	5.08518	3.1609		ENSMUSG00000082286	phosphatidylserine decarboxylase, pseudogene 1 [Source:MGI Symbol;Acc:MGI:3842428]	Pisd-ps1	5.4222	3.45419
											ENSMUSG00000039233	tubulin-specific chaperone E [Source:MGI Symbol;Acc:MGI:1917680]	Tbce	8.61299	6.69038		ENSMUSG00000038264	sema domain, immunoglobulin domain (Ig), and GPI membrane anchor, (semaphorin) 7A [Source:MGI Symbol;Acc:MGI:1306826]	Sema7a	6.63059	4.66374
											ENSMUSG00000026854	ubiquitin specific peptidase 20 [Source:MGI Symbol;Acc:MGI:1921520]	Usp20	5.49812	3.57565		ENSMUSG00000024039	cystathionine beta-synthase [Source:MGI Symbol;Acc:MGI:88285]	Cbs	5.09011	3.12875
											ENSMUSG00000031487	BRF2, RNA polymerase III transcription initiation factor 50kDa subunit [Source:MGI Symbol;Acc:MGI:1913903]	Brf2	5.49812	3.57565		ENSMUSG00000025665	ribosomal protein S6 kinase polypeptide 6 [Source:MGI Symbol;Acc:MGI:1914321]	Rps6ka6	5.09011	3.12875
											ENSMUSG00000027395	polymerase (RNA) I polypeptide B [Source:MGI Symbol;Acc:MGI:108014]	Polr1b	5.8188	3.89741		ENSMUSG00000028753	von Willebrand factor A domain containing 5B1 [Source:MGI Symbol;Acc:MGI:1922968]	Vwa5b1	5.09011	3.12875
											ENSMUSG00000040174	alkB homolog 3, alpha-ketoglutarate-dependent dioxygenase [Source:MGI Symbol;Acc:MGI:1916363]	Alkbh3	7.66316	5.74492		ENSMUSG00000102615	predicted gene, 37844 [Source:MGI Symbol;Acc:MGI:5611072]	Gm37844	5.09011	3.12875
											ENSMUSG00000038342	MLX interacting protein [Source:MGI Symbol;Acc:MGI:2141183]	Mlxip	9.74686	7.82909		ENSMUSG00000037315	jade family PHD finger 3 [Source:MGI Symbol;Acc:MGI:2148019]	Jade3	7.38727	5.42807
											ENSMUSG00000038264	sema domain, immunoglobulin domain (Ig), and GPI membrane anchor, (semaphorin) 7A [Source:MGI Symbol;Acc:MGI:1306826]	Sema7a	5.36381	3.4502		ENSMUSG00000031478	NIMA (never in mitosis gene a)-related expressed kinase 3 [Source:MGI Symbol;Acc:MGI:1344371]	Nek3	6.2676	4.30842
											ENSMUSG00000113927	RIKEN cDNA 5330409N07 gene [Source:MGI Symbol;Acc:MGI:2442687]	5330409N07Rik	5.36381	3.4502		ENSMUSG00000031072	ABCE maturation factor [Source:MGI Symbol;Acc:MGI:1919534]	LTO1	6.67795	4.7254
											ENSMUSG00000114584	predicted gene, 47694 [Source:MGI Symbol;Acc:MGI:6096803]	Gm47694	6.5455	4.6341		ENSMUSG00000010755	cysteinyl-tRNA synthetase [Source:MGI Symbol;Acc:MGI:1351477]	Cars	5.9959	4.04383
											ENSMUSG00000030214	phospholipase B domain containing 1 [Source:MGI Symbol;Acc:MGI:1914107]	Plbd1	6.14792	4.2383		ENSMUSG00000013076	angiomotin-like 1 [Source:MGI Symbol;Acc:MGI:1922973]	Amotl1	5.9959	4.04383
											ENSMUSG00000087305	RIKEN cDNA A430035B10 gene [Source:MGI Symbol;Acc:MGI:2443789]	A430035B10Rik	5.8987	3.99048		ENSMUSG00000030871	glutamyl-tRNA synthetase 2, mitochondrial [Source:MGI Symbol;Acc:MGI:1914667]	Ears2	6.61446	4.66374
											ENSMUSG00000026836	activin A receptor, type 1 [Source:MGI Symbol;Acc:MGI:87911]	Acvr1	6.65309	4.7451		ENSMUSG00000028700	protein O-linked mannose beta 1,2-N-acetylglucosaminyltransferase [Source:MGI Symbol;Acc:MGI:1915523]	Pomgnt1	6.47843	4.53192
											ENSMUSG00000002342	transmembrane protein 161A [Source:MGI Symbol;Acc:MGI:2384577]	Tmem161a	6.7532	4.84817		ENSMUSG00000019487	thyroid hormone receptor interactor 10 [Source:MGI Symbol;Acc:MGI:2146901]	Trip10	6.24681	4.30842
											ENSMUSG00000018362	karyopherin (importin) alpha 2 [Source:MGI Symbol;Acc:MGI:103561]	Kpna2	5.21569	3.31279		ENSMUSG00000014543	killer cell lectin-like receptor, subfamily A, member 17 [Source:MGI Symbol;Acc:MGI:2180674]	Klra17	7.03392	5.09594
											ENSMUSG00000006191	CDK5 regulatory subunit associated protein 1-like 1 [Source:MGI Symbol;Acc:MGI:1921765]	Cdkal1	9.06006	7.15984		ENSMUSG00000025938	solute carrier organic anion transporter family, member 5A1 [Source:MGI Symbol;Acc:MGI:2443431]	Slco5a1	7.03392	5.09594
											ENSMUSG00000015812	gonadotropin releasing hormone 1 [Source:MGI Symbol;Acc:MGI:95789]	Gnrh1	6.53304	4.6341		ENSMUSG00000033952	abnormal spindle microtubule assembly [Source:MGI Symbol;Acc:MGI:1334448]	Aspm	9.26411	7.33511
											ENSMUSG00000086199	breast carcinoma amplified sequence 3, opposite strand 1 [Source:MGI Symbol;Acc:MGI:1918739]	Bcas3os1	6.53304	4.6341		ENSMUSG00000005089	solute carrier family 1 (glial high affinity glutamate transporter), member 2 [Source:MGI Symbol;Acc:MGI:101931]	Slc1a2	5.22375	3.30063
											ENSMUSG00000070315	RIKEN cDNA 4930581F22 gene [Source:MGI Symbol;Acc:MGI:1926184]	4930581F22Rik	7.90967	6.01236		ENSMUSG00000031230	fibroblast growth factor 16 [Source:MGI Symbol;Acc:MGI:1931627]	Fgf16	5.86562	3.94363
											ENSMUSG00000034075	zinc finger, DHHC domain containing 5 [Source:MGI Symbol;Acc:MGI:1923573]	Zdhhc5	8.67953	6.78435		ENSMUSG00000036019	transmembrane and tetratricopeptide repeat containing 2 [Source:MGI Symbol;Acc:MGI:1914057]	Tmtc2	6.22572	4.30842
											ENSMUSG00000059791	nurim (nuclear envelope membrane protein) [Source:MGI Symbol;Acc:MGI:2146855]	Nrm	7.92882	6.03439		ENSMUSG00000022414	TGF-beta activated kinase 1/MAP3K7 binding protein 1 [Source:MGI Symbol;Acc:MGI:1913763]	Tab1	5.75221	3.83594
											ENSMUSG00000114213	RIKEN cDNA A430090L17 gene [Source:MGI Symbol;Acc:MGI:2442754]	A430090L17Rik	6.13148	4.2383		ENSMUSG00000017978	Ca2+-dependent activator protein for secretion 2 [Source:MGI Symbol;Acc:MGI:2443963]	Cadps2	5.04266	3.12875
											ENSMUSG00000032527	propionyl Coenzyme A carboxylase, beta polypeptide [Source:MGI Symbol;Acc:MGI:1914154]	Pccb	5.68999	3.79792		ENSMUSG00000042606	HIRA interacting protein 3 [Source:MGI Symbol;Acc:MGI:2142364]	Hirip3	7.812	5.89855
											ENSMUSG00000059323	tonsoku-like, DNA repair protein [Source:MGI Symbol;Acc:MGI:1919999]	Tonsl	7.30833	5.41634		ENSMUSG00000021947	crystallin, lambda 1 [Source:MGI Symbol;Acc:MGI:1915881]	Cryl1	6.13814	4.2255
											ENSMUSG00000059409	protein phosphatase 2, regulatory subunit B', delta [Source:MGI Symbol;Acc:MGI:2388481]	Ppp2r5d	6.27312	4.38264		ENSMUSG00000000876	peroxisomal membrane protein 4 [Source:MGI Symbol;Acc:MGI:1891701]	Pxmp4	7.8878	5.97669
											ENSMUSG00000017550	ATPase family, AAA domain containing 5 [Source:MGI Symbol;Acc:MGI:2442925]	Atad5	10.0044	8.114		ENSMUSG00000033703	fucokinase [Source:MGI Symbol;Acc:MGI:1916071]	Fuk	5.62911	3.71957
											ENSMUSG00000022425	ectonucleotide pyrophosphatase/phosphodiesterase 2 [Source:MGI Symbol;Acc:MGI:1321390]	Enpp2	6.78509	4.89707		ENSMUSG00000104675	predicted gene 43689 [Source:MGI Symbol;Acc:MGI:5663826]	Gm43689	5.62911	3.71957
											ENSMUSG00000022508	B cell leukemia/lymphoma 6 [Source:MGI Symbol;Acc:MGI:107187]	Bcl6	9.19078	7.30279		ENSMUSG00000031585	general transcription factor II E, polypeptide 2 (beta subunit) [Source:MGI Symbol;Acc:MGI:1915403]	Gtf2e2	8.72484	6.8173
											ENSMUSG00000003190	BCL2-like 12 (proline rich) [Source:MGI Symbol;Acc:MGI:1922986]	Bcl2l12	6.04633	4.16033		ENSMUSG00000111375	BTB (POZ) domain containing 8 [Source:MGI Symbol;Acc:MGI:3646208]	Btbd8	6.8532	4.94862
											ENSMUSG00000110444	predicted gene 10033 [Source:MGI Symbol;Acc:MGI:3642803]	Gm10033	8.14082	6.25676		ENSMUSG00000026276	septin 2 [Source:MGI Symbol;Acc:MGI:97298]	37500	6.28809	4.38683
											ENSMUSG00000069272	histone cluster 1, H2ae [Source:MGI Symbol;Acc:MGI:2448290]	Hist1h2ae	9.71273	7.82909		ENSMUSG00000025545	citrate lyase beta like [Source:MGI Symbol;Acc:MGI:1916884]	Clybl	6.20432	4.30842
											ENSMUSG00000040918	solute carrier family 19 (thiamine transporter), member 2 [Source:MGI Symbol;Acc:MGI:1928761]	Slc19a2	8.21292	6.32982		ENSMUSG00000048264	disco interacting protein 2 homolog C [Source:MGI Symbol;Acc:MGI:1920179]	Dip2c	5.83809	3.94363
											ENSMUSG00000033106	solute carrier family 7, member 6 opposite strand [Source:MGI Symbol;Acc:MGI:1916951]	Slc7a6os	8.42678	6.54454		ENSMUSG00000070425	Xndc1-transient receptor potential cation channel, subfamily C, member 2 readthrough [Source:MGI Symbol;Acc:MGI:5546370]	Xntrpc	5.34606	3.45419
											ENSMUSG00000009563	torsin family 2, member A [Source:MGI Symbol;Acc:MGI:1353596]	Tor2a	7.93831	6.05608		ENSMUSG00000028093	acid phosphatase 6, lysophosphatidic [Source:MGI Symbol;Acc:MGI:1931010]	Acp6	6.83938	4.94862
											ENSMUSG00000025395	DNA primase, p49 subunit [Source:MGI Symbol;Acc:MGI:97757]	Prim1	9.10917	7.22831		ENSMUSG00000036009	methyltransferase like 25 [Source:MGI Symbol;Acc:MGI:3041259]	Mettl25	6.11538	4.2255
											ENSMUSG00000058385	histone cluster 1, H2bg [Source:MGI Symbol;Acc:MGI:2448386]	Hist1h2bg	6.4559	4.57523		ENSMUSG00000024989	centrosomal protein 55 [Source:MGI Symbol;Acc:MGI:1921357]	Cep55	9.39267	7.50294
											ENSMUSG00000097536	RIKEN cDNA 2610037D02 gene [Source:MGI Symbol;Acc:MGI:1917290]	2610037D02Rik	7.39353	5.51362		ENSMUSG00000067071	hairy and enhancer of split 6 [Source:MGI Symbol;Acc:MGI:1859852]	Hes6	6.34787	4.4612
											ENSMUSG00000097099	predicted gene 9917 [Source:MGI Symbol;Acc:MGI:3704343]	Gm9917	5.77713	3.89741		ENSMUSG00000036281	small nuclear RNA activating complex, polypeptide 4 [Source:MGI Symbol;Acc:MGI:2443935]	Snapc4	5.7224	3.83594
											ENSMUSG00000060098	protein arginine N-methyltransferase 7 [Source:MGI Symbol;Acc:MGI:2384879]	Prmt7	6.57011	4.69067		ENSMUSG00000074646	RIKEN cDNA 6430550D23 gene [Source:MGI Symbol;Acc:MGI:2443361]	6430550D23Rik	5.7224	3.83594
											ENSMUSG00000105987	expressed sequence AI506816 [Source:MGI Symbol;Acc:MGI:2140929]	AI506816	6.57011	4.69067		ENSMUSG00000025155	dihydrouridine synthase 1-like (S. cerevisiae) [Source:MGI Symbol;Acc:MGI:1915980]	Dus1l	6.54804	4.66374
											ENSMUSG00000030878	cerebellar degeneration-related 2 [Source:MGI Symbol;Acc:MGI:1100885]	Cdr2	8.09067	6.21879		ENSMUSG00000027323	RAD51 recombinase [Source:MGI Symbol;Acc:MGI:97890]	Rad51	8.50176	6.62041
											ENSMUSG00000070305	myelin protein zero-like 3 [Source:MGI Symbol;Acc:MGI:2442647]	Mpzl3	8.09067	6.21879		ENSMUSG00000048960	phosphatidylinositol-3,4,5-trisphosphate-dependent Rac exchange factor 2 [Source:MGI Symbol;Acc:MGI:1923385]	Prex2	5.18057	3.30063
											ENSMUSG00000097119	RIKEN cDNA B230354K17 gene [Source:MGI Symbol;Acc:MGI:2443272]	B230354K17Rik	6.90602	5.03454		ENSMUSG00000045071	RIKEN cDNA E130308A19 gene [Source:MGI Symbol;Acc:MGI:2442164]	E130308A19Rik	7.22671	5.35193
											ENSMUSG00000020513	tubulin, delta 1 [Source:MGI Symbol;Acc:MGI:1891826]	Tubd1	5.18415	3.31279		ENSMUSG00000073421	histocompatibility 2, class II antigen A, beta 1 [Source:MGI Symbol;Acc:MGI:103070]	H2-Ab1	11.2216	9.34813
											ENSMUSG00000045316	fumarylacetoacetate hydrolase domain containing 1 [Source:MGI Symbol;Acc:MGI:1915886]	Fahd1	5.18415	3.31279		ENSMUSG00000001138	cyclin M3 [Source:MGI Symbol;Acc:MGI:2151055]	Cnnm3	6.53095	4.66374
											ENSMUSG00000048481	Myb-related transcription factor, partner of profilin [Source:MGI Symbol;Acc:MGI:2446472]	Mypop	5.18415	3.31279		ENSMUSG00000073102	dynein regulatory complex subunit 1 [Source:MGI Symbol;Acc:MGI:2685906]	Drc1	5.45881	3.59297
											ENSMUSG00000075273	tetratricopeptide repeat domain 30B [Source:MGI Symbol;Acc:MGI:1919671]	Ttc30b	5.18415	3.31279		ENSMUSG00000032826	ankyrin 2, brain [Source:MGI Symbol;Acc:MGI:88025]	Ank2	7.09335	5.22961
											ENSMUSG00000029326	enolase-phosphatase 1 [Source:MGI Symbol;Acc:MGI:1915120]	Enoph1	7.78906	5.92074		ENSMUSG00000029802	ATP binding cassette subfamily G member 2 (Junior blood group) [Source:MGI Symbol;Acc:MGI:1347061]	Abcg2	7.59067	5.7283
											ENSMUSG00000112822	RIKEN cDNA A130012E19 gene [Source:MGI Symbol;Acc:MGI:2443640]	A130012E19Rik	8.33282	6.46569		ENSMUSG00000026893	grancalcin [Source:MGI Symbol;Acc:MGI:1918521]	Gca	6.46048	4.59934
											ENSMUSG00000020770	unkempt family zinc finger [Source:MGI Symbol;Acc:MGI:2442456]	Unk	7.02651	5.16005		ENSMUSG00000103779	predicted gene, 36931 [Source:MGI Symbol;Acc:MGI:5610159]	Gm36931	7.046	5.18641
											ENSMUSG00000040414	solute carrier family 25, member 28 [Source:MGI Symbol;Acc:MGI:2180509]	Slc25a28	7.44101	5.57501		ENSMUSG00000024610	CD74 antigen (invariant polypeptide of major histocompatibility complex, class II antigen-associated) [Source:MGI Symbol;Acc:MGI:96534]	Cd74	10.7391	8.88062
											ENSMUSG00000018068	integrator complex subunit 2 [Source:MGI Symbol;Acc:MGI:1917672]	Ints2	8.93062	7.06673		ENSMUSG00000042286	stabilin 1 [Source:MGI Symbol;Acc:MGI:2178742]	Stab1	5.9959	4.13752
											ENSMUSG00000038290	Smg-6 homolog, nonsense mediated mRNA decay factor (C. elegans) [Source:MGI Symbol;Acc:MGI:2144117]	Smg6	7.91928	6.05608		ENSMUSG00000079144	RIKEN cDNA A130010J15 gene [Source:MGI Symbol;Acc:MGI:2441776]	A130010J15Rik	6.8532	4.99942
											ENSMUSG00000031681	SMAD family member 1 [Source:MGI Symbol;Acc:MGI:109452]	Smad1	7.34444	5.48192		ENSMUSG00000069633	peroxisomal biogenesis factor 11 gamma [Source:MGI Symbol;Acc:MGI:1920905]	Pex11g	5.30644	3.45419
											ENSMUSG00000113987	RIKEN cDNA 4930453C13 gene [Source:MGI Symbol;Acc:MGI:1922143]	4930453C13Rik	7.87057	6.01236		ENSMUSG00000079465	collagen, type IV, alpha 3 [Source:MGI Symbol;Acc:MGI:104688]	Col4a3	5.30644	3.45419
											ENSMUSG00000052565	histone cluster 1, H1d [Source:MGI Symbol;Acc:MGI:107502]	Hist1h1d	7.01759	5.16005		ENSMUSG00000075256	ceramide kinase-like [Source:MGI Symbol;Acc:MGI:3037816]	Cerkl	6.16054	4.30842
											ENSMUSG00000022364	TBC1 domain family, member 31 [Source:MGI Symbol;Acc:MGI:2684931]	Tbc1d31	8.38577	6.52911		ENSMUSG00000026197	zinc finger, AN1 type domain 2B [Source:MGI Symbol;Acc:MGI:1916068]	Zfand2b	7.27883	5.42807
											ENSMUSG00000034799	unc-13 homolog A [Source:MGI Symbol;Acc:MGI:3051532]	Unc13a	5.30638	3.4502		ENSMUSG00000093979	predicted gene 2237 [Source:MGI Symbol;Acc:MGI:3780407]	Gm2237	5.89264	4.04383
											ENSMUSG00000021737	proteasome (prosome, macropain) 26S subunit, non-ATPase, 6 [Source:MGI Symbol;Acc:MGI:1913663]	Psmd6	10.0554	8.19933		ENSMUSG00000002799	jagged 2 [Source:MGI Symbol;Acc:MGI:1098270]	Jag2	5.56338	3.71957
											ENSMUSG00000027086	FAST kinase domains 1 [Source:MGI Symbol;Acc:MGI:2444596]	Fastkd1	6.30279	4.44973		ENSMUSG00000021013	tetratricopeptide repeat domain 8 [Source:MGI Symbol;Acc:MGI:1923510]	Ttc8	5.56338	3.71957
											ENSMUSG00000108551	predicted gene, 20274 [Source:MGI Symbol;Acc:MGI:5012459]	Gm20274	6.30279	4.44973		ENSMUSG00000043257	phosphatidylinositol glycan anchor biosynthesis, class V [Source:MGI Symbol;Acc:MGI:2442480]	Pigv	6.73876	4.89597
											ENSMUSG00000053702	nebulette [Source:MGI Symbol;Acc:MGI:1921353]	Nebl	8.01201	6.15991		ENSMUSG00000110405	predicted gene 45534 [Source:MGI Symbol;Acc:MGI:5791370]	Gm45534	6.22572	4.38683
											ENSMUSG00000029283	cell division cycle 7 (S. cerevisiae) [Source:MGI Symbol;Acc:MGI:1309511]	Cdc7	8.39269	6.54454		ENSMUSG00000019235	ribosomal protein S6 kinase-like 1 [Source:MGI Symbol;Acc:MGI:2443413]	Rps6kl1	5.13604	3.30063
											ENSMUSG00000036845	lin-37 homolog (C. elegans) [Source:MGI Symbol;Acc:MGI:1922910]	Lin37	6.92522	5.0776		ENSMUSG00000025427	ring finger protein 165 [Source:MGI Symbol;Acc:MGI:2444521]	Rnf165	5.13604	3.30063
											ENSMUSG00000102157	predicted gene, 37470 [Source:MGI Symbol;Acc:MGI:5610698]	Gm37470	7.19422	5.34764		ENSMUSG00000066026	dehydrogenase/reductase (SDR family) member 3 [Source:MGI Symbol;Acc:MGI:1315215]	Dhrs3	5.97077	4.13752
											ENSMUSG00000036061	single-strand selective monofunctional uracil DNA glycosylase [Source:MGI Symbol;Acc:MGI:1918976]	Smug1	5.64436	3.79792		ENSMUSG00000047264	zinc finger protein 358 [Source:MGI Symbol;Acc:MGI:2153740]	Zfp358	5.4222	3.59297
											ENSMUSG00000002608	coiled-coil domain containing 97 [Source:MGI Symbol;Acc:MGI:1196455]	Ccdc97	7.78906	5.9442		ENSMUSG00000079043	FAST kinase domains 5 [Source:MGI Symbol;Acc:MGI:2139469]	Fastkd5	5.66088	3.83594
											ENSMUSG00000036057	protein tyrosine phosphatase, non-receptor type 23 [Source:MGI Symbol;Acc:MGI:2144837]	Ptpn23	6.96288	5.11941		ENSMUSG00000056413	ArfGAP with dual PH domains 1 [Source:MGI Symbol;Acc:MGI:2442201]	Adap1	6.54804	4.7254
											ENSMUSG00000030609	apoptosis enhancing nuclease [Source:MGI Symbol;Acc:MGI:1915298]	Aen	5.41905	3.57565		ENSMUSG00000026700	tumor necrosis factor (ligand) superfamily, member 4 [Source:MGI Symbol;Acc:MGI:104511]	Tnfsf4	9.17615	7.35475
											ENSMUSG00000039201	TBC1 domain family, member 25 [Source:MGI Symbol;Acc:MGI:2444862]	Tbc1d25	5.41905	3.57565		ENSMUSG00000047414	fibronectin leucine rich transmembrane protein 2 [Source:MGI Symbol;Acc:MGI:3603594]	Flrt2	6.04489	4.2255
											ENSMUSG00000021650	pentatricopeptide repeat domain 2 [Source:MGI Symbol;Acc:MGI:1916177]	Ptcd2	8.29272	6.44939		ENSMUSG00000005897	nuclear receptor subfamily 2, group C, member 1 [Source:MGI Symbol;Acc:MGI:1352465]	Nr2c1	6.70868	4.89597
											ENSMUSG00000035967	integrator complex subunit 6 like [Source:MGI Symbol;Acc:MGI:2442593]	Ints6l	9.65206	7.81006		ENSMUSG00000021294	kinesin family member 26A [Source:MGI Symbol;Acc:MGI:2447072]	Kif26a	5.26569	3.45419
											ENSMUSG00000024843	choline kinase alpha [Source:MGI Symbol;Acc:MGI:107760]	Chka	9.00019	7.15984		ENSMUSG00000034379	WD repeat domain 5B [Source:MGI Symbol;Acc:MGI:1916794]	Wdr5b	5.26569	3.45419
											ENSMUSG00000054455	vesicle-associated membrane protein, associated protein B and C [Source:MGI Symbol;Acc:MGI:1928744]	Vapb	6.91565	5.0776		ENSMUSG00000060206	zinc finger protein 462 [Source:MGI Symbol;Acc:MGI:107690]	Zfp462	5.26569	3.45419
											ENSMUSG00000050668	G patch domain containing 11 [Source:MGI Symbol;Acc:MGI:1858435]	Gpatch11	8.0165	6.1798		ENSMUSG00000037815	catenin (cadherin associated protein), alpha 1 [Source:MGI Symbol;Acc:MGI:88274]	Ctnna1	10.4999	8.6889
											ENSMUSG00000057440	membrane protein, palmitoylated 7 (MAGUK p55 subfamily member 7) [Source:MGI Symbol;Acc:MGI:1922989]	Mpp7	10.3817	8.54829		ENSMUSG00000079553	kinesin family member C1 [Source:MGI Symbol;Acc:MGI:109596]	Kifc1	5.52936	3.71957
											ENSMUSG00000030612	mitochondrial ribosomal protein L46 [Source:MGI Symbol;Acc:MGI:1914558]	Mrpl46	8.05188	6.21879		ENSMUSG00000024043	Rho GTPase activating protein 28 [Source:MGI Symbol;Acc:MGI:2147003]	Arhgap28	5.94519	4.13752
											ENSMUSG00000087177	RIKEN cDNA E130307A14 gene [Source:MGI Symbol;Acc:MGI:3036287]	E130307A14Rik	6.34618	4.51384		ENSMUSG00000039007	carboxypeptidase Q [Source:MGI Symbol;Acc:MGI:1889205]	Cpq	6.53095	4.7254
											ENSMUSG00000060703	CD302 antigen [Source:MGI Symbol;Acc:MGI:1913455]	Cd302	7.49341	5.66246		ENSMUSG00000020898	CTS telomere maintenance complex component 1 [Source:MGI Symbol;Acc:MGI:1916214]	Ctc1	7.5573	5.75811
											ENSMUSG00000050244	HEAT repeat containing 1 [Source:MGI Symbol;Acc:MGI:2442524]	Heatr1	8.70197	6.87257		ENSMUSG00000039911	splA/ryanodine receptor domain and SOCS box containing 1 [Source:MGI Symbol;Acc:MGI:1921896]	Spsb1	6.89388	5.09594
											ENSMUSG00000002308	CD320 antigen [Source:MGI Symbol;Acc:MGI:1860083]	Cd320	7.3727	5.54465		ENSMUSG00000058290	extra spindle pole bodies 1, separase [Source:MGI Symbol;Acc:MGI:2146156]	Espl1	7.94053	6.14407
											ENSMUSG00000103497	predicted gene, 37407 [Source:MGI Symbol;Acc:MGI:5610635]	Gm37407	7.06165	5.23804		ENSMUSG00000040464	GTP-binding protein 10 (putative) [Source:MGI Symbol;Acc:MGI:2385599]	Gtpbp10	6.32822	4.53192
											ENSMUSG00000079364	predicted gene 3558 [Source:MGI Symbol;Acc:MGI:3781735]	Gm3558	5.62099	3.79792		ENSMUSG00000038379	Ttk protein kinase [Source:MGI Symbol;Acc:MGI:1194921]	Ttk	7.79778	6.00182
											ENSMUSG00000058567	predicted gene 2531 [Source:MGI Symbol;Acc:MGI:3780699]	Gm2531	6.13148	4.31228		ENSMUSG00000006442	spermidine synthase [Source:MGI Symbol;Acc:MGI:102690]	Srm	7.95981	6.16647
											ENSMUSG00000019942	cyclin-dependent kinase 1 [Source:MGI Symbol;Acc:MGI:88351]	Cdk1	9.73331	7.91469		ENSMUSG00000030761	myosin VIIA [Source:MGI Symbol;Acc:MGI:104510]	Myo7a	5.38463	3.59297
											ENSMUSG00000039754	alkB homolog 4, lysine demethylase [Source:MGI Symbol;Acc:MGI:1919291]	Alkbh4	5.39169	3.57565		ENSMUSG00000039431	myotubularin related protein 7 [Source:MGI Symbol;Acc:MGI:1891693]	Mtmr7	5.38463	3.59297
											ENSMUSG00000108780	RIKEN cDNA 5430434F05 gene [Source:MGI Symbol;Acc:MGI:1925345]	5430434F05Rik	5.71227	3.89741		ENSMUSG00000026409	6-phosphofructo-2-kinase/fructose-2,6-biphosphatase 2 [Source:MGI Symbol;Acc:MGI:107815]	Pfkfb2	6.83938	5.04849
											ENSMUSG00000001942	sialic acid acetylesterase [Source:MGI Symbol;Acc:MGI:104803]	Siae	7.61075	5.79738		ENSMUSG00000046245	paired immunoglobin-like type 2 receptor alpha [Source:MGI Symbol;Acc:MGI:2450529]	Pilra	6.73876	4.94862
											ENSMUSG00000031090	NAD synthetase 1 [Source:MGI Symbol;Acc:MGI:1926164]	Nadsyn1	6.38831	4.57523		ENSMUSG00000003279	DLG associated protein 1 [Source:MGI Symbol;Acc:MGI:1346065]	Dlgap1	5.09011	3.30063
											ENSMUSG00000078908	MON1 homolog B, secretory traffciking associated [Source:MGI Symbol;Acc:MGI:1923231]	Mon1b	7.49983	5.69048		ENSMUSG00000036466	multiple EGF-like-domains 11 [Source:MGI Symbol;Acc:MGI:1920951]	Megf11	5.09011	3.30063
											ENSMUSG00000105572	predicted gene 43300 [Source:MGI Symbol;Acc:MGI:5663437]	Gm43300	7.22554	5.41634		ENSMUSG00000095217	histone cluster 1, H2bn [Source:MGI Symbol;Acc:MGI:2448407]	Hist1h2bn	5.09011	3.30063
											ENSMUSG00000109408	RIKEN cDNA A930037H05 gene [Source:MGI Symbol;Acc:MGI:1925689]	A930037H05Rik	9.12794	7.32082		ENSMUSG00000097476	predicted gene, 26583 [Source:MGI Symbol;Acc:MGI:5477077]	Gm26583	5.09011	3.30063
											ENSMUSG00000072889	nuclear transcription factor, X-box binding-like 1 [Source:MGI Symbol;Acc:MGI:1923646]	Nfxl1	8.08214	6.27537		ENSMUSG00000074802	growth arrest-specific 2 like 3 [Source:MGI Symbol;Acc:MGI:1918780]	Gas2l3	7.21605	5.42807
											ENSMUSG00000052369	transmembrane protein 106C [Source:MGI Symbol;Acc:MGI:1196384]	Tmem106c	5.87913	4.0779		ENSMUSG00000033610	pantothenate kinase 1 [Source:MGI Symbol;Acc:MGI:1922985]	Pank1	7.13918	5.35193
											ENSMUSG00000030301	coiled-coil domain containing 91 [Source:MGI Symbol;Acc:MGI:1914265]	Ccdc91	5.59724	3.79792		ENSMUSG00000030929	exoribonuclease 2 [Source:MGI Symbol;Acc:MGI:1918401]	Eri2	7.05799	5.27154
											ENSMUSG00000036534	solute carrier family 38, member 7 [Source:MGI Symbol;Acc:MGI:2679005]	Slc38a7	5.59724	3.79792		ENSMUSG00000031262	centromere protein I [Source:MGI Symbol;Acc:MGI:2147897]	Cenpi	8.60337	6.8173
											ENSMUSG00000043059	zinc finger protein 513 [Source:MGI Symbol;Acc:MGI:2141255]	Zfp513	5.59724	3.79792		ENSMUSG00000068747	sortilin 1 [Source:MGI Symbol;Acc:MGI:1338015]	Sort1	6.09227	4.30842
											ENSMUSG00000029190	DNA segment, Chr 5, ERATO Doi 579, expressed [Source:MGI Symbol;Acc:MGI:1261849]	D5Ertd579e	9.09863	7.30279		ENSMUSG00000038371	SET binding factor 2 [Source:MGI Symbol;Acc:MGI:1921831]	Sbf2	7.88107	6.09819
											ENSMUSG00000065147	small nucleolar RNA, H/ACA box 31 [Source:MGI Symbol;Acc:MGI:3819500]	Snora31	6.24282	4.44973		ENSMUSG00000024732	coiled-coil domain containing 86 [Source:MGI Symbol;Acc:MGI:1277220]	Ccdc86	6.67795	4.89597
											ENSMUSG00000041966	DDB1 and CUL4 associated factor 17 [Source:MGI Symbol;Acc:MGI:1923013]	Dcaf17	8.57701	6.78435		ENSMUSG00000044042	formin 1 [Source:MGI Symbol;Acc:MGI:101815]	Fmn1	5.91915	4.13752
											ENSMUSG00000025001	helicase, lymphoid specific [Source:MGI Symbol;Acc:MGI:106209]	Hells	10.8738	9.08262		ENSMUSG00000051498	toll-like receptor 6 [Source:MGI Symbol;Acc:MGI:1341296]	Tlr6	5.7224	3.94363
											ENSMUSG00000053101	G protein-coupled receptor 141 [Source:MGI Symbol;Acc:MGI:2672983]	Gpr141	6.9905	5.19957		ENSMUSG00000027243	harbinger transposase derived 1 [Source:MGI Symbol;Acc:MGI:2443194]	Harbi1	6.44232	4.66374
											ENSMUSG00000026205	solute carrier family 23 (nucleobase transporters), member 3 [Source:MGI Symbol;Acc:MGI:104516]	Slc23a3	6.02868	4.2383		ENSMUSG00000025198	ER lipid raft associated 1 [Source:MGI Symbol;Acc:MGI:2387613]	Erlin1	9.36642	7.58838
											ENSMUSG00000065979	calcineurin-like phosphoesterase domain containing 1 [Source:MGI Symbol;Acc:MGI:2443300]	Cpped1	7.13771	5.34764		ENSMUSG00000028973	ATP-binding cassette, sub-family B (MDR/TAP), member 8 [Source:MGI Symbol;Acc:MGI:1351667]	Abcb8	6.30829	4.53192
											ENSMUSG00000032114	solute carrier family 37 (glucose-6-phosphate transporter), member 4 [Source:MGI Symbol;Acc:MGI:1316650]	Slc37a4	7.27128	5.48192		ENSMUSG00000114185	predicted gene, 47662 [Source:MGI Symbol;Acc:MGI:6096750]	Gm47662	7.82608	6.05081
											ENSMUSG00000026683	NUF2, NDC80 kinetochore complex component [Source:MGI Symbol;Acc:MGI:1914227]	Nuf2	8.15309	6.365		ENSMUSG00000021318	GLI-Kruppel family member GLI3 [Source:MGI Symbol;Acc:MGI:95729]	Gli3	5.49452	3.71957
											ENSMUSG00000026833	olfactomedin 1 [Source:MGI Symbol;Acc:MGI:1860437]	Olfm1	5.77713	3.99048		ENSMUSG00000029669	tetraspanin 12 [Source:MGI Symbol;Acc:MGI:1889818]	Tspan12	5.49452	3.71957
											ENSMUSG00000038838	valyl-tRNA synthetase 2, mitochondrial [Source:MGI Symbol;Acc:MGI:1916165]	Vars2	6.36036	4.57523		ENSMUSG00000025912	myeloblastosis oncogene-like 1 [Source:MGI Symbol;Acc:MGI:99925]	Mybl1	6.16054	4.38683
											ENSMUSG00000001380	histidyl-tRNA synthetase [Source:MGI Symbol;Acc:MGI:108087]	Hars	9.2586	7.47371		ENSMUSG00000031399	family with sequence similarity 3, member A [Source:MGI Symbol;Acc:MGI:1913544]	Fam3a	6.16054	4.38683
											ENSMUSG00000032398	small nuclear RNA activating complex, polypeptide 5 [Source:MGI Symbol;Acc:MGI:1914282]	Snapc5	8.403	6.6193		ENSMUSG00000040084	BUB1B, mitotic checkpoint serine/threonine kinase [Source:MGI Symbol;Acc:MGI:1333889]	Bub1b	7.84695	6.0747
											ENSMUSG00000020232	high mobility group 20B [Source:MGI Symbol;Acc:MGI:1341190]	Hmg20b	7.38662	5.60476		ENSMUSG00000047221	family with sequence similarity 185, member A [Source:MGI Symbol;Acc:MGI:2140983]	Fam185a	6.86689	5.09594
											ENSMUSG00000029176	anaphase promoting complex subunit 4 [Source:MGI Symbol;Acc:MGI:1098673]	Anapc4	9.12794	7.34745		ENSMUSG00000021062	RAB15, member RAS oncogene family [Source:MGI Symbol;Acc:MGI:1916865]	Rab15	5.22375	3.45419
											ENSMUSG00000003099	protein phosphatase 5, catalytic subunit [Source:MGI Symbol;Acc:MGI:102666]	Ppp5c	7.29362	5.51362		ENSMUSG00000036620	mannoside acetylglucosaminyltransferase 4, isoenzyme B [Source:MGI Symbol;Acc:MGI:2143974]	Mgat4b	5.22375	3.45419
											ENSMUSG00000035683	maternal embryonic leucine zipper kinase [Source:MGI Symbol;Acc:MGI:106924]	Melk	8.07356	6.29375		ENSMUSG00000040658	2'-deoxynucleoside 5'-phosphate N-hydrolase 1 [Source:MGI Symbol;Acc:MGI:3039376]	Dnph1	5.22375	3.45419
											ENSMUSG00000113313	predicted gene, 32036 [Source:MGI Symbol;Acc:MGI:5591195]	Gm32036	6.85686	5.0776		ENSMUSG00000044702	partner and localizer of BRCA2 [Source:MGI Symbol;Acc:MGI:3040695]	Palb2	6.76823	4.99942
											ENSMUSG00000032485	SREBF chaperone [Source:MGI Symbol;Acc:MGI:2135958]	Scap	8.56175	6.78435		ENSMUSG00000022391	RAN GTPase activating protein 1 [Source:MGI Symbol;Acc:MGI:103071]	Rangap1	8.21655	6.44826
											ENSMUSG00000020680	TATA-box binding protein associated factor 15 [Source:MGI Symbol;Acc:MGI:1917689]	Taf15	9.10706	7.32975		ENSMUSG00000022034	establishment of sister chromatid cohesion N-acetyltransferase 2 [Source:MGI Symbol;Acc:MGI:1919238]	Esco2	9.76211	7.99739
											ENSMUSG00000027288	zinc finger protein 106 [Source:MGI Symbol;Acc:MGI:1270153]	Zfp106	8.6964	6.92066		ENSMUSG00000024622	HMG box domain containing 3 [Source:MGI Symbol;Acc:MGI:2441817]	Hmgxb3	6.22572	4.4612
											ENSMUSG00000076906	T cell receptor alpha joining 23 [Source:MGI Symbol;Acc:MGI:4439745]	Traj23	5.57309	3.79792		ENSMUSG00000026646	suppressor of variegation 3-9 2 [Source:MGI Symbol;Acc:MGI:1890396]	Suv39h2	7.66306	5.89855
											ENSMUSG00000031158	translocase of inner mitochondrial membrane 17b [Source:MGI Symbol;Acc:MGI:1343176]	Timm17b	8.43685	6.66236		ENSMUSG00000026275	protein phosphatase 1, regulatory subunit 7 [Source:MGI Symbol;Acc:MGI:1913635]	Ppp1r7	8.33453	6.57089
											ENSMUSG00000076911	T cell receptor alpha joining 18 [Source:MGI Symbol;Acc:MGI:4440521]	Traj18	7.12115	5.34764		ENSMUSG00000074994	glutamine and serine rich 1 [Source:MGI Symbol;Acc:MGI:2138986]	Qser1	6.81134	5.04849
											ENSMUSG00000028167	3-hydroxybutyrate dehydrogenase, type 2 [Source:MGI Symbol;Acc:MGI:1917022]	Bdh2	6.57011	4.79756		ENSMUSG00000058258	isopentenyl-diphosphate delta isomerase [Source:MGI Symbol;Acc:MGI:2442264]	Idi1	5.59662	3.83594
											ENSMUSG00000015880	non-SMC condensin I complex, subunit G [Source:MGI Symbol;Acc:MGI:1930197]	Ncapg	9.37666	7.6046		ENSMUSG00000053877	Snf2-related CREBBP activator protein [Source:MGI Symbol;Acc:MGI:2444036]	Srcap	6.06877	4.30842
											ENSMUSG00000084978	predicted gene 11655 [Source:MGI Symbol;Acc:MGI:3650998]	Gm11655	7.56862	5.79738		ENSMUSG00000034601	RIKEN cDNA 2700049A03 gene [Source:MGI Symbol;Acc:MGI:1924217]	2700049A03Rik	7.15042	5.3905
											ENSMUSG00000103772	predicted gene, 36933 [Source:MGI Symbol;Acc:MGI:5610161]	Gm36933	8.26661	6.49775		ENSMUSG00000023505	cell division cycle associated 3 [Source:MGI Symbol;Acc:MGI:1315198]	Cdca3	8.61558	6.85916
											ENSMUSG00000026622	NIMA (never in mitosis gene a)-related expressed kinase 2 [Source:MGI Symbol;Acc:MGI:109359]	Nek2	7.51259	5.74492		ENSMUSG00000079620	mucin 4 [Source:MGI Symbol;Acc:MGI:2153525]	Muc4	6.28809	4.53192
											ENSMUSG00000041238	retinoblastoma binding protein 8, endonuclease [Source:MGI Symbol;Acc:MGI:2442995]	Rbbp8	10.8369	9.06934		ENSMUSG00000022965	interferon gamma receptor 2 [Source:MGI Symbol;Acc:MGI:107654]	Ifngr2	6.98455	5.22961
											ENSMUSG00000041219	Rho GTPase activating protein 11A [Source:MGI Symbol;Acc:MGI:2444300]	Arhgap11a	9.45307	7.69033		ENSMUSG00000036411	RIKEN cDNA 9530077C05 gene [Source:MGI Symbol;Acc:MGI:1915533]	9530077C05Rik	5.34606	3.59297
											ENSMUSG00000020781	tRNA splicing endonuclease subunit 54 [Source:MGI Symbol;Acc:MGI:1923515]	Tsen54	5.83919	4.0779		ENSMUSG00000021715	CWC27 spliceosome-associated protein [Source:MGI Symbol;Acc:MGI:1914535]	Cwc27	7.94053	6.18853
											ENSMUSG00000028394	polymerase (DNA directed), epsilon 3 (p17 subunit) [Source:MGI Symbol;Acc:MGI:1933378]	Pole3	8.10758	6.34752		ENSMUSG00000109652	predicted gene 45555 [Source:MGI Symbol;Acc:MGI:5791391]	Gm45555	6.79711	5.04849
											ENSMUSG00000041506	RRP9, small subunit (SSU) processome component, homolog (yeast) [Source:MGI Symbol;Acc:MGI:2384313]	Rrp9	5.33538	3.57565		ENSMUSG00000097576	RIKEN cDNA D930030I03 gene [Source:MGI Symbol;Acc:MGI:2444245]	D930030I03Rik	5.69197	3.94363
											ENSMUSG00000021417	enoyl-Coenzyme A delta isomerase 2 [Source:MGI Symbol;Acc:MGI:1346064]	Eci2	8.0343	6.27537		ENSMUSG00000073176	zinc finger protein 449 [Source:MGI Symbol;Acc:MGI:1925869]	Zfp449	5.04266	3.30063
											ENSMUSG00000046605	UDP-GlcNAc:betaGal beta-1,3-N-acetylglucosaminyltransferase-like 1 [Source:MGI Symbol;Acc:MGI:2441705]	B3gntl1	5.918	4.16033		ENSMUSG00000028175	DEP domain containing 1a [Source:MGI Symbol;Acc:MGI:1923381]	Depdc1a	7.86069	6.12131
											ENSMUSG00000029119	mannosidase 2, alpha B2 [Source:MGI Symbol;Acc:MGI:1195262]	Man2b2	6.33186	4.57523		ENSMUSG00000022476	polymerase (RNA) III (DNA directed) polypeptide H [Source:MGI Symbol;Acc:MGI:1926179]	Polr3h	5.78141	4.04383
											ENSMUSG00000025014	deoxynucleotidyltransferase, terminal [Source:MGI Symbol;Acc:MGI:98659]	Dntt	5.44589	3.69106		ENSMUSG00000036208	nucleolus and neural progenitor protein [Source:MGI Symbol;Acc:MGI:2384836]	Nepro	5.78141	4.04383
											ENSMUSG00000041143	transmembrane and coiled-coil domains 4 [Source:MGI Symbol;Acc:MGI:1924306]	Tmco4	6.95356	5.19957		ENSMUSG00000026158	opioid growth factor receptor-like 1 [Source:MGI Symbol;Acc:MGI:1917405]	Ogfrl1	9.67532	7.94003
											ENSMUSG00000110647	predicted gene, 17745 [Source:MGI Symbol;Acc:MGI:5009823]	Gm17745	7.29362	5.54465		ENSMUSG00000027496	aurora kinase A [Source:MGI Symbol;Acc:MGI:894678]	Aurka	6.46048	4.7254
											ENSMUSG00000040820	holocarboxylase synthetase (biotin- [propriony-Coenzyme A-carboxylase (ATP-hydrolysing)] ligase) [Source:MGI Symbol;Acc:MGI:894646]	Hlcs	7.82529	6.07745		ENSMUSG00000103216	predicted gene, 37248 [Source:MGI Symbol;Acc:MGI:5610476]	Gm37248	8.49296	6.75953
											ENSMUSG00000050088	RIKEN cDNA 1600012H06 gene [Source:MGI Symbol;Acc:MGI:1915162]	1600012H06Rik	8.30743	6.5598		ENSMUSG00000017897	EYA transcriptional coactivator and phosphatase 2 [Source:MGI Symbol;Acc:MGI:109341]	Eya2	5.56338	3.83594
											ENSMUSG00000040365	tripartite motif-containing 41 [Source:MGI Symbol;Acc:MGI:2384814]	Trim41	7.92406	6.1798		ENSMUSG00000068748	protein tyrosine phosphatase, receptor type Z, polypeptide 1 [Source:MGI Symbol;Acc:MGI:97816]	Ptprz1	5.56338	3.83594
											ENSMUSG00000036281	small nuclear RNA activating complex, polypeptide 4 [Source:MGI Symbol;Acc:MGI:2443935]	Snapc4	5.73421	3.99048		ENSMUSG00000111505	predicted gene, 48673 [Source:MGI Symbol;Acc:MGI:6098292]	Gm48673	5.56338	3.83594
											ENSMUSG00000020708	protease (prosome, macropain) 26S subunit, ATPase 5 [Source:MGI Symbol;Acc:MGI:105047]	Psmc5	8.09067	6.34752		ENSMUSG00000039461	T cell leukemia translocation altered gene [Source:MGI Symbol;Acc:MGI:1918829]	Tcta	7.32914	5.60251
											ENSMUSG00000056531	coiled-coil domain containing 18 [Source:MGI Symbol;Acc:MGI:1922974]	Ccdc18	8.14082	6.39935		ENSMUSG00000028576	intraflagellar transport 74 [Source:MGI Symbol;Acc:MGI:1914944]	Ift74	7.22671	5.5004
											ENSMUSG00000050846	zinc finger protein 623 [Source:MGI Symbol;Acc:MGI:1926084]	Zfp623	5.8188	4.0779		ENSMUSG00000010751	tumor necrosis factor receptor superfamily, member 22 [Source:MGI Symbol;Acc:MGI:1930270]	Tnfrsf22	6.86689	5.14189
											ENSMUSG00000049792	BCL2-associated athanogene 5 [Source:MGI Symbol;Acc:MGI:1917619]	Bag5	7.31562	5.57501		ENSMUSG00000103808	predicted gene, 37060 [Source:MGI Symbol;Acc:MGI:5610288]	Gm37060	5.66088	3.94363
											ENSMUSG00000028247	coenzyme Q3 methyltransferase [Source:MGI Symbol;Acc:MGI:101813]	Coq3	6.37441	4.6341		ENSMUSG00000028453	Fanconi anemia, complementation group G [Source:MGI Symbol;Acc:MGI:1926471]	Fancg	7.47031	5.75811
											ENSMUSG00000050945	zinc finger protein 438 [Source:MGI Symbol;Acc:MGI:2444919]	Zfp438	6.37441	4.6341		ENSMUSG00000041000	tripartite motif-containing 62 [Source:MGI Symbol;Acc:MGI:1914775]	Trim62	6.0206	4.30842
											ENSMUSG00000029775	kelch domain containing 10 [Source:MGI Symbol;Acc:MGI:1924038]	Klhdc10	7.5625	5.82291		ENSMUSG00000042473	TBC1 domain family, member 8B [Source:MGI Symbol;Acc:MGI:1918101]	Tbc1d8b	6.0206	4.30842
											ENSMUSG00000006395	hydroxypyruvate isomerase (putative) [Source:MGI Symbol;Acc:MGI:1915430]	Hyi	5.05061	3.31279		ENSMUSG00000059854	HYDIN, axonemal central pair apparatus protein [Source:MGI Symbol;Acc:MGI:2389007]	Hydin	6.0206	4.30842
											ENSMUSG00000052783	G protein-coupled receptor kinase 4 [Source:MGI Symbol;Acc:MGI:95801]	Grk4	5.9744	4.2383		ENSMUSG00000019773	F-box protein 5 [Source:MGI Symbol;Acc:MGI:1914391]	Fbxo5	9.1512	7.43998
											ENSMUSG00000102143	predicted gene, 38057 [Source:MGI Symbol;Acc:MGI:5611285]	Gm38057	5.9744	4.2383		ENSMUSG00000025154	Rho GTPase activating protein 19 [Source:MGI Symbol;Acc:MGI:1918335]	Arhgap19	7.13918	5.42807
											ENSMUSG00000028848	GPN-loop GTPase 2 [Source:MGI Symbol;Acc:MGI:2140368]	Gpn2	7.68022	5.9442		ENSMUSG00000038836	ATP/GTP binding protein-like 3 [Source:MGI Symbol;Acc:MGI:1923473]	Agbl3	6.70868	4.99942
											ENSMUSG00000029439	splicing factor SWAP [Source:MGI Symbol;Acc:MGI:101760]	Sfswap	9.50665	7.77125		ENSMUSG00000005983	RIKEN cDNA 1700037C18 gene [Source:MGI Symbol;Acc:MGI:1920511]	1700037C18Rik	7.09335	5.3905
											ENSMUSG00000018347	zinc finger with KRAB and SCAN domains 6 [Source:MGI Symbol;Acc:MGI:1289293]	Zkscan6	7.27877	5.54465		ENSMUSG00000029563	forkhead box P2 [Source:MGI Symbol;Acc:MGI:2148705]	Foxp2	5.4222	3.71957
											ENSMUSG00000029670	inhibitor of growth family, member 3 [Source:MGI Symbol;Acc:MGI:1919027]	Ing3	9.1987	7.46563		ENSMUSG00000036052	DnaJ heat shock protein family (Hsp40) member B5 [Source:MGI Symbol;Acc:MGI:1930018]	Dnajb5	5.4222	3.71957
											ENSMUSG00000036273	leucine-rich repeat kinase 2 [Source:MGI Symbol;Acc:MGI:1913975]	Lrrk2	9.25291	7.52128		ENSMUSG00000103358	predicted gene, 37593 [Source:MGI Symbol;Acc:MGI:5610821]	Gm37593	6.59814	4.89597
											ENSMUSG00000102664	predicted gene, 38380 [Source:MGI Symbol;Acc:MGI:5611608]	Gm38380	8.50225	6.77129		ENSMUSG00000040749	siah E3 ubiquitin protein ligase 1B [Source:MGI Symbol;Acc:MGI:108063]	Siah1b	5.83809	4.13752
											ENSMUSG00000036672	centromere protein T [Source:MGI Symbol;Acc:MGI:2443939]	Cenpt	6.24282	4.51384		ENSMUSG00000103227	predicted gene, 37733 [Source:MGI Symbol;Acc:MGI:5610961]	Gm37733	6.42391	4.7254
											ENSMUSG00000094306	predicted gene, 24924 [Source:MGI Symbol;Acc:MGI:5454701]	Gm24924	5.41905	3.69106		ENSMUSG00000104814	predicted gene 42979 [Source:MGI Symbol;Acc:MGI:5663116]	Gm42979	5.52936	3.83594
											ENSMUSG00000022401	X-prolyl aminopeptidase 3, mitochondrial [Source:MGI Symbol;Acc:MGI:2445217]	Xpnpep3	6.30279	4.57523		ENSMUSG00000018417	myosin IB [Source:MGI Symbol;Acc:MGI:107752]	Myo1b	6.53095	4.84132
											ENSMUSG00000004393	DEAD (Asp-Glu-Ala-Asp) box polypeptide 56 [Source:MGI Symbol;Acc:MGI:1277172]	Ddx56	7.55018	5.82291		ENSMUSG00000021559	death associated protein kinase 1 [Source:MGI Symbol;Acc:MGI:1916885]	Dapk1	5.9959	4.30842
											ENSMUSG00000036819	jumonji domain containing 4 [Source:MGI Symbol;Acc:MGI:2144404]	Jmjd4	5.52355	3.79792		ENSMUSG00000042389	tRNA splicing endonuclease subunit 2 [Source:MGI Symbol;Acc:MGI:2141599]	Tsen2	5.9959	4.30842
											ENSMUSG00000022322	Shc SH2-domain binding protein 1 [Source:MGI Symbol;Acc:MGI:1338802]	Shcbp1	9.64918	7.92652		ENSMUSG00000037628	cyclin-dependent kinase inhibitor 3 [Source:MGI Symbol;Acc:MGI:1919641]	Cdkn3	9.08832	7.40272
											ENSMUSG00000069713	RIKEN cDNA 4933406P04 gene [Source:MGI Symbol;Acc:MGI:1921670]	4933406P04Rik	5.79811	4.0779		ENSMUSG00000031728	zinc finger protein 821 [Source:MGI Symbol;Acc:MGI:1923121]	Zfp821	5.13604	3.45419
											ENSMUSG00000063952	bromodomain and PHD finger containing, 3 [Source:MGI Symbol;Acc:MGI:2146836]	Brpf3	7.68586	5.96728		ENSMUSG00000104293	predicted gene, 38043 [Source:MGI Symbol;Acc:MGI:5611271]	Gm38043	5.13604	3.45419
											ENSMUSG00000018651	transcriptional adaptor 2A [Source:MGI Symbol;Acc:MGI:2144471]	Tada2a	6.83671	5.11941		ENSMUSG00000091165	predicted gene 17036 [Source:MGI Symbol;Acc:MGI:4937863]	Gm17036	5.7224	4.04383
											ENSMUSG00000027823	guanine monophosphate synthetase [Source:MGI Symbol;Acc:MGI:2448526]	Gmps	9.61263	7.89677		ENSMUSG00000029484	annexin A3 [Source:MGI Symbol;Acc:MGI:1201378]	Anxa3	9.35432	7.67687
											ENSMUSG00000062729	protoporphyrinogen oxidase [Source:MGI Symbol;Acc:MGI:104968]	Ppox	6.95356	5.23804		ENSMUSG00000020926	a disintegrin and metallopeptidase domain 11 [Source:MGI Symbol;Acc:MGI:1098667]	Adam11	6.13814	4.4612
											ENSMUSG00000089940	predicted gene 4117 [Source:MGI Symbol;Acc:MGI:3782293]	Gm4117	6.09802	4.38264		ENSMUSG00000025977	boule homolog, RNA binding protein [Source:MGI Symbol;Acc:MGI:1922638]	Boll	6.13814	4.4612
											ENSMUSG00000108455	predicted gene 44745 [Source:MGI Symbol;Acc:MGI:5753321]	Gm44745	6.09802	4.38264		ENSMUSG00000051506	WD repeat and FYVE domain containing 4 [Source:MGI Symbol;Acc:MGI:3584510]	Wdfy4	7.79778	6.12131
											ENSMUSG00000026860	SH3-domain GRB2-like endophilin B2 [Source:MGI Symbol;Acc:MGI:2385131]	Sh3glb2	8.49905	6.78435		ENSMUSG00000054910	RIKEN cDNA 4931415C17 gene [Source:MGI Symbol;Acc:MGI:1918216]	4931415C17Rik	5.26569	3.59297
											ENSMUSG00000038323	RIKEN cDNA 1700066M21 gene [Source:MGI Symbol;Acc:MGI:1920717]	1700066M21Rik	7.58683	5.87266		ENSMUSG00000079575	recombination signal binding protein for immunoglobulin kappa J region, pseudogene 3 [Source:MGI Symbol;Acc:MGI:96525]	Rbpj-ps3	5.26569	3.59297
											ENSMUSG00000038963	solute carrier organic anion transporter family, member 4a1 [Source:MGI Symbol;Acc:MGI:1351866]	Slco4a1	6.34618	4.6341		ENSMUSG00000091764	zinc finger protein 964 [Source:MGI Symbol;Acc:MGI:3646490]	Zfp964	5.26569	3.59297
											ENSMUSG00000039640	mitochondrial ribosomal protein L12 [Source:MGI Symbol;Acc:MGI:1926273]	Mrpl12	7.69708	5.99		ENSMUSG00000024197	perilipin 3 [Source:MGI Symbol;Acc:MGI:1914155]	Plin3	6.76823	5.09594
											ENSMUSG00000003824	synaptonemal complex central element protein 2 [Source:MGI Symbol;Acc:MGI:1919096]	Syce2	7.66887	5.96728		ENSMUSG00000015950	neutrophil cytosolic factor 1 [Source:MGI Symbol;Acc:MGI:97283]	Ncf1	8.17314	6.5021
											ENSMUSG00000041362	shootin 1 [Source:MGI Symbol;Acc:MGI:1918903]	Shtn1	5.39169	3.69106		ENSMUSG00000085492	tRNA methyltransferase 61B [Source:MGI Symbol;Acc:MGI:1916039]	Trmt61b	6.56494	4.89597
											ENSMUSG00000015478	ring finger protein 5 [Source:MGI Symbol;Acc:MGI:1860076]	Rnf5	5.49812	3.79792		ENSMUSG00000006763	serum amyloid A-like 1 [Source:MGI Symbol;Acc:MGI:1926185]	Saal1	7.26855	5.60251
											ENSMUSG00000019338	zinc finger protein 687 [Source:MGI Symbol;Acc:MGI:1925516]	Zfp687	5.59724	3.89741		ENSMUSG00000025083	actin filament associated protein 1-like 2 [Source:MGI Symbol;Acc:MGI:2147658]	Afap1l2	5.38463	3.71957
											ENSMUSG00000035498	CUB domain containing protein 1 [Source:MGI Symbol;Acc:MGI:2442010]	Cdcp1	5.8593	4.16033		ENSMUSG00000085566	RIKEN cDNA A730017L22 gene [Source:MGI Symbol;Acc:MGI:3584452]	A730017L22Rik	5.38463	3.71957
											ENSMUSG00000039069	mitochondrial ribosome associated GTPase 2 [Source:MGI Symbol;Acc:MGI:106565]	Mtg2	6.01082	4.31228		ENSMUSG00000026575	NME/NM23 family member 7 [Source:MGI Symbol;Acc:MGI:2449121]	Nme7	6.70868	5.04849
											ENSMUSG00000093858	predicted gene, 19967 [Source:MGI Symbol;Acc:MGI:5012152]	Gm19967	6.33186	4.6341		ENSMUSG00000020121	SLIT-ROBO Rho GTPase activating protein 1 [Source:MGI Symbol;Acc:MGI:2152936]	Srgap1	5.49452	3.83594
											ENSMUSG00000042272	SEC14 and spectrin domains 1 [Source:MGI Symbol;Acc:MGI:1916262]	Sestd1	7.14592	5.4495		ENSMUSG00000021958	PIN2/TERF1 interacting, telomerase inhibitor 1 [Source:MGI Symbol;Acc:MGI:1919650]	Pinx1	6.44232	4.78452
											ENSMUSG00000101599	predicted gene, 20342 [Source:MGI Symbol;Acc:MGI:5012527]	Gm20342	7.51892	5.82291		ENSMUSG00000022517	mahogunin, ring finger 1 [Source:MGI Symbol;Acc:MGI:2447670]	Mgrn1	7.046	5.3905
											ENSMUSG00000056167	CCR4-NOT transcription complex, subunit 10 [Source:MGI Symbol;Acc:MGI:1926143]	Cnot10	8.22459	6.52911		ENSMUSG00000041992	Rap guanine nucleotide exchange factor (GEF) 5 [Source:MGI Symbol;Acc:MGI:2444365]	Rapgef5	5.59662	3.94363
											ENSMUSG00000109679	predicted gene 45342 [Source:MGI Symbol;Acc:MGI:5791178]	Gm45342	8.3001	6.60465		ENSMUSG00000055760	gem nuclear organelle associated protein 6 [Source:MGI Symbol;Acc:MGI:1914492]	Gemin6	7.86069	6.21025
											ENSMUSG00000035632	CCR4-NOT transcription complex, subunit 3 [Source:MGI Symbol;Acc:MGI:2385261]	Cnot3	8.63648	6.94412		ENSMUSG00000032754	solute carrier family 8 (sodium/lithium/calcium exchanger), member B1 [Source:MGI Symbol;Acc:MGI:2180781]	Slc8b1	5.69197	4.04383
											ENSMUSG00000000869	interleukin 4 [Source:MGI Symbol;Acc:MGI:96556]	Il4	7.85062	6.15991		ENSMUSG00000035713	ubiquitin specific peptidase 35 [Source:MGI Symbol;Acc:MGI:2685339]	Usp35	5.69197	4.04383
											ENSMUSG00000033294	NOC4 like [Source:MGI Symbol;Acc:MGI:2140843]	Noc4l	7.78906	6.09851		ENSMUSG00000034064	protein O-glucosyltransferase 1 [Source:MGI Symbol;Acc:MGI:2444232]	Poglut1	8.49296	6.84534
											ENSMUSG00000028991	mechanistic target of rapamycin kinase [Source:MGI Symbol;Acc:MGI:1928394]	Mtor	8.1367	6.44939		ENSMUSG00000055480	zinc finger protein 458 [Source:MGI Symbol;Acc:MGI:3040691]	Zfp458	6.30829	4.66374
											ENSMUSG00000026637	TNF receptor-associated factor 5 [Source:MGI Symbol;Acc:MGI:107548]	Traf5	9.21439	7.52905		ENSMUSG00000061371	zinc finger protein 873 [Source:MGI Symbol;Acc:MGI:3040689]	Zfp873	5.78141	4.13752
											ENSMUSG00000021993	mitochondrial intermediate peptidase [Source:MGI Symbol;Acc:MGI:1917728]	Mipep	6.48208	4.79756		ENSMUSG00000016493	CD46 antigen, complement regulatory protein [Source:MGI Symbol;Acc:MGI:1203290]	Cd46	6.78275	5.14189
											ENSMUSG00000034931	DEAH (Asp-Glu-Ala-His) box polypeptide 8 [Source:MGI Symbol;Acc:MGI:1306823]	Dhx8	8.74043	7.056		ENSMUSG00000025857	dynein, axonemal assembly factor 5 [Source:MGI Symbol;Acc:MGI:3616079]	Dnaaf5	5.86562	4.2255
											ENSMUSG00000021177	tyrosyl-DNA phosphodiesterase 1 [Source:MGI Symbol;Acc:MGI:1920036]	Tdp1	6.42925	4.7451		ENSMUSG00000048458	inka box actin regulator 2 [Source:MGI Symbol;Acc:MGI:1923497]	Inka2	5.86562	4.2255
											ENSMUSG00000046111	centrosomal protein 295 [Source:MGI Symbol;Acc:MGI:2442521]	Cep295	9.59174	7.90874		ENSMUSG00000001403	ubiquitin-conjugating enzyme E2C [Source:MGI Symbol;Acc:MGI:1915862]	Ube2c	10.0826	8.44501
											ENSMUSG00000079487	mediator complex subunit 12 [Source:MGI Symbol;Acc:MGI:1926212]	Med12	6.25805	4.57523		ENSMUSG00000036327	quiescin Q6 sulfhydryl oxidase 2 [Source:MGI Symbol;Acc:MGI:2387194]	Qsox2	6.86689	5.22961
											ENSMUSG00000104350	predicted gene, 38244 [Source:MGI Symbol;Acc:MGI:5611472]	Gm38244	9.07303	7.39078		ENSMUSG00000037996	solute carrier family 24 (sodium/potassium/calcium exchanger), member 2 [Source:MGI Symbol;Acc:MGI:1923626]	Slc24a2	5.09011	3.45419
											ENSMUSG00000026585	kinesin-associated protein 3 [Source:MGI Symbol;Acc:MGI:107566]	Kifap3	7.95709	6.27537		ENSMUSG00000082967	predicted gene 16082 [Source:MGI Symbol;Acc:MGI:3802036]	Gm16082	5.09011	3.45419
											ENSMUSG00000037855	zinc finger protein 365 [Source:MGI Symbol;Acc:MGI:2143676]	Zfp365	5.99272	4.31228		ENSMUSG00000011148	adenylosuccinate synthetase like 1 [Source:MGI Symbol;Acc:MGI:87947]	Adssl1	6.53095	4.89597
											ENSMUSG00000028136	sorting nexin family member 27 [Source:MGI Symbol;Acc:MGI:1923992]	Snx27	8.9635	7.28453		ENSMUSG00000021306	G protein-coupled receptor 137B [Source:MGI Symbol;Acc:MGI:1891463]	Gpr137b	6.94639	5.3123
											ENSMUSG00000038888	cytosolic thiouridylase subunit 1 [Source:MGI Symbol;Acc:MGI:2385277]	Ctu1	5.83919	4.16033		ENSMUSG00000026389	STEAP family member 3 [Source:MGI Symbol;Acc:MGI:1915678]	Steap3	5.22375	3.59297
											ENSMUSG00000027593	hnRNP-associated with lethal yellow [Source:MGI Symbol;Acc:MGI:97850]	Raly	8.65673	6.9786		ENSMUSG00000065999	zinc finger protein 985 [Source:MGI Symbol;Acc:MGI:3651986]	Zfp985	5.22375	3.59297
											ENSMUSG00000051855	mesoderm specific transcript [Source:MGI Symbol;Acc:MGI:96968]	Mest	5.75583	4.0779		ENSMUSG00000048550	threonine synthase-like 1 (bacterial) [Source:MGI Symbol;Acc:MGI:2139347]	Thnsl1	5.34606	3.71957
											ENSMUSG00000026039	shugoshin 2A [Source:MGI Symbol;Acc:MGI:1098767]	Sgo2a	7.97102	6.29375		ENSMUSG00000021390	osteoglycin [Source:MGI Symbol;Acc:MGI:109278]	Ogn	6.22572	4.59934
											ENSMUSG00000033554	diphthamide biosynthesis 5 [Source:MGI Symbol;Acc:MGI:1916990]	Dph5	8.98654	7.31183		ENSMUSG00000043542	zinc finger, C2HC-type containing 1A [Source:MGI Symbol;Acc:MGI:1914556]	Zc2hc1a	6.22572	4.59934
											ENSMUSG00000074221	zinc finger protein 568 [Source:MGI Symbol;Acc:MGI:2142347]	Zfp568	6.66456	4.99016		ENSMUSG00000027533	fatty acid binding protein 5, epidermal [Source:MGI Symbol;Acc:MGI:101790]	Fabp5	8.6397	7.01542
											ENSMUSG00000025413	tetratricopeptide repeat domain 4 [Source:MGI Symbol;Acc:MGI:1919604]	Ttc4	8.43014	6.75812		ENSMUSG00000032783	trophinin associated protein [Source:MGI Symbol;Acc:MGI:1925983]	Troap	5.45881	3.83594
											ENSMUSG00000027714	exosome component 9 [Source:MGI Symbol;Acc:MGI:1355319]	Exosc9	8.08641	6.41622		ENSMUSG00000069300	histone cluster 1, H2bj [Source:MGI Symbol;Acc:MGI:2448388]	Hist1h2bj	7.31921	5.69787
											ENSMUSG00000102780	predicted gene, 38253 [Source:MGI Symbol;Acc:MGI:5611481]	Gm38253	7.01759	5.34764		ENSMUSG00000104724	predicted gene 43162 [Source:MGI Symbol;Acc:MGI:5663299]	Gm43162	7.46132	5.844
											ENSMUSG00000030527	CREB regulated transcription coactivator 3 [Source:MGI Symbol;Acc:MGI:1917711]	Crtc3	8.6596	6.98992		ENSMUSG00000074415	RIKEN cDNA 3110039I08 gene [Source:MGI Symbol;Acc:MGI:1920394]	3110039I08Rik	5.66088	4.04383
											ENSMUSG00000031295	phosphorylase kinase alpha 2 [Source:MGI Symbol;Acc:MGI:97577]	Phka2	6.98135	5.31202		ENSMUSG00000030214	phospholipase B domain containing 1 [Source:MGI Symbol;Acc:MGI:1914107]	Plbd1	8.4752	6.85916
											ENSMUSG00000050605	zinc finger protein 61 [Source:MGI Symbol;Acc:MGI:99663]	Zfp61	5.11893	3.4502		ENSMUSG00000026594	Ral GEF with PH domain and SH3 binding motif 2 [Source:MGI Symbol;Acc:MGI:1925505]	Ralgps2	7.15042	5.53524
											ENSMUSG00000095123	predicted gene, 21781 [Source:MGI Symbol;Acc:MGI:5433945]	Gm21781	7.35864	5.69048		ENSMUSG00000025373	ring finger protein 41 [Source:MGI Symbol;Acc:MGI:1914838]	Rnf41	6.83938	5.22961
											ENSMUSG00000056763	centrosome and spindle pole associated protein 1 [Source:MGI Symbol;Acc:MGI:2681832]	Cspp1	10.1965	8.52903		ENSMUSG00000031838	interferon gamma inducible protein 30 [Source:MGI Symbol;Acc:MGI:2137648]	Ifi30	9.74739	8.14005
											ENSMUSG00000026723	tRNA aspartic acid methyltransferase 1 [Source:MGI Symbol;Acc:MGI:1274787]	Trdmt1	7.27128	5.60476		ENSMUSG00000034574	dishevelled associated activator of morphogenesis 1 [Source:MGI Symbol;Acc:MGI:1914596]	Daam1	7.10494	5.5004
											ENSMUSG00000000776	polymerase (RNA) III (DNA directed) polypeptide D [Source:MGI Symbol;Acc:MGI:1914315]	Polr3d	7.0789	5.41634		ENSMUSG00000059975	zinc finger protein 74 [Source:MGI Symbol;Acc:MGI:107784]	Zfp74	7.17263	5.56927
											ENSMUSG00000022184	F-box protein 4 [Source:MGI Symbol;Acc:MGI:2146220]	Fbxo4	8.42002	6.75812		ENSMUSG00000029673	autism susceptibility candidate 2 [Source:MGI Symbol;Acc:MGI:1919847]	Auts2	6.38639	4.78452
											ENSMUSG00000105547	immunoglobulin lambda constant 3 [Source:MGI Symbol;Acc:MGI:99886]	Iglc3	6.22743	4.57523		ENSMUSG00000012443	kinesin family member 11 [Source:MGI Symbol;Acc:MGI:1098231]	Kif11	10.0826	8.48566
											ENSMUSG00000028431	elongator complex protein 1 [Source:MGI Symbol;Acc:MGI:1914544]	Elp1	7.98023	6.32982		ENSMUSG00000040877	WD repeat domain 25 [Source:MGI Symbol;Acc:MGI:3045255]	Wdr25	5.04266	3.45419
											ENSMUSG00000032586	TRAF-interacting protein [Source:MGI Symbol;Acc:MGI:1096377]	Traip	6.59431	4.94436		ENSMUSG00000046841	cytoskeleton-associated protein 4 [Source:MGI Symbol;Acc:MGI:2444926]	Ckap4	5.04266	3.45419
											ENSMUSG00000027160	coiled-coil domain containing 34 [Source:MGI Symbol;Acc:MGI:1915451]	Ccdc34	8.22459	6.57491		ENSMUSG00000003575	CREB regulated transcription coactivator 1 [Source:MGI Symbol;Acc:MGI:2142523]	Crtc1	5.18057	3.59297
											ENSMUSG00000042229	RAB interacting factor [Source:MGI Symbol;Acc:MGI:2138605]	Rabif	8.19325	6.54454		ENSMUSG00000049892	RAS, dexamethasone-induced 1 [Source:MGI Symbol;Acc:MGI:1270848]	Rasd1	5.18057	3.59297
											ENSMUSG00000024908	protein phosphatase 6, regulatory subunit 3 [Source:MGI Symbol;Acc:MGI:1921807]	Ppp6r3	10.6797	9.03152		ENSMUSG00000055407	microtubule-associated protein 6 [Source:MGI Symbol;Acc:MGI:1201690]	Map6	5.18057	3.59297
											ENSMUSG00000020702	chemokine (C-C motif) ligand 1 [Source:MGI Symbol;Acc:MGI:98258]	Ccl1	11.0228	9.37572		ENSMUSG00000102930	predicted gene, 38115 [Source:MGI Symbol;Acc:MGI:5611343]	Gm38115	5.18057	3.59297
											ENSMUSG00000045377	transmembrane protein 88 [Source:MGI Symbol;Acc:MGI:1914270]	Tmem88	6.80596	5.16005		ENSMUSG00000051344	pleckstrin homology domain containing, family M, member 3 [Source:MGI Symbol;Acc:MGI:2443627]	Plekhm3	7.84002	6.25275
											ENSMUSG00000015133	leucine-rich repeat kinase 1 [Source:MGI Symbol;Acc:MGI:2142227]	Lrrk1	6.44264	4.79756		ENSMUSG00000111424	predicted gene, 48478 [Source:MGI Symbol;Acc:MGI:6097993]	Gm48478	5.30644	3.71957
											ENSMUSG00000030785	cytochrome c oxidase subunit 6A2 [Source:MGI Symbol;Acc:MGI:104649]	Cox6a2	5.33538	3.69106		ENSMUSG00000030814	B cell CLL/lymphoma 7C [Source:MGI Symbol;Acc:MGI:1332237]	Bcl7c	5.4222	3.83594
											ENSMUSG00000091831	predicted gene 4707 [Source:MGI Symbol;Acc:MGI:3782887]	Gm4707	8.31837	6.67644		ENSMUSG00000042408	zinc finger, MYM-type 6 [Source:MGI Symbol;Acc:MGI:106505]	Zmym6	5.62911	4.04383
											ENSMUSG00000033285	WD repeat domain 3 [Source:MGI Symbol;Acc:MGI:2443143]	Wdr3	8.94245	7.30279		ENSMUSG00000075225	coiled-coil domain containing 162 [Source:MGI Symbol;Acc:MGI:1923223]	Ccdc162	5.62911	4.04383
											ENSMUSG00000003234	ATP-binding cassette, sub-family F (GCN20), member 3 [Source:MGI Symbol;Acc:MGI:1351656]	Abcf3	7.3301	5.69048		ENSMUSG00000110298	predicted gene 8189 [Source:MGI Symbol;Acc:MGI:3779786]	Gm8189	5.89264	4.30842
											ENSMUSG00000028364	tenascin C [Source:MGI Symbol;Acc:MGI:101922]	Tnc	7.27128	5.6339		ENSMUSG00000026458	protein tyrosine phosphatase, receptor type, f polypeptide (PTPRF), interacting protein (liprin), alpha 4 [Source:MGI Symbol;Acc:MGI:1915757]	Ppfia4	6.24681	4.66374
											ENSMUSG00000039087	ras responsive element binding protein 1 [Source:MGI Symbol;Acc:MGI:2443664]	Rreb1	7.58078	5.9442		ENSMUSG00000038936	saccharopine dehydrogenase (putative) [Source:MGI Symbol;Acc:MGI:1924486]	Sccpdh	6.47843	4.89597
											ENSMUSG00000043384	G protein-coupled receptor associated sorting protein 1 [Source:MGI Symbol;Acc:MGI:1917418]	Gprasp1	8.14901	6.51351		ENSMUSG00000109570	predicted gene 44624 [Source:MGI Symbol;Acc:MGI:5753200]	Gm44624	6.8532	5.27154
											ENSMUSG00000103779	predicted gene, 36931 [Source:MGI Symbol;Acc:MGI:5610159]	Gm36931	5.71227	4.0779		ENSMUSG00000001517	forkhead box M1 [Source:MGI Symbol;Acc:MGI:1347487]	Foxm1	7.15042	5.56927
											ENSMUSG00000078185	choroideremia-like [Source:MGI Symbol;Acc:MGI:101913]	Chml	6.98135	5.34764		ENSMUSG00000025950	isocitrate dehydrogenase 1 (NADP+), soluble [Source:MGI Symbol;Acc:MGI:96413]	Idh1	7.27883	5.69787
											ENSMUSG00000117679	Mus musculus amyloid beta (A4) protein-binding, family B, member 3 (Apbb3), transcript variant 2, mRNA. [Source:RefSeq mRNA;Acc:NM_001357512]	Apbb3	6.98135	5.34764		ENSMUSG00000022504	class II transactivator [Source:MGI Symbol;Acc:MGI:108445]	Ciita	7.33899	5.75811
											ENSMUSG00000010554	methyltransferase like 16 [Source:MGI Symbol;Acc:MGI:1914743]	Mettl16	8.25147	6.6193		ENSMUSG00000028613	low density lipoprotein receptor-related protein 8, apolipoprotein e receptor [Source:MGI Symbol;Acc:MGI:1340044]	Lrp8	7.72449	6.14407
											ENSMUSG00000022000	zinc finger CCCH type containing 13 [Source:MGI Symbol;Acc:MGI:1914552]	Zc3h13	9.09651	7.46563		ENSMUSG00000024174	protection of telomeres 1B [Source:MGI Symbol;Acc:MGI:1920086]	Pot1b	7.7616	6.18853
											ENSMUSG00000090592	predicted gene, 17571 [Source:MGI Symbol;Acc:MGI:4937205]	Gm17571	5.62099	3.99048		ENSMUSG00000047945	MARCKS-like 1 [Source:MGI Symbol;Acc:MGI:97143]	Marcksl1	9.64784	8.07641
											ENSMUSG00000055884	Fanconi anemia, complementation group M [Source:MGI Symbol;Acc:MGI:2442306]	Fancm	8.82977	7.19936		ENSMUSG00000028300	C9orf72, member of C9orf72-SMCR8 complex [Source:MGI Symbol;Acc:MGI:1920455]	C9orf72	8.5619	6.99052
											ENSMUSG00000049327	lysine methyltransferase 5A [Source:MGI Symbol;Acc:MGI:1915206]	Kmt5a	8.50225	6.87257		ENSMUSG00000026866	kynureninase [Source:MGI Symbol;Acc:MGI:1918039]	Kynu	7.29916	5.7283
											ENSMUSG00000018820	zinc finger, FYVE domain containing 27 [Source:MGI Symbol;Acc:MGI:1919602]	Zfyve27	7.88536	6.25676		ENSMUSG00000001768	Ras and Rab interactor 2 [Source:MGI Symbol;Acc:MGI:1921280]	Rin2	7.17263	5.60251
											ENSMUSG00000024941	SCY1-like 1 (S. cerevisiae) [Source:MGI Symbol;Acc:MGI:1931787]	Scyl1	6.3174	4.69067		ENSMUSG00000032898	F-box protein 21 [Source:MGI Symbol;Acc:MGI:1924223]	Fbxo21	7.06987	5.5004
											ENSMUSG00000040276	protein kinase C and casein kinase substrate in neurons 1 [Source:MGI Symbol;Acc:MGI:1345181]	Pacsin1	6.78509	5.16005		ENSMUSG00000054672	RIKEN cDNA 5830411N06 gene [Source:MGI Symbol;Acc:MGI:2443685]	5830411N06Rik	8.08805	6.5196
											ENSMUSG00000005233	SPC25, NDC80 kinetochore complex component, homolog (S. cerevisiae) [Source:MGI Symbol;Acc:MGI:1913692]	Spc25	9.79464	8.16978		ENSMUSG00000026357	regulator of G-protein signaling 18 [Source:MGI Symbol;Acc:MGI:1927498]	Rgs18	6.79711	5.22961
											ENSMUSG00000027340	solute carrier family 23 (nucleobase transporters), member 2 [Source:MGI Symbol;Acc:MGI:1859682]	Slc23a2	9.35557	7.73135		ENSMUSG00000064179	troponin T1, skeletal, slow [Source:MGI Symbol;Acc:MGI:1333868]	Tnnt1	6.79711	5.22961
											ENSMUSG00000001228	ubiquitin-like, containing PHD and RING finger domains, 1 [Source:MGI Symbol;Acc:MGI:1338889]	Uhrf1	9.01371	7.39078		ENSMUSG00000038122	TBC1 domain family, member 32 [Source:MGI Symbol;Acc:MGI:2442827]	Tbc1d32	6.70868	5.14189
											ENSMUSG00000066042	mediator complex subunit 18 [Source:MGI Symbol;Acc:MGI:1914469]	Med18	5.41905	3.79792		ENSMUSG00000025534	glucuronidase, beta [Source:MGI Symbol;Acc:MGI:95872]	Gusb	8.78735	7.22203
											ENSMUSG00000036748	CUE domain containing 2 [Source:MGI Symbol;Acc:MGI:1914366]	Cuedc2	7.0703	5.4495		ENSMUSG00000048895	cyclin-dependent kinase 5, regulatory subunit 1 (p35) [Source:MGI Symbol;Acc:MGI:101764]	Cdk5r1	6.40528	4.84132
											ENSMUSG00000053730	transmembrane protein 39b [Source:MGI Symbol;Acc:MGI:2682939]	Tmem39b	6.13148	4.51384		ENSMUSG00000009828	intestinal cell kinase [Source:MGI Symbol;Acc:MGI:1934157]	Ick	6.09227	4.53192
											ENSMUSG00000024191	BCL2/adenovirus E1B interacting protein 1 [Source:MGI Symbol;Acc:MGI:109328]	Bnip1	5.77713	4.16033		ENSMUSG00000001128	complement factor properdin [Source:MGI Symbol;Acc:MGI:97545]	Cfp	7.1945	5.635
											ENSMUSG00000057134	2-aminoethanethiol (cysteamine) dioxygenase [Source:MGI Symbol;Acc:MGI:2685083]	Ado	7.99848	6.38228		ENSMUSG00000045282	transmembrane protein 86B [Source:MGI Symbol;Acc:MGI:1915505]	Tmem86b	6.0206	4.4612
											ENSMUSG00000104053	predicted gene, 38126 [Source:MGI Symbol;Acc:MGI:5611354]	Gm38126	9.15259	7.53679		ENSMUSG00000058230	Rho GTPase activating protein 35 [Source:MGI Symbol;Acc:MGI:1929494]	Arhgap35	6.0206	4.4612
											ENSMUSG00000020812	RIKEN cDNA 1810032O08 gene [Source:MGI Symbol;Acc:MGI:1913543]	1810032O08Rik	5.30638	3.69106		ENSMUSG00000021714	centromere protein K [Source:MGI Symbol;Acc:MGI:1926210]	Cenpk	10.634	9.07669
											ENSMUSG00000074570	Cas scaffolding protein family member 4 [Source:MGI Symbol;Acc:MGI:2444482]	Cass4	7.35864	5.74492		ENSMUSG00000041632	mitochondrial ribosomal protein S27 [Source:MGI Symbol;Acc:MGI:1919064]	Mrps27	5.78141	4.2255
											ENSMUSG00000042787	endo/exonuclease (5'-3'), endonuclease G-like [Source:MGI Symbol;Acc:MGI:2143333]	Exog	6.30279	4.69067		ENSMUSG00000021671	POC5 centriolar protein [Source:MGI Symbol;Acc:MGI:1914713]	Poc5	8.15652	6.60409
											ENSMUSG00000028064	sema domain, immunoglobulin domain (Ig), transmembrane domain (TM) and short cytoplasmic domain, (semaphorin) 4A [Source:MGI Symbol;Acc:MGI:107560]	Sema4a	8.44685	6.83542		ENSMUSG00000024370	CDC23 cell division cycle 23 [Source:MGI Symbol;Acc:MGI:1098815]	Cdc23	6.69339	5.14189
											ENSMUSG00000107109	predicted gene 42571 [Source:MGI Symbol;Acc:MGI:5662708]	Gm42571	6.50778	4.89707		ENSMUSG00000097440	predicted gene 6277 [Source:MGI Symbol;Acc:MGI:3779583]	Gm6277	5.38463	3.83594
											ENSMUSG00000025495	phosphatidylserine synthase 2 [Source:MGI Symbol;Acc:MGI:1351664]	Ptdss2	5.59724	3.99048		ENSMUSG00000034757	transmembrane and ubiquitin-like domain containing 2 [Source:MGI Symbol;Acc:MGI:1919303]	Tmub2	6.54804	4.99942
											ENSMUSG00000001415	Smg-5 homolog, nonsense mediated mRNA decay factor (C. elegans) [Source:MGI Symbol;Acc:MGI:2447364]	Smg5	8.38577	6.78435		ENSMUSG00000032899	serine/threonine/tyrosine kinase 1 [Source:MGI Symbol;Acc:MGI:2141396]	Styk1	6.49615	4.94862
											ENSMUSG00000041199	RNA pseudouridylate synthase domain containing 1 [Source:MGI Symbol;Acc:MGI:1919186]	Rpusd1	5.83919	4.2383		ENSMUSG00000021763	cDNA sequence BC067074 [Source:MGI Symbol;Acc:MGI:3040697]	BC067074	5.26569	3.71957
											ENSMUSG00000020961	stonin 2 [Source:MGI Symbol;Acc:MGI:1918272]	Ston2	5.49812	3.89741		ENSMUSG00000071547	5'-nucleotidase domain containing 2 [Source:MGI Symbol;Acc:MGI:1917271]	Nt5dc2	5.26569	3.71957
											ENSMUSG00000069273	histone cluster 1, H3e [Source:MGI Symbol;Acc:MGI:2448326]	Hist1h3e	5.49812	3.89741		ENSMUSG00000114907	predicted gene, 47794 [Source:MGI Symbol;Acc:MGI:6096966]	Gm47794	5.26569	3.71957
											ENSMUSG00000075229	coiled-coil domain containing 58 [Source:MGI Symbol;Acc:MGI:2146423]	Ccdc58	8.30377	6.70418		ENSMUSG00000057135	SLP adaptor and CSK interacting membrane protein [Source:MGI Symbol;Acc:MGI:3610314]	Scimp	7.41549	5.87153
											ENSMUSG00000051586	microtubule associated monooxygenase, calponin and LIM domain containing 3 [Source:MGI Symbol;Acc:MGI:2442733]	Mical3	6.04633	4.44973		ENSMUSG00000059060	RAD51 paralog B [Source:MGI Symbol;Acc:MGI:1099436]	Rad51b	6.32822	4.78452
											ENSMUSG00000033318	glutathione S-transferase, theta 2 [Source:MGI Symbol;Acc:MGI:106188]	Gstt2	8.01201	6.41622		ENSMUSG00000026421	cysteine and glycine-rich protein 1 [Source:MGI Symbol;Acc:MGI:88549]	Csrp1	7.32914	5.78731
											ENSMUSG00000032353	transmembrane p24 trafficking protein 3 [Source:MGI Symbol;Acc:MGI:1913361]	Tmed3	8.57397	6.9786		ENSMUSG00000048410	zinc finger protein 407 [Source:MGI Symbol;Acc:MGI:2685179]	Zfp407	8.61153	7.07584
											ENSMUSG00000025925	telomeric repeat binding factor 1 [Source:MGI Symbol;Acc:MGI:109634]	Terf1	9.5675	7.97287		ENSMUSG00000015766	epidermal growth factor receptor pathway substrate 8 [Source:MGI Symbol;Acc:MGI:104684]	Eps8	7.10494	5.56927
											ENSMUSG00000033392	CLIP associating protein 2 [Source:MGI Symbol;Acc:MGI:1923749]	Clasp2	10.1194	8.52514		ENSMUSG00000038214	BEN domain containing 3 [Source:MGI Symbol;Acc:MGI:2677212]	Bend3	6.63059	5.09594
											ENSMUSG00000039478	mitochondrial calcium uptake family, member 3 [Source:MGI Symbol;Acc:MGI:1925756]	Micu3	8.59511	7.00115		ENSMUSG00000039754	alkB homolog 4, lysine demethylase [Source:MGI Symbol;Acc:MGI:1919291]	Alkbh4	6.63059	5.09594
											ENSMUSG00000033257	tubulin tyrosine ligase-like family, member 4 [Source:MGI Symbol;Acc:MGI:1914784]	Ttll4	8.21292	6.6193		ENSMUSG00000106317	predicted gene 43848 [Source:MGI Symbol;Acc:MGI:5663985]	Gm43848	6.63059	5.09594
											ENSMUSG00000028927	peptidyl arginine deiminase, type II [Source:MGI Symbol;Acc:MGI:1338892]	Padi2	8.22459	6.6338		ENSMUSG00000027326	kinetochore scaffold 1 [Source:MGI Symbol;Acc:MGI:1923714]	Knl1	9.34457	7.81089
											ENSMUSG00000019864	reticulon 4 interacting protein 1 [Source:MGI Symbol;Acc:MGI:2178759]	Rtn4ip1	6.16418	4.57523		ENSMUSG00000026853	carnitine acetyltransferase [Source:MGI Symbol;Acc:MGI:109501]	Crat	5.91915	4.38683
											ENSMUSG00000045176	BLOC-1 related complex subunit 6 [Source:MGI Symbol;Acc:MGI:1919173]	Borcs6	6.16418	4.57523		ENSMUSG00000061650	mediator complex subunit 9 [Source:MGI Symbol;Acc:MGI:2183151]	Med9	6.79711	5.27154
											ENSMUSG00000042616	organic solute carrier partner 1 [Source:MGI Symbol;Acc:MGI:1916308]	Oscp1	5.27678	3.69106		ENSMUSG00000020532	acetyl-Coenzyme A carboxylase alpha [Source:MGI Symbol;Acc:MGI:108451]	Acaca	6.75357	5.22961
											ENSMUSG00000044730	RIKEN cDNA 9930104L06 gene [Source:MGI Symbol;Acc:MGI:3041172]	9930104L06Rik	5.27678	3.69106		ENSMUSG00000028189	chitobiase [Source:MGI Symbol;Acc:MGI:1921495]	Ctbs	7.77618	6.25275
											ENSMUSG00000041426	3-hydroxyisobutyryl-Coenzyme A hydrolase [Source:MGI Symbol;Acc:MGI:1923792]	Hibch	7.7995	6.21879		ENSMUSG00000065979	calcineurin-like phosphoesterase domain containing 1 [Source:MGI Symbol;Acc:MGI:2443300]	Cpped1	6.24681	4.7254
											ENSMUSG00000032086	beta-site APP cleaving enzyme 1 [Source:MGI Symbol;Acc:MGI:1346542]	Bace1	6.69844	5.11941		ENSMUSG00000004044	caveolae associated 1 [Source:MGI Symbol;Acc:MGI:1277968]	Cavin1	5.45881	3.94363
											ENSMUSG00000000276	diacylglycerol kinase, epsilon [Source:MGI Symbol;Acc:MGI:1889276]	Dgke	8.53074	6.95571		ENSMUSG00000069301	histone cluster 1, H2ag [Source:MGI Symbol;Acc:MGI:2448293]	Hist1h2ag	5.45881	3.94363
											ENSMUSG00000097035	predicted gene, 26692 [Source:MGI Symbol;Acc:MGI:5477186]	Gm26692	5.47224	3.89741		ENSMUSG00000070883	coiled-coil domain containing 173 [Source:MGI Symbol;Acc:MGI:1923100]	Ccdc173	5.45881	3.94363
											ENSMUSG00000060509	chemokine (C motif) receptor 1 [Source:MGI Symbol;Acc:MGI:1346338]	Xcr1	6.9905	5.41634		ENSMUSG00000021391	centromere protein P [Source:MGI Symbol;Acc:MGI:1913586]	Cenpp	7.86752	6.35381
											ENSMUSG00000041415	dicer 1, ribonuclease type III [Source:MGI Symbol;Acc:MGI:2177178]	Dicer1	9.64049	8.06669		ENSMUSG00000032839	transient receptor potential cation channel, subfamily C, member 1 [Source:MGI Symbol;Acc:MGI:109528]	Trpc1	5.34606	3.83594
											ENSMUSG00000020576	neuroblastoma amplified sequence [Source:MGI Symbol;Acc:MGI:1918419]	Nbas	7.20211	5.6339		ENSMUSG00000051246	Myb/SANT-like DNA-binding domain containing 1 [Source:MGI Symbol;Acc:MGI:2684990]	Msantd1	5.34606	3.83594
											ENSMUSG00000040139	RIKEN cDNA 9430038I01 gene [Source:MGI Symbol;Acc:MGI:1924502]	9430038I01Rik	7.20211	5.6339		ENSMUSG00000097797	predicted gene, 26901 [Source:MGI Symbol;Acc:MGI:5477395]	Gm26901	5.97077	4.4612
											ENSMUSG00000104724	predicted gene 43162 [Source:MGI Symbol;Acc:MGI:5663299]	Gm43162	8.83231	7.26603		ENSMUSG00000054894	ATP synthase, H+ transporting, mitochondrial F0 complex, subunit S [Source:MGI Symbol;Acc:MGI:1915305]	Atp5s	6.73876	5.22961
											ENSMUSG00000022848	disrupted in renal carcinoma 2 (human) [Source:MGI Symbol;Acc:MGI:2387188]	Dirc2	6.98135	5.41634		ENSMUSG00000026039	shugoshin 2A [Source:MGI Symbol;Acc:MGI:1098767]	Sgo2a	7.84002	6.33416
											ENSMUSG00000032565	nudix (nucleoside diphosphate linked moiety X)-type motif 16 [Source:MGI Symbol;Acc:MGI:1922936]	Nudt16	6.98135	5.41634		ENSMUSG00000030774	p21 (RAC1) activated kinase 1 [Source:MGI Symbol;Acc:MGI:1339975]	Pak1	5.89264	4.38683
											ENSMUSG00000003810	microtubule associated serine/threonine kinase 2 [Source:MGI Symbol;Acc:MGI:894676]	Mast2	6.87672	5.31202		ENSMUSG00000059423	zinc finger protein 933 [Source:MGI Symbol;Acc:MGI:1922865]	Zfp933	6.93344	5.42807
											ENSMUSG00000022550	aarF domain containing kinase 5 [Source:MGI Symbol;Acc:MGI:2679274]	Adck5	6.64152	5.0776		ENSMUSG00000060600	enolase 3, beta muscle [Source:MGI Symbol;Acc:MGI:95395]	Eno3	7.34878	5.844
											ENSMUSG00000026289	autophagy related 16-like 1 (S. cerevisiae) [Source:MGI Symbol;Acc:MGI:1924290]	Atg16l1	8.56482	7.00115		ENSMUSG00000032571	phosphoinositide-3-kinase regulatory subunit 4 [Source:MGI Symbol;Acc:MGI:1922919]	Pik3r4	7.67089	6.16647
											ENSMUSG00000032264	zw10 kinetochore protein [Source:MGI Symbol;Acc:MGI:1349478]	Zw10	8.15309	6.58986		ENSMUSG00000047959	potassium voltage-gated channel, shaker-related subfamily, member 3 [Source:MGI Symbol;Acc:MGI:96660]	Kcna3	5.22375	3.71957
											ENSMUSG00000091194	predicted gene, 19840 [Source:MGI Symbol;Acc:MGI:5012025]	Gm19840	6.36036	4.79756		ENSMUSG00000042099	KN motif and ankyrin repeat domains 3 [Source:MGI Symbol;Acc:MGI:1098615]	Kank3	5.81003	4.30842
											ENSMUSG00000058761	ring finger protein 169 [Source:MGI Symbol;Acc:MGI:1920257]	Rnf169	8.22459	6.66236		ENSMUSG00000055923	aminoadipate-semialdehyde dehydrogenase [Source:MGI Symbol;Acc:MGI:2442517]	Aasdh	6.81134	5.3123
											ENSMUSG00000020956	D-tyrosyl-tRNA deacylase 2 [Source:MGI Symbol;Acc:MGI:1923485]	Dtd2	6.01082	4.44973		ENSMUSG00000107283	MpV17 mitochondrial inner membrane protein [Source:MGI Symbol;Acc:MGI:97138]	Mpv17	7.03392	5.53524
											ENSMUSG00000028572	hook microtubule tethering protein 1 [Source:MGI Symbol;Acc:MGI:1925213]	Hook1	9.29227	7.73135		ENSMUSG00000029162	ketohexokinase [Source:MGI Symbol;Acc:MGI:1096353]	Khk	5.09011	3.59297
											ENSMUSG00000108633	predicted gene 44694 [Source:MGI Symbol;Acc:MGI:5753270]	Gm44694	9.6535	8.09316		ENSMUSG00000091754	predicted gene 3636 [Source:MGI Symbol;Acc:MGI:3781812]	Gm3636	5.09011	3.59297
											ENSMUSG00000044447	dedicator of cytokinesis 5 [Source:MGI Symbol;Acc:MGI:2652871]	Dock5	6.67594	5.11941		ENSMUSG00000031709	TBC1 domain family, member 9 [Source:MGI Symbol;Acc:MGI:1918560]	Tbc1d9	6.76823	5.27154
											ENSMUSG00000026563	transcriptional adaptor 1 [Source:MGI Symbol;Acc:MGI:1196415]	Tada1	6.13148	4.57523		ENSMUSG00000041975	methyltransferase like 8 [Source:MGI Symbol;Acc:MGI:2385142]	Mettl8	6.76823	5.27154
											ENSMUSG00000042215	BCL2-associated athanogene 2 [Source:MGI Symbol;Acc:MGI:1891254]	Bag2	6.13148	4.57523		ENSMUSG00000074024	RIKEN cDNA 4632427E13 gene [Source:MGI Symbol;Acc:MGI:1915436]	4632427E13Rik	8.75827	7.26418
											ENSMUSG00000104592	predicted gene 42721 [Source:MGI Symbol;Acc:MGI:5662858]	Gm42721	7.88536	6.32982		ENSMUSG00000030753	THAP domain containing 12 [Source:MGI Symbol;Acc:MGI:1920231]	Thap12	9.95546	8.46322
											ENSMUSG00000040703	cytochrome P450, family 2, subfamily s, polypeptide 1 [Source:MGI Symbol;Acc:MGI:1921384]	Cyp2s1	5.93705	4.38264		ENSMUSG00000025461	CD163 molecule-like 1 [Source:MGI Symbol;Acc:MGI:2443796]	Cd163l1	7.09335	5.60251
											ENSMUSG00000016552	FAD-dependent oxidoreductase domain containing 2 [Source:MGI Symbol;Acc:MGI:106315]	Foxred2	6.62986	5.0776		ENSMUSG00000030788	ring finger protein 141 [Source:MGI Symbol;Acc:MGI:1914400]	Rnf141	7.09335	5.60251
											ENSMUSG00000029910	MAD2 mitotic arrest deficient-like 1 [Source:MGI Symbol;Acc:MGI:1860374]	Mad2l1	10.4669	8.91467		ENSMUSG00000115801	novel transcript	AC160336.1	6.38639	4.89597
											ENSMUSG00000073557	protein phosphatase 1, regulatory subunit 12B [Source:MGI Symbol;Acc:MGI:1916417]	Ppp1r12b	6.06377	4.51384		ENSMUSG00000024800	ribonuclease P/MRP 30 subunit [Source:MGI Symbol;Acc:MGI:1859683]	Rpp30	9.81602	8.32567
											ENSMUSG00000028423	nuclear transcription factor, X-box binding 1 [Source:MGI Symbol;Acc:MGI:1921414]	Nfx1	9.61114	8.06134		ENSMUSG00000039509	nucleoporin 133 [Source:MGI Symbol;Acc:MGI:2442620]	Nup133	7.05799	5.56927
											ENSMUSG00000047909	ankyrin repeat domain 16 [Source:MGI Symbol;Acc:MGI:2444796]	Ankrd16	8.56175	7.01229		ENSMUSG00000021090	leucine rich repeat containing 9 [Source:MGI Symbol;Acc:MGI:1925507]	Lrrc9	6.0206	4.53192
											ENSMUSG00000022686	UDP-GlcNAc:betaGal beta-1,3-N-acetylglucosaminyltransferase 5 [Source:MGI Symbol;Acc:MGI:2137302]	B3gnt5	7.76794	6.21879		ENSMUSG00000028974	DNA fragmentation factor, alpha subunit [Source:MGI Symbol;Acc:MGI:1196227]	Dffa	6.83938	5.35193
											ENSMUSG00000032425	zinc finger protein 949 [Source:MGI Symbol;Acc:MGI:1918890]	Zfp949	5.44589	3.89741		ENSMUSG00000083859	predicted gene 12003 [Source:MGI Symbol;Acc:MGI:3651520]	Gm12003	5.52936	4.04383
											ENSMUSG00000029472	anaphase-promoting complex subunit 5 [Source:MGI Symbol;Acc:MGI:1929722]	Anapc5	9.3644	7.81643		ENSMUSG00000038368	focadhesin [Source:MGI Symbol;Acc:MGI:2676921]	Focad	6.79711	5.3123
											ENSMUSG00000025041	5'-nucleotidase, cytosolic II [Source:MGI Symbol;Acc:MGI:2178563]	Nt5c2	7.89513	6.34752		ENSMUSG00000002043	trafficking protein particle complex 6A [Source:MGI Symbol;Acc:MGI:1914341]	Trappc6a	7.5824	6.09819
											ENSMUSG00000068917	CDC-like kinase 2 [Source:MGI Symbol;Acc:MGI:1098669]	Clk2	9.04477	7.49769		ENSMUSG00000047603	zinc finger protein 235 [Source:MGI Symbol;Acc:MGI:1929117]	Zfp235	5.94519	4.4612
											ENSMUSG00000051378	kinesin family member 18B [Source:MGI Symbol;Acc:MGI:2446979]	Kif18b	6.18025	4.6341		ENSMUSG00000041219	Rho GTPase activating protein 11A [Source:MGI Symbol;Acc:MGI:2444300]	Arhgap11a	9.12581	7.64532
											ENSMUSG00000114605	RIKEN cDNA C130051F05 gene [Source:MGI Symbol;Acc:MGI:2443856]	C130051F05Rik	8.04311	6.49775		ENSMUSG00000038416	CDC16 cell division cycle 16 [Source:MGI Symbol;Acc:MGI:1917207]	Cdc16	8.59106	7.11091
											ENSMUSG00000042447	meiosis regulator for oocyte development [Source:MGI Symbol;Acc:MGI:2182066]	Mios	8.35424	6.81011		ENSMUSG00000022246	retinoic acid induced 14 [Source:MGI Symbol;Acc:MGI:1922896]	Rai14	5.4222	3.94363
											ENSMUSG00000006641	solute carrier family 5 (sodium-dependent vitamin transporter), member 6 [Source:MGI Symbol;Acc:MGI:2660847]	Slc5a6	5.11893	3.57565		ENSMUSG00000024892	pyruvate carboxylase [Source:MGI Symbol;Acc:MGI:97520]	Pcx	5.4222	3.94363
											ENSMUSG00000019590	cytochrome b-561 [Source:MGI Symbol;Acc:MGI:103253]	Cyb561	5.11893	3.57565		ENSMUSG00000018102	histone cluster 1, H2bc [Source:MGI Symbol;Acc:MGI:1915274]	Hist1h2bc	7.20532	5.7283
											ENSMUSG00000038174	family with sequence similarity 126, member B [Source:MGI Symbol;Acc:MGI:1098784]	Fam126b	9.10285	7.55975		ENSMUSG00000035954	dedicator of cytokinesis 4 [Source:MGI Symbol;Acc:MGI:1918006]	Dock4	7.046	5.56927
											ENSMUSG00000031808	solute carrier family 27 (fatty acid transporter), member 1 [Source:MGI Symbol;Acc:MGI:1347098]	Slc27a1	5.99272	4.44973		ENSMUSG00000103123	predicted gene, 37390 [Source:MGI Symbol;Acc:MGI:5610618]	Gm37390	6.13814	4.66374
											ENSMUSG00000038379	Ttk protein kinase [Source:MGI Symbol;Acc:MGI:1194921]	Ttk	8.23232	6.69038		ENSMUSG00000002732	FK506 binding protein 7 [Source:MGI Symbol;Acc:MGI:1336879]	Fkbp7	5.78141	4.30842
											ENSMUSG00000071649	beta-1,3-glucuronyltransferase 3 (glucuronosyltransferase I) [Source:MGI Symbol;Acc:MGI:1919977]	B3gat3	7.55018	6.01236		ENSMUSG00000044678	lymphocyte antigen 6 complex, locus K [Source:MGI Symbol;Acc:MGI:1923736]	Ly6k	5.78141	4.30842
											ENSMUSG00000053334	FIC domain containing [Source:MGI Symbol;Acc:MGI:1098550]	Ficd	6.22743	4.69067		ENSMUSG00000053835	histocompatibility 2, T region locus 24 [Source:MGI Symbol;Acc:MGI:95958]	H2-T24	5.78141	4.30842
											ENSMUSG00000004996	methylthioribose-1-phosphate isomerase 1 [Source:MGI Symbol;Acc:MGI:1915123]	Mri1	7.48049	5.9442		ENSMUSG00000027715	cyclin A2 [Source:MGI Symbol;Acc:MGI:108069]	Ccna2	10.2223	8.74951
											ENSMUSG00000035726	suppressor of Ty 16 [Source:MGI Symbol;Acc:MGI:1890948]	Supt16	8.75392	7.21873		ENSMUSG00000056055	S-antigen, retina and pineal gland (arrestin) [Source:MGI Symbol;Acc:MGI:98227]	Sag	6.56494	5.09594
											ENSMUSG00000060261	general transcription factor II I [Source:MGI Symbol;Acc:MGI:1202722]	Gtf2i	9.64339	8.10882		ENSMUSG00000024369	negative elongation factor complex member E, Rdbp [Source:MGI Symbol;Acc:MGI:102744]	Nelfe	7.6552	6.18853
											ENSMUSG00000060288	peptidyl prolyl isomerase H [Source:MGI Symbol;Acc:MGI:106499]	Ppih	7.27877	5.74492		ENSMUSG00000026604	protein tyrosine phosphatase, non-receptor type 14 [Source:MGI Symbol;Acc:MGI:102467]	Ptpn14	5.69197	4.2255
											ENSMUSG00000038304	CD160 antigen [Source:MGI Symbol;Acc:MGI:1860383]	Cd160	5.52355	3.99048		ENSMUSG00000034586	HID1 domain containing [Source:MGI Symbol;Acc:MGI:2445087]	Hid1	5.69197	4.2255
											ENSMUSG00000045975	C2 calcium-dependent domain containing 2 [Source:MGI Symbol;Acc:MGI:1891883]	C2cd2	6.04633	4.51384		ENSMUSG00000036752	tubulin, beta 4B class IVB [Source:MGI Symbol;Acc:MGI:1915472]	Tubb4b	7.51446	6.05081
											ENSMUSG00000117964	novel transcript, antisense to Cd274	AC119228.1	7.91448	6.38228		ENSMUSG00000075122	CD80 antigen [Source:MGI Symbol;Acc:MGI:101775]	Cd80	9.08247	7.62119
											ENSMUSG00000000278	serine carboxypeptidase 1 [Source:MGI Symbol;Acc:MGI:1921867]	Scpep1	7.4276	5.8969		ENSMUSG00000023272	cysteine-rich with EGF-like domains 2 [Source:MGI Symbol;Acc:MGI:1923987]	Creld2	8.39718	6.9394
											ENSMUSG00000036561	protein phosphatase 6, regulatory subunit 2 [Source:MGI Symbol;Acc:MGI:1918724]	Ppp6r2	7.04419	5.51362		ENSMUSG00000020023	transmembrane and coiled coil domains 3 [Source:MGI Symbol;Acc:MGI:2442900]	Tmcc3	8.49737	7.03989
											ENSMUSG00000030652	demethyl-Q 7 [Source:MGI Symbol;Acc:MGI:107207]	Coq7	6.27312	4.7451		ENSMUSG00000034311	kinesin family member 4 [Source:MGI Symbol;Acc:MGI:108389]	Kif4	8.2272	6.77419
											ENSMUSG00000045983	eukaryotic translation initiation factor 4, gamma 1 [Source:MGI Symbol;Acc:MGI:2384784]	Eif4g1	9.43978	7.91469		ENSMUSG00000034987	histamine receptor H2 [Source:MGI Symbol;Acc:MGI:108482]	Hrh2	6.34787	4.89597
											ENSMUSG00000069793	schlafen 9 [Source:MGI Symbol;Acc:MGI:2445121]	Slfn9	8.6936	7.16982		ENSMUSG00000024505	DTW domain containing 2 [Source:MGI Symbol;Acc:MGI:1916107]	Dtwd2	6.11538	4.66374
											ENSMUSG00000052751	replication initiator 1 [Source:MGI Symbol;Acc:MGI:1889817]	Repin1	6.3174	4.79756		ENSMUSG00000038615	nuclear factor, erythroid derived 2,-like 1 [Source:MGI Symbol;Acc:MGI:99421]	Nfe2l1	7.95341	6.5021
											ENSMUSG00000013858	transmembrane protein 259 [Source:MGI Symbol;Acc:MGI:2177957]	Tmem259	7.20996	5.69048		ENSMUSG00000049881	RIKEN cDNA 2810025M15 gene [Source:MGI Symbol;Acc:MGI:1917203]	2810025M15Rik	5.49452	4.04383
											ENSMUSG00000024018	coiled-coil domain containing 167 [Source:MGI Symbol;Acc:MGI:1915847]	Ccdc167	5.59724	4.0779		ENSMUSG00000052516	roundabout guidance receptor 2 [Source:MGI Symbol;Acc:MGI:1890110]	Robo2	5.49452	4.04383
											ENSMUSG00000063785	UTP14A small subunit processome component [Source:MGI Symbol;Acc:MGI:1919804]	Utp14a	8.15309	6.6338		ENSMUSG00000021067	salvador family WW domain containing 1 [Source:MGI Symbol;Acc:MGI:1927144]	Sav1	5.04266	3.59297
											ENSMUSG00000027896	solute carrier family 16 (monocarboxylic acid transporters), member 4 [Source:MGI Symbol;Acc:MGI:2385183]	Slc16a4	6.50778	4.99016		ENSMUSG00000026199	ankyrin repeat and zinc finger domain containing 1 [Source:MGI Symbol;Acc:MGI:1098746]	Ankzf1	5.04266	3.59297
											ENSMUSG00000032122	solute carrier family 37 (glycerol-3-phosphate transporter), member 2 [Source:MGI Symbol;Acc:MGI:1929693]	Slc37a2	8.31473	6.79729		ENSMUSG00000002204	napsin A aspartic peptidase [Source:MGI Symbol;Acc:MGI:109365]	Napsa	8.72859	7.28481
											ENSMUSG00000022414	TGF-beta activated kinase 1/MAP3K7 binding protein 1 [Source:MGI Symbol;Acc:MGI:1913763]	Tab1	5.8987	4.38264		ENSMUSG00000034329	BRCA1 interacting protein C-terminal helicase 1 [Source:MGI Symbol;Acc:MGI:2442836]	Brip1	8.17314	6.72975
											ENSMUSG00000033653	VPS8 CORVET complex subunit [Source:MGI Symbol;Acc:MGI:2146407]	Vps8	6.02868	4.51384		ENSMUSG00000004393	DEAD (Asp-Glu-Ala-Asp) box polypeptide 56 [Source:MGI Symbol;Acc:MGI:1277172]	Ddx56	7.25821	5.81594
											ENSMUSG00000047617	non-homologous end joining factor [Source:MGI Symbol;Acc:MGI:2442831]	Paxx	6.89632	5.3824		ENSMUSG00000038268	candidate tumor suppressor in ovarian cancer 2 [Source:MGI Symbol;Acc:MGI:2179725]	Ovca2	5.38463	3.94363
											ENSMUSG00000033589	receptor accessory protein 4 [Source:MGI Symbol;Acc:MGI:1919799]	Reep4	8.29641	6.78435		ENSMUSG00000117959	novel transcript, antisense to Sart1	AC122861.4	5.38463	3.94363
											ENSMUSG00000040928	S100P binding protein [Source:MGI Symbol;Acc:MGI:1921898]	S100pbp	8.74854	7.23783		ENSMUSG00000096210	H1 histone family, member 0 [Source:MGI Symbol;Acc:MGI:95893]	H1f0	7.86752	6.42986
											ENSMUSG00000031821	GINS complex subunit 2 (Psf2 homolog) [Source:MGI Symbol;Acc:MGI:1921019]	Gins2	7.40726	5.8969		ENSMUSG00000020614	family with sequence similarity 20, member A [Source:MGI Symbol;Acc:MGI:2388266]	Fam20a	5.66088	4.2255
											ENSMUSG00000045594	galactosidase, beta 1 [Source:MGI Symbol;Acc:MGI:88151]	Glb1	8.15715	6.64815		ENSMUSG00000104154	predicted gene, 38104 [Source:MGI Symbol;Acc:MGI:5611332]	Gm38104	5.66088	4.2255
											ENSMUSG00000101609	KCNQ1 overlapping transcript 1 [Source:MGI Symbol;Acc:MGI:1926855]	Kcnq1ot1	11.7104	10.2017		ENSMUSG00000014786	solute carrier family 9 (sodium/hydrogen exchanger), member 5 [Source:MGI Symbol;Acc:MGI:2685542]	Slc9a5	5.89264	4.4612
											ENSMUSG00000020832	Era (G-protein)-like 1 (E. coli) [Source:MGI Symbol;Acc:MGI:1889295]	Eral1	7.1128	5.60476		ENSMUSG00000043059	zinc finger protein 513 [Source:MGI Symbol;Acc:MGI:2141255]	Zfp513	5.89264	4.4612
											ENSMUSG00000023973	canopy FGF signaling regulator 3 [Source:MGI Symbol;Acc:MGI:1919279]	Cnpy3	7.1128	5.60476		ENSMUSG00000033427	ureidopropionase, beta [Source:MGI Symbol;Acc:MGI:2143535]	Upb1	5.26569	3.83594
											ENSMUSG00000041609	BICD family like cargo adaptor 1 [Source:MGI Symbol;Acc:MGI:1922915]	Bicdl1	7.37968	5.87266		ENSMUSG00000044433	calmodulin regulated spectrin-associated protein family, member 3 [Source:MGI Symbol;Acc:MGI:1916947]	Camsap3	5.26569	3.83594
											ENSMUSG00000060131	ATPase, class I, type 8B, member 4 [Source:MGI Symbol;Acc:MGI:1859664]	Atp8b4	9.14032	7.63375		ENSMUSG00000106115	predicted gene 43420 [Source:MGI Symbol;Acc:MGI:5663557]	Gm43420	5.26569	3.83594
											ENSMUSG00000116021	predicted gene, 49474 [Source:MGI Symbol;Acc:MGI:6155141]	Gm49474	5.95585	4.44973		ENSMUSG00000032261	SH3 domain binding glutamic acid-rich protein like 2 [Source:MGI Symbol;Acc:MGI:1915350]	Sh3bgrl2	6.09227	4.66374
											ENSMUSG00000042185	nuclear factor related to kappa B binding protein [Source:MGI Symbol;Acc:MGI:2442410]	Nfrkb	7.93831	6.4329		ENSMUSG00000031494	CD209a antigen [Source:MGI Symbol;Acc:MGI:2157942]	Cd209a	6.61446	5.18641
											ENSMUSG00000053293	nuclear pore membrane protein 121 [Source:MGI Symbol;Acc:MGI:2137624]	Pom121	6.74242	5.23804		ENSMUSG00000025780	inter-alpha (globulin) inhibitor H5 [Source:MGI Symbol;Acc:MGI:1925751]	Itih5	6.99706	5.56927
											ENSMUSG00000030124	lymphocyte-activation gene 3 [Source:MGI Symbol;Acc:MGI:106588]	Lag3	6.81629	5.31202		ENSMUSG00000093465	predicted gene 20682 [Source:MGI Symbol;Acc:MGI:5313129]	Gm20682	5.56338	4.13752
											ENSMUSG00000032498	mutL homolog 1 [Source:MGI Symbol;Acc:MGI:101938]	Mlh1	7.77853	6.27537		ENSMUSG00000033902	mitogen-activated protein kinase binding protein 1 [Source:MGI Symbol;Acc:MGI:1347004]	Mapkbp1	6.42391	4.99942
											ENSMUSG00000062931	zinc finger protein 938 [Source:MGI Symbol;Acc:MGI:3621440]	Zfp938	7.95242	6.44939		ENSMUSG00000002578	IKAROS family zinc finger 4 [Source:MGI Symbol;Acc:MGI:1343139]	Ikzf4	6.56494	5.14189
											ENSMUSG00000040389	WD repeat domain 47 [Source:MGI Symbol;Acc:MGI:2139593]	Wdr47	8.17732	6.67644		ENSMUSG00000036825	synovial sarcoma, X 2 interacting protein [Source:MGI Symbol;Acc:MGI:2139150]	Ssx2ip	6.56494	5.14189
											ENSMUSG00000028362	tumor necrosis factor (ligand) superfamily, member 8 [Source:MGI Symbol;Acc:MGI:88328]	Tnfsf8	11.2402	9.73972		ENSMUSG00000029771	interferon regulatory factor 5 [Source:MGI Symbol;Acc:MGI:1350924]	Irf5	7.23728	5.81594
											ENSMUSG00000086862	predicted gene 13546 [Source:MGI Symbol;Acc:MGI:3649666]	Gm13546	6.53304	5.03454		ENSMUSG00000033356	pseudouridylate synthase 7-like [Source:MGI Symbol;Acc:MGI:1926145]	Pus7l	7.02174	5.60251
											ENSMUSG00000018143	v-maf musculoaponeurotic fibrosarcoma oncogene family, protein K (avian) [Source:MGI Symbol;Acc:MGI:99951]	Mafk	6.13148	4.6341		ENSMUSG00000036376	activator of basal transcription 1 [Source:MGI Symbol;Acc:MGI:1353636]	Abt1	7.11645	5.69787
											ENSMUSG00000107476	zinc finger protein 862, pseudogene [Source:MGI Symbol;Acc:MGI:1889827]	Zfp862-ps	7.39353	5.8969		ENSMUSG00000022385	G two S phase expressed protein 1 [Source:MGI Symbol;Acc:MGI:1352755]	Gtse1	6.51366	5.09594
											ENSMUSG00000062040	zinc finger protein 27 [Source:MGI Symbol;Acc:MGI:99174]	Zfp27	5.39169	3.89741		ENSMUSG00000021594	steroid 5 alpha-reductase 1 [Source:MGI Symbol;Acc:MGI:98400]	Srd5a1	5.13604	3.71957
											ENSMUSG00000039981	zinc finger CCCH type containing 12D [Source:MGI Symbol;Acc:MGI:3045313]	Zc3h12d	8.86749	7.3736		ENSMUSG00000054939	zinc finger protein 174 [Source:MGI Symbol;Acc:MGI:2686600]	Zfp174	5.13604	3.71957
											ENSMUSG00000034278	DnaJ heat shock protein family (Hsp40) member C17 [Source:MGI Symbol;Acc:MGI:1916658]	Dnajc17	5.18415	3.69106		ENSMUSG00000041406	cDNA sequence BC055324 [Source:MGI Symbol;Acc:MGI:3590554]	BC055324	5.7224	4.30842
											ENSMUSG00000109005	predicted gene 45221 [Source:MGI Symbol;Acc:MGI:5753797]	Gm45221	9.35911	7.8664		ENSMUSG00000039901	armadillo-like helical domain containing 3 [Source:MGI Symbol;Acc:MGI:1918867]	Armh3	6.83938	5.42807
											ENSMUSG00000033055	ankyrin repeat domain 54 [Source:MGI Symbol;Acc:MGI:2444209]	Ankrd54	6.57011	5.0776		ENSMUSG00000116673	RIKEN cDNA A630089N07 gene [Source:MGI Symbol;Acc:MGI:2444323]	A630089N07Rik	6.94639	5.53524
											ENSMUSG00000074165	zinc finger protein 788 [Source:MGI Symbol;Acc:MGI:1914857]	Zfp788	8.02097	6.52911		ENSMUSG00000035704	asparagine-linked glycosylation 8 (alpha-1,3-glucosyltransferase) [Source:MGI Symbol;Acc:MGI:2141959]	Alg8	7.00945	5.60251
											ENSMUSG00000031585	general transcription factor II E, polypeptide 2 (beta subunit) [Source:MGI Symbol;Acc:MGI:1915403]	Gtf2e2	8.87244	7.38222		ENSMUSG00000035266	helicase, POLQ-like [Source:MGI Symbol;Acc:MGI:2176740]	Helq	6.67795	5.27154
											ENSMUSG00000079083	Jrk-like [Source:MGI Symbol;Acc:MGI:1924782]	Jrkl	7.43432	5.9442		ENSMUSG00000023345	POC1 centriolar protein A [Source:MGI Symbol;Acc:MGI:1917485]	Poc1a	6.06877	4.66374
											ENSMUSG00000022194	poly(A) binding protein, nuclear 1 [Source:MGI Symbol;Acc:MGI:1859158]	Pabpn1	8.4335	6.94412		ENSMUSG00000079057	cytochrome P450, family 4, subfamily v, polypeptide 3 [Source:MGI Symbol;Acc:MGI:2142763]	Cyp4v3	7.47925	6.0747
											ENSMUSG00000109536	RIKEN cDNA 9330162G02 gene [Source:MGI Symbol;Acc:MGI:2442217]	9330162G02Rik	10.0291	8.54061		ENSMUSG00000070709	zinc finger protein 974 [Source:MGI Symbol;Acc:MGI:1920680]	Zfp974	5.86562	4.4612
											ENSMUSG00000106959	predicted gene 42548 [Source:MGI Symbol;Acc:MGI:5662685]	Gm42548	6.99959	5.51362		ENSMUSG00000041570	calmodulin regulated spectrin-associated protein family, member 2 [Source:MGI Symbol;Acc:MGI:1922434]	Camsap2	8.87123	7.4673
											ENSMUSG00000032754	solute carrier family 8 (sodium/lithium/calcium exchanger), member B1 [Source:MGI Symbol;Acc:MGI:2180781]	Slc8b1	5.79811	4.31228		ENSMUSG00000026404	DEAD (Asp-Glu-Ala-Asp) box polypeptide 59 [Source:MGI Symbol;Acc:MGI:1915247]	Ddx59	5.62911	4.2255
											ENSMUSG00000085399	forkhead box D2, opposite strand [Source:MGI Symbol;Acc:MGI:2444065]	Foxd2os	7.5625	6.07745		ENSMUSG00000040276	protein kinase C and casein kinase substrate in neurons 1 [Source:MGI Symbol;Acc:MGI:1345181]	Pacsin1	7.16157	5.75811
											ENSMUSG00000043807	lymphocyte antigen 6 complex, locus G5B [Source:MGI Symbol;Acc:MGI:2385809]	Ly6g5b	6.42925	4.94436		ENSMUSG00000028318	polymerase (RNA) I polypeptide E [Source:MGI Symbol;Acc:MGI:1929022]	Polr1e	7.06987	5.66678
											ENSMUSG00000032867	F-box and WD-40 domain protein 8 [Source:MGI Symbol;Acc:MGI:1923041]	Fbxw8	5.64436	4.16033		ENSMUSG00000094828	T cell receptor alpha variable 3-3 [Source:MGI Symbol;Acc:MGI:3702145]	Trav3-3	5.34606	3.94363
											ENSMUSG00000107722	RIKEN cDNA 2900060B14 gene [Source:MGI Symbol;Acc:MGI:1915454]	2900060B14Rik	5.64436	4.16033		ENSMUSG00000032698	LIM domain only 2 [Source:MGI Symbol;Acc:MGI:102811]	Lmo2	7.49696	6.09819
											ENSMUSG00000110159	predicted gene 45501 [Source:MGI Symbol;Acc:MGI:5791337]	Gm45501	5.64436	4.16033		ENSMUSG00000010663	fatty acid desaturase 1 [Source:MGI Symbol;Acc:MGI:1923517]	Fads1	7.67089	6.27354
											ENSMUSG00000031511	Rho guanine nucleotide exchange factor (GEF7) [Source:MGI Symbol;Acc:MGI:1860493]	Arhgef7	8.22846	6.74482		ENSMUSG00000054277	ADP-ribosylation factor GTPase activating protein 3 [Source:MGI Symbol;Acc:MGI:1913501]	Arfgap3	7.18361	5.78731
											ENSMUSG00000073821	RIKEN cDNA 8030451A03 gene [Source:MGI Symbol;Acc:MGI:1915353]	8030451A03Rik	6.22743	4.7451		ENSMUSG00000035683	maternal embryonic leucine zipper kinase [Source:MGI Symbol;Acc:MGI:106924]	Melk	8.06449	6.66829
											ENSMUSG00000018509	centromere protein V [Source:MGI Symbol;Acc:MGI:1920389]	Cenpv	6.64152	5.16005		ENSMUSG00000040102	kelch-like 42 [Source:MGI Symbol;Acc:MGI:2444786]	Klhl42	7.47031	6.0747
											ENSMUSG00000014496	ankyrin repeat domain 28 [Source:MGI Symbol;Acc:MGI:2145661]	Ankrd28	8.67102	7.18958		ENSMUSG00000015944	cytosolic arginine sensor for mTORC1 subunit 2 [Source:MGI Symbol;Acc:MGI:1933384]	Castor2	5.78141	4.38683
											ENSMUSG00000023110	protein arginine N-methyltransferase 5 [Source:MGI Symbol;Acc:MGI:1351645]	Prmt5	7.22554	5.74492		ENSMUSG00000102939	predicted gene, 38111 [Source:MGI Symbol;Acc:MGI:5611339]	Gm38111	5.78141	4.38683
											ENSMUSG00000029359	tescalcin [Source:MGI Symbol;Acc:MGI:1930803]	Tesc	6.82654	5.34764		ENSMUSG00000053702	nebulette [Source:MGI Symbol;Acc:MGI:1921353]	Nebl	7.5824	6.18853
											ENSMUSG00000042046	dual serine/threonine and tyrosine protein kinase [Source:MGI Symbol;Acc:MGI:1925064]	Dstyk	6.46905	4.99016		ENSMUSG00000032549	RAB6B, member RAS oncogene family [Source:MGI Symbol;Acc:MGI:107283]	Rab6b	6.89388	5.5004
											ENSMUSG00000054418	RIKEN cDNA 2900041M22 gene [Source:MGI Symbol;Acc:MGI:1925653]	2900041M22Rik	5.99272	4.51384		ENSMUSG00000024667	transmembrane protein 216 [Source:MGI Symbol;Acc:MGI:1920020]	Tmem216	6.28809	4.89597
											ENSMUSG00000033819	protein phosphatase 1, regulatory subunit 16A [Source:MGI Symbol;Acc:MGI:1920312]	Ppp1r16a	5.8593	4.38264		ENSMUSG00000022679	Mpv17 transgene, kidney disease mutant-like [Source:MGI Symbol;Acc:MGI:2135951]	Mpv17l	5.22375	3.83594
											ENSMUSG00000047419	cardiomyopathy associated 5 [Source:MGI Symbol;Acc:MGI:1923719]	Cmya5	5.05061	3.57565		ENSMUSG00000064120	molybdenum cofactor synthesis 1 [Source:MGI Symbol;Acc:MGI:1928904]	Mocs1	5.22375	3.83594
											ENSMUSG00000079298	killer cell lectin-like receptor subfamily B member 1B [Source:MGI Symbol;Acc:MGI:107539]	Klrb1b	5.05061	3.57565		ENSMUSG00000021619	autophagy related 10 [Source:MGI Symbol;Acc:MGI:1914045]	Atg10	8.29963	6.91315
											ENSMUSG00000014547	WD repeat and FYVE domain containing 2 [Source:MGI Symbol;Acc:MGI:2442811]	Wdfy2	8.0475	6.57491		ENSMUSG00000084917	predicted gene, 17477 [Source:MGI Symbol;Acc:MGI:4937111]	Gm17477	6.04489	4.66374
											ENSMUSG00000034445	cytochrome b561 family, member A3 [Source:MGI Symbol;Acc:MGI:2686925]	Cyb561a3	7.7465	6.27537		ENSMUSG00000040195	nuclear envelope integral membrane protein 1 [Source:MGI Symbol;Acc:MGI:2446113]	Nemp1	7.88107	6.5021
											ENSMUSG00000022678	nudE neurodevelopment protein 1 [Source:MGI Symbol;Acc:MGI:1914453]	Nde1	9.45142	7.98423		ENSMUSG00000022142	nucleoporin 155 [Source:MGI Symbol;Acc:MGI:2181182]	Nup155	9.4021	8.02829
											ENSMUSG00000040591	RIKEN cDNA 1110051M20 gene [Source:MGI Symbol;Acc:MGI:1915079]	1110051M20Rik	6.21188	4.7451		ENSMUSG00000022687	biregional cell adhesion molecule-related/down-regulated by oncogenes (Cdon) binding protein [Source:MGI Symbol;Acc:MGI:2151153]	Boc	5.09011	3.71957
											ENSMUSG00000096991	predicted gene, 26789 [Source:MGI Symbol;Acc:MGI:5477283]	Gm26789	8.05624	6.58986		ENSMUSG00000033498	stereocilin [Source:MGI Symbol;Acc:MGI:2153816]	Strc	5.09011	3.71957
											ENSMUSG00000072663	sperm flagellar 2 [Source:MGI Symbol;Acc:MGI:2443727]	Spef2	7.38662	5.92074		ENSMUSG00000113648	predicted gene, 48806 [Source:MGI Symbol;Acc:MGI:6098517]	Gm48806	5.09011	3.71957
											ENSMUSG00000105201	predicted gene 43362 [Source:MGI Symbol;Acc:MGI:5663499]	Gm43362	8.90666	7.44111		ENSMUSG00000026174	CCR4-NOT transcription complex, subunit 9 [Source:MGI Symbol;Acc:MGI:1928902]	Cnot9	8.76194	7.39325
											ENSMUSG00000021932	ribonuclease H2, subunit B [Source:MGI Symbol;Acc:MGI:1914403]	Rnaseh2b	9.43811	7.97287		ENSMUSG00000005233	SPC25, NDC80 kinetochore complex component, homolog (S. cerevisiae) [Source:MGI Symbol;Acc:MGI:1913692]	Spc25	10.1316	8.76427
											ENSMUSG00000075000	nuclear receptor binding factor 2 [Source:MGI Symbol;Acc:MGI:1354950]	Nrbf2	5.77713	4.31228		ENSMUSG00000056529	platelet-activating factor receptor [Source:MGI Symbol;Acc:MGI:106066]	Ptafr	7.03392	5.66678
											ENSMUSG00000027575	ADP-ribosylation factor GTPase activating protein 1 [Source:MGI Symbol;Acc:MGI:2183559]	Arfgap1	7.28622	5.82291		ENSMUSG00000027035	ceramide synthase 6 [Source:MGI Symbol;Acc:MGI:2442564]	Cers6	9.34457	7.97852
											ENSMUSG00000022391	RAN GTPase activating protein 1 [Source:MGI Symbol;Acc:MGI:103071]	Rangap1	8.6011	7.13966		ENSMUSG00000022322	Shc SH2-domain binding protein 1 [Source:MGI Symbol;Acc:MGI:1338802]	Shcbp1	9.11724	7.75286
											ENSMUSG00000015745	pleckstrin homology domain containing, family O member 1 [Source:MGI Symbol;Acc:MGI:1914470]	Plekho1	5.62099	4.16033		ENSMUSG00000028718	Scl/Tal1 interrupting locus [Source:MGI Symbol;Acc:MGI:107477]	Stil	8.60745	7.24326
											ENSMUSG00000026311	ankyrin repeat and SOCS box-containing 1 [Source:MGI Symbol;Acc:MGI:1929735]	Asb1	6.25805	4.79756		ENSMUSG00000028556	dedicator of cytokinesis 7 [Source:MGI Symbol;Acc:MGI:1914549]	Dock7	6.93344	5.56927
											ENSMUSG00000058290	extra spindle pole bodies 1, separase [Source:MGI Symbol;Acc:MGI:2146156]	Espl1	7.53776	6.07745		ENSMUSG00000017858	intraflagellar transport 52 [Source:MGI Symbol;Acc:MGI:2387217]	Ift52	8.19501	6.83139
											ENSMUSG00000024826	D4, zinc and double PHD fingers family 2 [Source:MGI Symbol;Acc:MGI:109529]	Dpf2	8.36834	6.90879		ENSMUSG00000018040	ribosomal RNA processing 7 homolog A (S. cerevisiae) [Source:MGI Symbol;Acc:MGI:1922028]	Rrp7a	6.20432	4.84132
											ENSMUSG00000003500	inosine monophosphate dehydrogenase 1 [Source:MGI Symbol;Acc:MGI:96567]	Impdh1	7.37968	5.92074		ENSMUSG00000052387	transient receptor potential cation channel, subfamily M, member 3 [Source:MGI Symbol;Acc:MGI:2443101]	Trpm3	6.20432	4.84132
											ENSMUSG00000025507	p53 induced death domain protein 1 [Source:MGI Symbol;Acc:MGI:1889507]	Pidd1	6.14792	4.69067		ENSMUSG00000024727	transient receptor potential cation channel, subfamily M, member 6 [Source:MGI Symbol;Acc:MGI:2675603]	Trpm6	5.30644	3.94363
											ENSMUSG00000085471	RIKEN cDNA 4933423P22 gene [Source:MGI Symbol;Acc:MGI:1918408]	4933423P22Rik	5.83919	4.38264		ENSMUSG00000037974	mucin 5, subtypes A and C, tracheobronchial/gastric [Source:MGI Symbol;Acc:MGI:104697]	Muc5ac	5.30644	3.94363
											ENSMUSG00000017264	exosome component 10 [Source:MGI Symbol;Acc:MGI:1355322]	Exosc10	7.82017	6.365		ENSMUSG00000038793	left right determination factor 1 [Source:MGI Symbol;Acc:MGI:107405]	Lefty1	5.30644	3.94363
											ENSMUSG00000024299	a disintegrin-like and metallopeptidase (reprolysin type) with thrombospondin type 1 motif, 10 [Source:MGI Symbol;Acc:MGI:2449112]	Adamts10	6.99959	5.54465		ENSMUSG00000021645	survival motor neuron 1 [Source:MGI Symbol;Acc:MGI:109257]	Smn1	6.99706	5.635
											ENSMUSG00000055932	fat mass and obesity associated [Source:MGI Symbol;Acc:MGI:1347093]	Fto	8.21292	6.75812		ENSMUSG00000063018	RIKEN cDNA 2010204K13 gene [Source:MGI Symbol;Acc:MGI:1922859]	2010204K13Rik	7.25821	5.89855
											ENSMUSG00000038827	family with sequence similarity 206, member A [Source:MGI Symbol;Acc:MGI:2677850]	Fam206a	7.76261	6.3119		ENSMUSG00000031749	ST3 beta-galactoside alpha-2,3-sialyltransferase 2 [Source:MGI Symbol;Acc:MGI:99427]	St3gal2	6.63059	5.27154
											ENSMUSG00000024276	zinc finger protein 397 [Source:MGI Symbol;Acc:MGI:1916506]	Zfp397	8.08214	6.6338		ENSMUSG00000027570	collagen, type IX, alpha 3 [Source:MGI Symbol;Acc:MGI:894686]	Col9a3	5.49452	4.13752
											ENSMUSG00000027323	RAD51 recombinase [Source:MGI Symbol;Acc:MGI:97890]	Rad51	8.77789	7.32975		ENSMUSG00000048486	fat storage-inducing transmembrane protein 2 [Source:MGI Symbol;Acc:MGI:2444508]	Fitm2	5.49452	4.13752
											ENSMUSG00000071064	zinc finger protein 827 [Source:MGI Symbol;Acc:MGI:2444807]	Zfp827	6.48208	5.03454		ENSMUSG00000107352	predicted gene 43660 [Source:MGI Symbol;Acc:MGI:5663797]	Gm43660	5.49452	4.13752
											ENSMUSG00000038970	lemur tyrosine kinase 2 [Source:MGI Symbol;Acc:MGI:3036247]	Lmtk2	8.16525	6.71786		ENSMUSG00000033216	eukaryotic elongation factor, selenocysteine-tRNA-specific [Source:MGI Symbol;Acc:MGI:2137092]	Eefsec	6.40528	5.04849
											ENSMUSG00000039137	whirlin [Source:MGI Symbol;Acc:MGI:2682003]	Whrn	5.52355	4.0779		ENSMUSG00000027999	phospholipase A2, group XIIA [Source:MGI Symbol;Acc:MGI:1913600]	Pla2g12a	7.3585	6.00182
											ENSMUSG00000039585	myosin IXa [Source:MGI Symbol;Acc:MGI:107735]	Myo9a	10.8101	9.36489		ENSMUSG00000030268	branched chain aminotransferase 1, cytosolic [Source:MGI Symbol;Acc:MGI:104861]	Bcat1	7.40615	6.05081
											ENSMUSG00000116165	pyridoxal (pyridoxine, vitamin B6) phosphatase [Source:MGI Symbol;Acc:MGI:1919282]	Pdxp	6.52047	5.0776		ENSMUSG00000030986	DEAH (Asp-Glu-Ala-His) box polypeptide 32 [Source:MGI Symbol;Acc:MGI:2141813]	Dhx32	6.49615	5.14189
											ENSMUSG00000010663	fatty acid desaturase 1 [Source:MGI Symbol;Acc:MGI:1923517]	Fads1	7.45429	6.01236		ENSMUSG00000107050	RIKEN cDNA C030017G13 gene [Source:MGI Symbol;Acc:MGI:2441875]	C030017G13Rik	5.81003	4.4612
											ENSMUSG00000031706	regulatory factor X, 1 (influences HLA class II expression) [Source:MGI Symbol;Acc:MGI:105982]	Rfx1	8.50863	7.06673		ENSMUSG00000032834	PWP2 periodic tryptophan protein homolog (yeast) [Source:MGI Symbol;Acc:MGI:1341200]	Pwp2	6.34787	4.99942
											ENSMUSG00000029594	RNA binding motif protein 19 [Source:MGI Symbol;Acc:MGI:1921361]	Rbm19	6.13148	4.69067		ENSMUSG00000017716	baculoviral IAP repeat-containing 5 [Source:MGI Symbol;Acc:MGI:1203517]	Birc5	10.7298	9.38202
											ENSMUSG00000075596	RIKEN cDNA B130006D01 gene [Source:MGI Symbol;Acc:MGI:2444371]	B130006D01Rik	5.0152	3.57565		ENSMUSG00000020914	topoisomerase (DNA) II alpha [Source:MGI Symbol;Acc:MGI:98790]	Top2a	11.964	10.6178
											ENSMUSG00000040415	deltex 3, E3 ubiquitin ligase [Source:MGI Symbol;Acc:MGI:2135752]	Dtx3	7.65743	6.21879		ENSMUSG00000036030	protogenin [Source:MGI Symbol;Acc:MGI:2444710]	Prtg	5.18057	3.83594
											ENSMUSG00000028093	acid phosphatase 6, lysophosphatidic [Source:MGI Symbol;Acc:MGI:1931010]	Acp6	6.33186	4.89707		ENSMUSG00000000385	transmembrane protease, serine 2 [Source:MGI Symbol;Acc:MGI:1354381]	Tmprss2	5.38463	4.04383
											ENSMUSG00000062198	RIKEN cDNA 2700097O09 gene [Source:MGI Symbol;Acc:MGI:1919908]	2700097O09Rik	8.08214	6.64815		ENSMUSG00000023330	DTW domain containing 1 [Source:MGI Symbol;Acc:MGI:1916435]	Dtwd1	6.56494	5.22961
											ENSMUSG00000021701	polo like kinase 2 [Source:MGI Symbol;Acc:MGI:1099790]	Plk2	9.62148	8.18955		ENSMUSG00000030177	coiled-coil domain containing 77 [Source:MGI Symbol;Acc:MGI:1914450]	Ccdc77	7.09335	5.75811
											ENSMUSG00000002486	trichoplein, keratin filament binding [Source:MGI Symbol;Acc:MGI:1925082]	Tchp	6.74242	5.31202		ENSMUSG00000051786	tubulin, gamma complex associated protein 6 [Source:MGI Symbol;Acc:MGI:2146071]	Tubgcp6	5.86562	4.53192
											ENSMUSG00000034243	golgi autoantigen, golgin subfamily b, macrogolgin 1 [Source:MGI Symbol;Acc:MGI:1099447]	Golgb1	9.29042	7.86025		ENSMUSG00000022434	family with sequence similarity 118, member A [Source:MGI Symbol;Acc:MGI:1920475]	Fam118a	6.7238	5.3905
											ENSMUSG00000022109	mediator complex subunit 4 [Source:MGI Symbol;Acc:MGI:1914631]	Med4	8.35069	6.92066		ENSMUSG00000069255	dual specificity phosphatase 22 [Source:MGI Symbol;Acc:MGI:1915926]	Dusp22	7.6233	6.29403
											ENSMUSG00000109279	predicted gene 45220 [Source:MGI Symbol;Acc:MGI:5753796]	Gm45220	10.4109	8.98138		ENSMUSG00000034040	polypeptide N-acetylgalactosaminyltransferase 17 [Source:MGI Symbol;Acc:MGI:2137594]	Galnt17	5.04266	3.71957
											ENSMUSG00000025453	nicotinamide nucleotide transhydrogenase [Source:MGI Symbol;Acc:MGI:109279]	Nnt	5.66735	4.2383		ENSMUSG00000064128	centromere protein J [Source:MGI Symbol;Acc:MGI:2684927]	Cenpj	8.05256	6.72975
											ENSMUSG00000049957	coiled-coil domain containing 137 [Source:MGI Symbol;Acc:MGI:1914541]	Ccdc137	7.62843	6.19943		ENSMUSG00000028637	coiled-coil domain containing 30 [Source:MGI Symbol;Acc:MGI:1920582]	Ccdc30	5.45881	4.13752
											ENSMUSG00000048677	two pore segment channel 2 [Source:MGI Symbol;Acc:MGI:2385297]	Tpcn2	5.41905	3.99048		ENSMUSG00000048537	pleckstrin homology like domain, family B, member 1 [Source:MGI Symbol;Acc:MGI:2143230]	Phldb1	5.45881	4.13752
											ENSMUSG00000006024	N-ethylmaleimide sensitive fusion protein attachment protein alpha [Source:MGI Symbol;Acc:MGI:104563]	Napa	8.72133	7.29368		ENSMUSG00000030431	transmembrane protein 238 [Source:MGI Symbol;Acc:MGI:1922935]	Tmem238	5.78141	4.4612
											ENSMUSG00000029475	lysine (K)-specific demethylase 2B [Source:MGI Symbol;Acc:MGI:1354737]	Kdm2b	11.182	9.75472		ENSMUSG00000021322	acyloxyacyl hydrolase [Source:MGI Symbol;Acc:MGI:1350928]	Aoah	6.2676	4.94862
											ENSMUSG00000041406	cDNA sequence BC055324 [Source:MGI Symbol;Acc:MGI:3590554]	BC055324	6.87672	5.4495		ENSMUSG00000002496	tuberous sclerosis 2 [Source:MGI Symbol;Acc:MGI:102548]	Tsc2	6.98455	5.66678
											ENSMUSG00000032525	natural killer tumor recognition sequence [Source:MGI Symbol;Acc:MGI:97346]	Nktr	12.3878	10.9614		ENSMUSG00000024382	excision repair cross-complementing rodent repair deficiency, complementation group 3 [Source:MGI Symbol;Acc:MGI:95414]	Ercc3	8.07632	6.75953
											ENSMUSG00000039801	ciliogenesis and planar polarity effector 1 [Source:MGI Symbol;Acc:MGI:1920942]	Cplane1	9.51934	8.09316		ENSMUSG00000024654	asparaginase like 1 [Source:MGI Symbol;Acc:MGI:1913764]	Asrgl1	7.33899	6.02652
											ENSMUSG00000111283	RIKEN cDNA E230034D01 gene [Source:MGI Symbol;Acc:MGI:2445211]	E230034D01Rik	8.74584	7.32082		ENSMUSG00000097667	predicted gene, 26764 [Source:MGI Symbol;Acc:MGI:5477258]	Gm26764	6.66234	5.35193
											ENSMUSG00000039218	serine/arginine repetitive matrix 2 [Source:MGI Symbol;Acc:MGI:1923206]	Srrm2	12.1231	10.6998		ENSMUSG00000066894	V-set and immunoglobulin domain containing 10 [Source:MGI Symbol;Acc:MGI:2448533]	Vsig10	6.49615	5.18641
											ENSMUSG00000021713	peptidylprolyl isomerase domain and WD repeat containing 1 [Source:MGI Symbol;Acc:MGI:2443069]	Ppwd1	8.34357	6.92066		ENSMUSG00000105071	predicted gene 43336 [Source:MGI Symbol;Acc:MGI:5663473]	Gm43336	6.40528	5.09594
											ENSMUSG00000034889	cactin, spliceosome C complex subunit [Source:MGI Symbol;Acc:MGI:1917562]	Cactin	8.23232	6.81011		ENSMUSG00000029838	pleiotrophin [Source:MGI Symbol;Acc:MGI:97804]	Ptn	6.20432	4.89597
											ENSMUSG00000024537	proteasome (prosome, macropain) assembly chaperone 2 [Source:MGI Symbol;Acc:MGI:1922901]	Psmg2	8.80406	7.38222		ENSMUSG00000024170	telomere maintenance 2 [Source:MGI Symbol;Acc:MGI:1918968]	Telo2	5.97077	4.66374
											ENSMUSG00000032372	phospholipid scramblase 2 [Source:MGI Symbol;Acc:MGI:1270860]	Plscr2	7.02651	5.60476		ENSMUSG00000024352	spermatogenesis associated 24 [Source:MGI Symbol;Acc:MGI:1918492]	Spata24	5.97077	4.66374
											ENSMUSG00000034667	exportin, tRNA (nuclear export receptor for tRNAs) [Source:MGI Symbol;Acc:MGI:1920442]	Xpot	9.00922	7.5898		ENSMUSG00000029516	citron [Source:MGI Symbol;Acc:MGI:105313]	Cit	7.86069	6.55399
											ENSMUSG00000020263	adaptor protein, phosphotyrosine interaction, PH domain and leucine zipper containing 2 [Source:MGI Symbol;Acc:MGI:2384914]	Appl2	8.68517	7.26603		ENSMUSG00000027669	guanine nucleotide binding protein (G protein), beta 4 [Source:MGI Symbol;Acc:MGI:104581]	Gnb4	9.50197	8.19556
[truncated: 10,867 more rows]
