# Supplementary material for: Poorly perfused tumor regions harbor T cells with a glucose-dependent effector phenotype
Source: EMBO Rep. 2026 May 27;27(12):3454–87. doi: 10.1038/s44319-026-00799-0 (PMC13303879; doi:10.1038/s44319-026-00799-0)
Supplement: Supplementary file 4 — Source data Fig. 3 [file 44319_2026_799_MOESM4_ESM.zip › SourceData Fig3/SourceData Fig 3D.xlsx]

## Sheet: Figure 3D
	MSigDB HALLMARK	SIZE	ES	NES	NOM p-val	FDR q-val	FWER p-val	RANK AT MAX
CD4 TIL 2-NBDG Hi vs 2-NBDG Hi	GSE21670_UNTREATED_VS_TGFB_IL6_TREATED_CD4_TCELL_UP	148	0.580318	2.10074	0	0	0	2857
		The indicated statistics were computed by the GSEA program: ES: enrichment score; NES: normalized enrichment score; P: nominal P value; FDR: false discovery rate
