# Supplementary material for: Poorly perfused tumor regions harbor T cells with a glucose-dependent effector phenotype
Source: EMBO Rep. 2026 May 27;27(12):3454–87. doi: 10.1038/s44319-026-00799-0 (PMC13303879; doi:10.1038/s44319-026-00799-0)
Supplement: Supplementary file 4 — Source data Fig. 3 [file 44319_2026_799_MOESM4_ESM.zip › SourceData Fig3/SourceData Fig 3E.xlsx]

## Sheet: Figure 3E
Normalized reads (Log2)				Normalized reads (Log2)
Effector CD4 TILS, 2-NBDG Hi	Effector CD4 TILS, 2-NBDG Lo	FC[Log2] CD4 TIL 2-NBDG Lo vs 2-NBDG Hi	FC[Log2] CD8 TIL 2-NBDG Lo vs 2-NBDG Hi	Effector CD8 TILS, 2-NBDG Hi	Effector CD8 TILS, 2-NBDG Lo	gene description	gene_name
9.97709	9.76134	-0.215748	0.0371022	8.98229	9.01939	a disintegrin-like and metallopeptidase (reprolysin type) with thrombospondin type 1 motif, 6 [Source:MGI Symbol;Acc:MGI:1347348]	Adamts6	Glucose-deprived signature in CD4 TIL in B16 melanoma (Ho et al., 2015)
11.253	11.3992	0.146201	0.0868288	9.64982	9.73665	family with sequence similarity 129, member A [Source:MGI Symbol;Acc:MGI:2137237]	Fam129a
11.9437	12.3741	0.430373	0.399128	10.4186	10.8177	growth arrest and DNA-damage-inducible 45 beta [Source:MGI Symbol;Acc:MGI:107776]	Gadd45b
9.98969	9.55591	-0.433779	0.67827	8.76925	9.44752	hepatitis A virus cellular receptor 2 [Source:MGI Symbol;Acc:MGI:2159682]	Havcr2
8.22071	9.07732	0.85661	-0.0158352	8.5192	8.50337	heat shock protein 1A [Source:MGI Symbol;Acc:MGI:96244]	Hspa1a
9.65062	10.0342	0.383621	0.714493	9.49096	10.2055	heat shock protein 1B [Source:MGI Symbol;Acc:MGI:99517]	Hspa1b
2.72791	6.60465	3.87674	0.230846	2.70274	2.93359	interleukin 23, alpha subunit p19 [Source:MGI Symbol;Acc:MGI:1932410]	Il23a
7.32288	7.8664	0.543518	1.14404	7.21605	8.36009	neuritin 1 [Source:MGI Symbol;Acc:MGI:1915654]	Nrn1
2.54136	3.89741	1.35605	1.28059	4.21981	5.5004	sterol O-acyltransferase 2 [Source:MGI Symbol;Acc:MGI:1332226]	Soat2
8.4335	8.06134	-0.372159	0.362491	6.36726	6.72975	sprouty RTK signaling antagonist 1 [Source:MGI Symbol;Acc:MGI:1345139]	Spry1
6.40209	8.03427	1.63219	0.264667	5.81003	6.0747	adenosine A2a receptor [Source:MGI Symbol;Acc:MGI:99402]	Adora2a	Signature common to in vitro glucose-deprived (Ho et al., 2015) and anergic CD4 T cells (Safford et al., 2005)
9.18482	9.1472	-0.0376144	1.27223	8.48854	9.76077	dual specificity phosphatase 6 [Source:MGI Symbol;Acc:MGI:1914853]	Dusp6
10.6228	11.6467	1.02394	0.710115	10.3975	11.1076	early growth response 1 [Source:MGI Symbol;Acc:MGI:95295]	Egr1
7.45429	8.9614	1.50712	1.12953	7.5824	8.71193	early growth response 2 [Source:MGI Symbol;Acc:MGI:95296]	Egr2
8.98196	10.5055	1.52358	0.763794	9.25112	10.0149	early growth response 3 [Source:MGI Symbol;Acc:MGI:1306780]	Egr3
11.5911	11.7169	0.12582	0.55639	11.5764	12.1328	Fyn proto-oncogene [Source:MGI Symbol;Acc:MGI:95602]	Fyn
9.50186	10.2235	0.721607	-0.084518	9.67143	9.58691	GTP cyclohydrolase 1 [Source:MGI Symbol;Acc:MGI:95675]	Gch1
10.679	10.7597	0.0806711	-0.230921	9.59125	9.36033	interferon regulatory factor 4 [Source:MGI Symbol;Acc:MGI:1096873]	Irf4
10.2678	10.4887	0.220897	0.402767	9.35432	9.75709	jumonji, AT rich interactive domain 2 [Source:MGI Symbol;Acc:MGI:104813]	Jarid2
9.64049	9.79882	0.158324	-2.08641	8.42057	6.33416	N-myc downstream regulated gene 1 [Source:MGI Symbol;Acc:MGI:1341799]	Ndrg1
10.902	10.9578	0.0558055	0.229257	10.0855	10.3148	nuclear factor of activated T cells, cytoplasmic, calcineurin dependent 1 [Source:MGI Symbol;Acc:MGI:102469]	Nfatc1
12.5845	12.8138	0.22935	0.782697	13.2634	14.0461	nuclear receptor subfamily 4, group A, member 2 [Source:MGI Symbol;Acc:MGI:1352456]	Nr4a2
12.7472	12.976	0.228791	0.104642	12.7261	12.8307	nuclear receptor subfamily 4, group A, member 3 [Source:MGI Symbol;Acc:MGI:1352457]	Nr4a3
11.1969	11.1729	-0.0239943	-0.0335497	10.5965	10.5629	phosphofructokinase, platelet [Source:MGI Symbol;Acc:MGI:1891833]	Pfkp
10.5666	10.7389	0.172325	-0.00981958	9.82832	9.8185	ring finger protein 19A [Source:MGI Symbol;Acc:MGI:1353623]	Rnf19a
6.84682	7.57486	0.728034	-0.951314	7.16157	6.21025	solute carrier family 29 (nucleoside transporters), member 3 [Source:MGI Symbol;Acc:MGI:1918529]	Slc29a3
12.4133	11.7071	-0.706218	0.295538	10.31	10.6056	tumor necrosis factor (ligand) superfamily, member 11 [Source:MGI Symbol;Acc:MGI:1100089]	Tnfsf11
12.4985	13.4933	0.994777	0.483161	11.548	12.0311	zinc finger protein 36, C3H type-like 1 [Source:MGI Symbol;Acc:MGI:107946]	Zfp36l1
