# Supplementary material for: Poorly perfused tumor regions harbor T cells with a glucose-dependent effector phenotype
Source: EMBO Rep. 2026 May 27;27(12):3454–87. doi: 10.1038/s44319-026-00799-0 (PMC13303879; doi:10.1038/s44319-026-00799-0)
Supplement: Supplementary file 4 — Source data Fig. 3 [file 44319_2026_799_MOESM4_ESM.zip › SourceData Fig3/SourceData Fig 3F.xlsx]

## Sheet: Figure 3F
	MSigDB HALLMARK	SIZE	ES	NES	NOM p-val	FDR q-val	FWER p-val	RANK AT MAX
CD4 TIL 2-NBDG Loi vs 2-NBDG Hi	HALLMARK_INTERFERON_ALPHA_RESPONSE	84	0.40987	1.64574	0.00930233	0.0167215	0.041	3386
	HALLMARK_INTERFERON_GAMMA_RESPONSE	166	0.381756	1.68968	0	0.0156567	0.03	3513
CD8 TIL 2-NBDG Lo vs 2-NBDG Hi	HALLMARK_INTERFERON_ALPHA_RESPONSE	84	0.438319	1.82213	0	0.00428571	0.002	3560
	HALLMARK_INTERFERON_GAMMA_RESPONSE	169	0.354764	1.60969	0	0.0433429	0.033	3557
		The indicated statistics were computed by the GSEA program: ES: enrichment score; NES: normalized enrichment score; P: nominal P value; FDR: false discovery rate
