# Supplementary material for: Poorly perfused tumor regions harbor T cells with a glucose-dependent effector phenotype
Source: EMBO Rep. 2026 May 27;27(12):3454–87. doi: 10.1038/s44319-026-00799-0 (PMC13303879; doi:10.1038/s44319-026-00799-0)
Supplement: Supplementary file 4 — Source data Fig. 3 [file 44319_2026_799_MOESM4_ESM.zip › SourceData Fig3/SourceData Fig 3G.xlsx]

## Sheet: Figure 3G
CD4 TIL 2-NBDG Lo vs 2-NBDG Hi IFN-alpha response hallmark			CD8 TIL 2-NBDG Lo vs 2-NBDG Hi IFN-alpha response hallmark				CD4 TIL 2-NBDG Lo vs 2-NBDG Hi IFN-gamma response hallmark			CD8 TIL 2-NBDG Lo vs 2-NBDG Hi IFN-gamma response hallmark
CORE ENRICHMENT	PROBE	RANK METRIC SCORE	RANK METRIC SCORE	PROBE	CORE ENRICHMENT		CORE ENRICHMENT	PROBE	RANK METRIC SCORE	RANK METRIC SCORE	PROBE	CORE ENRICHMENT
Yes	CXCL10	-2.3851	-1.2351	CXCL10	Yes		Yes	CXCL10	-2.3851	-1.2351	CXCL10	Yes
Yes	ISG15	-2.2233	-1.706	ISG15	Yes		Yes	ISG15	-2.2233	-1.706	ISG15	Yes
Yes	UBE2L6	-1.8016	-0.7103	UBE2L6	Yes		Yes	UBE2L6	-1.8016	-0.7103	UBE2L6	Yes
Yes	B2M	-1.7525	-0.9288	B2M	Yes		Yes	B2M	-1.7525	-0.9288	B2M	Yes
Yes	GBP2	-1.4591	-0.9059	GBP2	Yes		Yes	CCL7	-1.5959	-0.7623	CCL7	Yes
Yes	IFIT3	-1.4118	-1.6777	IFIT3	Yes		Yes	CCL5	-1.5635	-1.6362	CCL5	Yes
Yes	RTP4	-1.3622	-0.912	RTP4	Yes		Yes	IFIT1	-1.4967	-1.6878	IFIT1	Yes
Yes	TRIM21	-1.2177	-1.2234	TRIM21	Yes		Yes	FGL2	-1.4147	-1.6589	FGL2	Yes
Yes	IFI44	-1.1848	-1.4095	IFI44	Yes		Yes	IFIT3	-1.4118	-1.6777	IFIT3	Yes
Yes	TXNIP	-1.1514	-0.9249	TXNIP	Yes		Yes	RTP4	-1.3622	-0.912	RTP4	Yes
Yes	CMPK2	-1.109	-1.2106	CMPK2	Yes		Yes	GZMA	-1.2471	-2.1205	GZMA	Yes
Yes	EPSTI1	-1.083	-0.6328	EPSTI1	Yes		Yes	TRIM21	-1.2177	-1.2234	TRIM21	Yes
Yes	BST2	-1.0499	-1.238	BST2	Yes		Yes	PSMB10	-1.2084	-1.063	PSMB10	Yes
Yes	ISG20	-1.0475	-1.3906	ISG20	Yes		Yes	IFI44	-1.1848	-1.4095	IFI44	Yes
Yes	IRF7	-1.0399	-1.1765	IRF7	Yes		Yes	NOD1	-1.1658	-0.671	NOD1	Yes
Yes	RSAD2	-1.0347	-1.4783	RSAD2	Yes		Yes	TXNIP	-1.1514	-0.9249	TXNIP	Yes
							Yes	TNFSF10	-1.1101	-0.9223	TNFSF10	Yes
							Yes	CMPK2	-1.109	-1.2106	CMPK2	Yes
							Yes	ZBP1	-1.1035	-0.8207	ZBP1	Yes
							Yes	EPSTI1	-1.083	-0.6328	EPSTI1	Yes
							Yes	BST2	-1.0499	-1.238	BST2	Yes
							Yes	ISG20	-1.0475	-1.3906	ISG20	Yes
							Yes	IRF7	-1.0399	-1.1765	IRF7	Yes
							Yes	RSAD2	-1.0347	-1.4783	RSAD2	Yes
