# Supplementary material for: Poorly perfused tumor regions harbor T cells with a glucose-dependent effector phenotype
Source: EMBO Rep. 2026 May 27;27(12):3454–87. doi: 10.1038/s44319-026-00799-0 (PMC13303879; doi:10.1038/s44319-026-00799-0)
Supplement: Supplementary file 4 — Source data Fig. 3 [file 44319_2026_799_MOESM4_ESM.zip › SourceData Fig3/SourceData Fig 3H.xlsx]

## Sheet: Figure 3H
			Tumor-infiltrating effector T lymphocytes
			CD4		CD8
	Experiment	Individual sample	2-NBDG Lo	2-NBDG Hi	2-NBDG Lo	2-NBDG Hi
CXCL10 mRNA / L32	# 1	1	0.6551	0.1412	0.0905	0.041
		2	0.1523	0.0636	0.1007	0.0348
		3	0.7215	0.2344	0.1095	0.062
		4	0.5287	0.1541	0.1302	0.0897
		5	0.6759	0.231	0.1289	0.047
		6	0.5068	0.2058	0.1091	0.0708
		7	0.281	0.1342	0.1065	0.0447
	# 2	1	0.5349	0.1038	0.0765	0.0482
		2	0.3899	0.0859	0.0532	0.0555
		3	0.1784	0.1062	0.0918	0.0641
		4	0.4573	0.1304	0.1232	0.0729
CCL5 mRNA / L32	# 1	4	0.2645	0.166	0.8813	0.2905
		5	0.4712	0.2242	1.88	0.4883
		6	0.2511	0.2229	0.7475	0.3002
		7	0.2274	0.1094	0.5589	0.3768
	# 2	1	0.1046	0.0531	1.856	0.7006
		2	0.1398	0.1997	2.221	0.8366
		3	0.0568	0.1031	1.076	0.8898
		4	0.1585	0.0967	0.3198	0.3318
STAT1 mRNA / L32	# 3	1	0.1291	0.0664	0.0571	0.0714
		2	0.9474	0.6649	0.3653	0.2623
		3	0.5055	0.2917	0.1415	0.0836
		4	0.9649	0.8234	0.4589	0.2489
		5	0.7296	0.4249
	# 4	1	0.6267	0.4382	0.4146	0.1991
		2	0.8412	0.3941	0.1356	0.1272
		3	0.5055	0.2065	0.1862	0.13
	# 5	1	0.9417	0.7182	0.4464	0.2515
		2	1.123	0.5441	0.3003	0.2781
		3	1.029	0.5275	0.3874	0.3376
		4	2.01	0.9657	0.4295	0.2033
IFIT1 mRNA / L32	# 2	1	0.3112	0.067	0.2656	0.076
		2	0.234	0.0748	0.2715	0.1135
		3			0.1417	0.1072
		4	0.3706	0.1761	0.1544	0.1212
CXCR3 mRNA / L32	# 5	1	0.2301	0.1779	0.2326	0.102
		2	0.3264	0.1326	0.0922	0.0919
		3	0.2865	0.1136	0.1261	0.0543
		4	0.3963	0.1468	0.1114	0.0347
