# Supplementary material for: Poorly perfused tumor regions harbor T cells with a glucose-dependent effector phenotype
Source: EMBO Rep. 2026 May 27;27(12):3454–87. doi: 10.1038/s44319-026-00799-0 (PMC13303879; doi:10.1038/s44319-026-00799-0)
Supplement: Supplementary file 5 — Source data Fig. 4 [file 44319_2026_799_MOESM5_ESM.zip]

Archive with 5 entries (3 files):
- SourceData Fig4_updated/
- SourceData Fig4_updated/Fig 4B .fcs source data/
- SourceData Fig4_updated/Fig 4B .fcs source data/WT1.fcs
- SourceData Fig4_updated/SourceData Fig 4A.xlsx
- SourceData Fig4_updated/SourceData Fig 4C.xlsx
