# Supplementary material for: Poorly perfused tumor regions harbor T cells with a glucose-dependent effector phenotype
Source: EMBO Rep. 2026 May 27;27(12):3454–87. doi: 10.1038/s44319-026-00799-0 (PMC13303879; doi:10.1038/s44319-026-00799-0)
Supplement: Supplementary file 5 — Source data Fig. 4 [file 44319_2026_799_MOESM5_ESM.zip › SourceData Fig4_updated/SourceData Fig 4A.xlsx]

## Sheet: Figure 4A
									RNA-seq reads (raw counts) (GEO dataset accession number GSE250248)
			ensembl_gene_id	chromosome	start position	end position	description	gene name	CD4 2NBDG Lo cDNA	CD4 2NBDG Hi cDNA	CD8 2NBDG Lo cDNA	CD8 2NBDG Hi cDNA
			ENSMUSG00000034855	5	92346638	92348889	chemokine (C-X-C motif) ligand 10 [Source:MGI Symbol;Acc:MGI:1352450]	Cxcl10	11845	2801	3208	1368
			ENSMUSG00000034459	19	34640871	34650009	interferon-induced protein with tetratricopeptide repeats 1 [Source:MGI Symbol;Acc:MGI:99450]	Ifit1	10664	4669	5764	1796
			ENSMUSG00000070904	4	88841861	88842421	interferon alpha 4 [Source:MGI Symbol;Acc:MGI:107664]	Ifna4	1	0	0	2
			ENSMUSG00000073811	4	88602580	88603376	interferon alpha 12 [Source:MGI Symbol;Acc:MGI:2676324]	Ifna12	0	0	2	0
			ENSMUSG00000078354	4	88682881	88683912	interferon alpha 2 [Source:MGI Symbol;Acc:MGI:107666]	Ifna2	1	0	1	1
			ENSMUSG00000078355	4	88675915	88676924	interferon alpha 16 [Source:MGI Symbol;Acc:MGI:3649260]	Ifna16	0	0	0	9
			ENSMUSG00000095270	4	88591813	88592385	interferon alpha 9 [Source:MGI Symbol;Acc:MGI:107659]	Ifna9	0	0	0	2
