# Supplementary material for: Poorly perfused tumor regions harbor T cells with a glucose-dependent effector phenotype
Source: EMBO Rep. 2026 May 27;27(12):3454–87. doi: 10.1038/s44319-026-00799-0 (PMC13303879; doi:10.1038/s44319-026-00799-0)
Supplement: Supplementary file 5 — Source data Fig. 4 [file 44319_2026_799_MOESM5_ESM.zip › SourceData Fig4_updated/SourceData Fig 4C.xlsx]

## Sheet: Figure 4C
			Cell populations in LLC tumors
			CD45 neg (tumor and stroma)		CD11b + (myeloid cells)		NK1.1 + (NK and NKT cells)		B220 + (B cells)
	Experiment	Individual sample	2-NBDG Lo	2-NBDG Hi	2-NBDG Lo	2-NBDG Hi	2-NBDG Lo	2-NBDG Hi	2-NBDG Lo	2-NBDG Hi
IFNβ mRNA / L32	# 1	1	2.95e-05	2.27e-05	0.00173	1.34e-05	n.d.	n.d.	n.d.	n.d.
		2	4.96e-05	2.77e-05	0.00108	0.000119	n.d.	n.d.	n.d.	n.d.
		3	5.02e-05	3.65e-05	0.000702	0.00022	n.d.	n.d.	n.d.	n.d.
		4	2.53e-05	2.9e-05	0.000673	0.000471	n.d.	n.d.	n.d.	n.d.
		5	6.23e-05	2.77e-05	0.000823	0.000137	n.d.	n.d.	n.d.	n.d.
		6	2.52e-05	2.17e-05	0.000356	0.000156	n.d.	n.d.	n.d.	n.d.
pan-IFNα mRNA / L32	# 2	1	0.000149	0.00027	0.00516	0.000141	0.000581	0.00114	0.00102	0.000641
		2	0.000619	0.000103	0.00444	0.000681	0.00122	0.000314
		3	0.000213	0.000105	0.00211	0.00176	6.11e-05	0.000109	0.00118	0.000409
		4	0.000289	0.000315	0.0026	0.000626	0.000459	0.000952
		5	0.000615	0.000288	0.0026	0.000526
		6	0.000206	0.000398	0.00128	0.00049	0.000219	0.00057	0.00128	0.000695
IFNγ mRNA / L32	# 1	1	0.000468	5.77e-05	0.011	0.000254	0.0578	0.0432	0.00695	0.00628
		2	0.00073	4.4e-05	0.0146	0.00167	0.0379	0.0629	0.00607	0.0136
		3	0.000566	9.14e-05	0.0134	0.00137	0.0222	0.0318	0.00735	0.00937
		4	0.000142	9.45e-06	0.0107	0.000643	0.0881	0.1263
		5	0.00372	0.000259	0.0205	0.00751	0.0429	0.0635	0.00795	0.0138
		6	0.000168	0.00138	0.0138	0.00175	0.0494	0.0413	0.00472	0.00789
IFIT1 mRNA / L32	# 1	1	0.0131	0.0137	0.1252	0.0159	0.0416	0.0491	0.0349	0.0363
		2	0.0125	0.016	0.1633	0.0228	0.0331	0.0297	0.0124	0.0346
		3	0.0127	0.0106	0.1663	0.0309	0.029	0.0361	0.0556	0.0328
		4	0.00555	0.0112	0.1298	0.0262	0.0359	0.0456	0.0418	0.0188
		5	0.0111	0.0149	0.0952	0.0262	0.0338	0.0391	0.0326	0.0244
		6	0.0167	0.00985	0.0753	0.0147	0.028	0.0348	0.033	0.0243
CXCL10 mRNA / L32	# 2	1	0.1067	0.1554	0.8404	0.2019	0.0905	0.0996	0.0864	0.0962
		2	0.1065	0.148	0.9344	0.2169	0.1159	0.0663	0.1224	0.1174
		3	0.1056	0.1371	0.6385	0.274	0.1029	0.0753	0.2616	0.1412
		4	0.0613	0.1154	0.5254	0.1852	0.1078	0.091	0.0688	0.0639
		5	0.1398	0.1469	0.68	0.2504	0.0551	0.079	0.1353	0.0724
		6	0.1851	0.0809	0.4247	0.2054	0.1237	0.0904	0.1923	0.0973
CXCL9 mRNA / L32	# 1	1	0.00617	0.00542	0.1179	0.1108	0.0043	0.00734	0.0205	0.00826
		2	0.011	0.0143	0.1837	0.1484	0.0165	0.00932	0.00939	0.0178
		3	0.0124	0.0119	0.1469	0.1983	0.0212	0.0156	0.0766	0.0399
		4	0.00212	0.00323	0.1027	0.0666
		5	0.0196	0.03	0.3367	0.2827	0.00892	0.0213	0.048	0.0134
		6	0.0204	0.0189	0.1728	0.1825	0.0225	0.0312	0.0733	0.0298
