# Supplementary material for: Poorly perfused tumor regions harbor T cells with a glucose-dependent effector phenotype
Source: EMBO Rep. 2026 May 27;27(12):3454–87. doi: 10.1038/s44319-026-00799-0 (PMC13303879; doi:10.1038/s44319-026-00799-0)
Supplement: Supplementary file 6 — Source data Fig. 5 [file 44319_2026_799_MOESM6_ESM.zip]

Archive with 11 entries (9 files):
- SourceData Fig5/
- SourceData Fig5/Fig 5C_.png images/
- SourceData Fig5/Fig 5C_.png images/Figure 5 C 1.png
- SourceData Fig5/Fig 5C_.png images/Figure 5 C 2.png
- SourceData Fig5/Fig 5C_.png images/Figure 5 C 3.png
- SourceData Fig5/Fig 5C_.png images/Figure 5 C 4.png
- SourceData Fig5/SourceData Fig 5A.xlsx
- SourceData Fig5/SourceData Fig 5B.xlsx
- SourceData Fig5/SourceData Fig 5C.xlsx
- SourceData Fig5/SourceData Fig 5D.xlsx
- SourceData Fig5/SourceData Fig 5F.xlsx
