# Supplementary material for: Poorly perfused tumor regions harbor T cells with a glucose-dependent effector phenotype
Source: EMBO Rep. 2026 May 27;27(12):3454–87. doi: 10.1038/s44319-026-00799-0 (PMC13303879; doi:10.1038/s44319-026-00799-0)
Supplement: Supplementary file 6 — Source data Fig. 5 [file 44319_2026_799_MOESM6_ESM.zip › SourceData Fig5/SourceData Fig 5A.xlsx]

## Sheet: Figure 5A
	Flow cytometry data (.fcs files) are deposited in BioStudies: https://www.ebi.ac.uk/biostudies/studies/S-BSST2873
