# Supplementary material for: Poorly perfused tumor regions harbor T cells with a glucose-dependent effector phenotype
Source: EMBO Rep. 2026 May 27;27(12):3454–87. doi: 10.1038/s44319-026-00799-0 (PMC13303879; doi:10.1038/s44319-026-00799-0)
Supplement: Supplementary file 6 — Source data Fig. 5 [file 44319_2026_799_MOESM6_ESM.zip › SourceData Fig5/SourceData Fig 5D.xlsx]

## Sheet: Figure 5D
	Tumor-infiltrating leukocytes				Tumor-infiltrating leukocytes
	CD4 TILs				CD8 TILs
Mouse/tumor	Distance to vessel (μm)	Hoechst MFI		Mouse/tumor	Distance to vessel (μm)	Hoechst MFI
# 1	119.885	5.948		# 1	14.642	23.272
	3.65	7.66			31.268	12.184
	10.39	14.638			5.35	23.669
	38.47	5.588			10.617	15.582
	84.912	5.567			11.358	18.236
	38.185	8.327			23.303	11.453
	5.648	16.082			13.019	16.075
	23.102	9.409			12.902	21.195
	61.846	5.153			41.624	10.464
	99.975	5.421			7.447	23.772
	109.073	10.44			40.025	9.56
	38.448	8.041			68.017	15.837
	89.302	4.954			34.831	11.284
	13.563	8.671			33.444	10.861
	27.89	8.042			35.511	10.118
	49.778	5.879			41.456	9.546
	4.558	13.035			21.28	14.501
	47.657	5.589			55.422	7.514
	14.065	9.136			24.481	10.367
	16.975	8.628			26.441	7.217
	11.921	10.687			15.806	21.889
	47.635	7.447			26.63	10.344
	47.634	5.927			70.2	8.424
	4.154	7.925			6.18	36.788
	37.892	7.633			57.455	8.941
# 2	42.304	10.142			64.137	8.775
	40.357	11.494			24.279	11.708
	11.024	11.905			27.609	11.482
	3.082	23.927			6.373	34.014
	33.334	6.219			11.187	23.658
	11.322	14.947			13.918	30.133
	12.528	11.417			82.896	8.508
	16.346	8.652			68.967	8.759
	22.794	8.921			28.043	14.372
	41.174	5.018			34.429	9.296
	56.233	7.254			44.516	8.162
	29.683	7.782			18.09	23.25
	27.252	7.235			21.335	15.238
	13.859	12.382			43.015	11.989
	31.921	4.815			48.553	11.433
	27.277	5.605			41.01	9.655
	2.098	15.859			10.967	14.862
	2.314	14.68			8.494	14.388
	21.755	10.233			21.283	12.862
	32.508	6.57			13.774	17.162
	11.763	19.547			21.482	16.23
	24.136	7.01			4.731	22.405
	21.011	6.44			57.994	7.743
	29.225	7.276			27.855	13.051
	28.165	9.737			65.118	8.269
	59.615	5.263			62.151	9.103
					51.861	9.773
					60.511	8.519
					45.039	7.779
					9.101	23.293
					45.609	3.75
					38.885	2.713
					32.334	1.494
					9.672	9.979
					94.949	2.084
					59.87	1.962
					38.648	2.613
					79.364	2.468
					75.164	2.208
					1.925	10.349
					38.992	2.742
					63.26	1.89
				# 2	2.779	19.922
					23.13	12.562
					10.797	17.579
					5.539	14.093
					30.188	13.257
					9.43	14.183
					5.05	30.827
					21.933	15.394
					6.602	15.532
					12.689	21.149
					10.873	20.381
					6.455	21.057
					28.859	5.991
					40.096	6.287
					21.296	9.897
					30.911	9.267
					48.3	5.849
					14.936	22.232
					23.133	16.11
					9.557	21.145
					19.888	15.152
					50.609	4.691
					10.519	10.523
					81.308	3.881
					34.329	6.031
					55.079	6.488
					3.87	29.326
					34.264	5.743
					39.402	5.265
					34.725	8.173
					4.04	18.088
					17.101	13.631
					8.268	14.663
					22.288	18.434
					1.323	27.642
