# Supplementary material for: Poorly perfused tumor regions harbor T cells with a glucose-dependent effector phenotype
Source: EMBO Rep. 2026 May 27;27(12):3454–87. doi: 10.1038/s44319-026-00799-0 (PMC13303879; doi:10.1038/s44319-026-00799-0)
Supplement: Supplementary file 6 — Source data Fig. 5 [file 44319_2026_799_MOESM6_ESM.zip › SourceData Fig5/SourceData Fig 5F.xlsx]

## Sheet: Figure 5F
			Tumor-infiltrating leukocytes
			CD45 + cells		CD4 effector TILs		CD8 effector TILs
	Experiment	Individual sample	Hoechst Lo	Hoechst Hi	Hoechst Lo	Hoechst Hi	Hoechst Lo	Hoechst Hi
2-NBDG MFI	# 1	1	246	776	137	334	157	434
		2	201	531	168	271	219	268
	# 2	1	486	1117	287	396	359	605
		2	449	975	248	404	332	515
