# Supplementary material for: Poorly perfused tumor regions harbor T cells with a glucose-dependent effector phenotype
Source: EMBO Rep. 2026 May 27;27(12):3454–87. doi: 10.1038/s44319-026-00799-0 (PMC13303879; doi:10.1038/s44319-026-00799-0)
Supplement: Supplementary file 7 — Source data Fig. 6 [file 44319_2026_799_MOESM7_ESM.zip › SourceData Fig6/SourceData Fig 6B.xlsx]

## Sheet: Figure 6B
			Effector CD4 tumor-infiltrating lymphocytes
	Experiment	Individual sample	Hoechst Lo	Hoechst Hi
% FOXP3 + CTLA4 +	# 1	1	14.64	24.26
		2	3.78	12.77
		3	14.64	24.57
		4	8.8	18.06
		5	3.31	10.27
		6	11.06	17.27
FOXP3 MFI	# 1	1	1564.82	3655.31
		2	1248.5	3457.76
		3	3410.62	5916.54
		4	1748.29	3882.27
		5	1213.72	3110.39
		6	2384.2	3953.2
CTLA4 MFI	# 1	1	14780.3	20990.5
		2	16898.4	26411.5
		3	31843.5	44802
		4	24997.6	36447.9
		5	13862.5	21410.4
		6	28030	35438.4
