# Supplementary material for: Poorly perfused tumor regions harbor T cells with a glucose-dependent effector phenotype
Source: EMBO Rep. 2026 May 27;27(12):3454–87. doi: 10.1038/s44319-026-00799-0 (PMC13303879; doi:10.1038/s44319-026-00799-0)
Supplement: Supplementary file 7 — Source data Fig. 6 [file 44319_2026_799_MOESM7_ESM.zip › SourceData Fig6/SourceData Fig 6C.xlsx]

## Sheet: Figure 6C
			Tumor-infiltrating effector T lymphocytes								Tumor-infiltrating effector T lymphocytes
			CD4		CD8						CD4		CD8
	Experiment	Individual sample	Hoechst Lo	Hoechst Hi	Hoechst Lo	Hoechst Hi			Experiment	Individual sample	Hoechst Lo	Hoechst Hi	Hoechst Lo	Hoechst Hi
% PD-1 +	# 1	1	81.61	81.7	81.2	90.02		MFI PD-1	# 1	1	22548.1	27351.3	37040	59443.5
		3	61.17	60.22	72.09	90.24				3	16024.1	18503.4	19340.2	42308.5
		4	66.5	67.96	67.83	79.87				4	25547.1	27087.4	24273.9	37082.7
		5	60.6	78.5	77.29	85.48				5	26985.7	44890.9	32505	45159.9
		6	61.14	67.83	67.69	89.15				6	19953.3	25397.2	27635.3	47909.8
% PD-1 + TIM3 +	# 1	1	6.16	8.07	22.09	29.28		MFI TIM3	# 1	1	2219.45	2826.15	4614.99	6085.25
		3	5.68	5.95	13.65	29.07				3	0	815.14	987.77	4988.48
		4	15.68	14.92	29.52	36.56				4	6137.26	5515.71	7436.17	9135.41
		5	19.42	19.61	50.96	59.24				5	8376.12	7340.82	13269.9	15148.6
		6	12.54	11.02	21.5	34.29				6	4302.31	3390.9	3840.9	6932.11
% PD-1 +	# 2	1	45.03	59.12	59.65	72.36		MFI PD-1	# 2	1	11368.8	21247	18716.4	29998.8
		2	49.22	61.75	53.75	59.1				2	12714.2	21509.7	14978.3	22409.5
		3	49.9	65.12	54.1	72.11				3	15287.9	26873.3	18642.5	39841.5
		4	42.56	61.96	50.34	70.19				4	11735.5	20683.5	16141.2	29336
					41.49	46.66				5			10005.7	12311.5
		6	32.92	53.84						6	8075.42	17961.3
% PD-1 + LAG3 +	# 2	1	5.67	16.58	33.11	49.07		MFI LAG3	# 2	1	2629.83	6651.15	6417.95	14535.3
		2	7.13	16.17	24.62	34.96				2	2878.38	7435.22	3917.17	9527.55
		3	6.65	15.38	25.96	50.5				3	3145.15	6573.02	5539.91	17997.4
		4	5.22	15.94	26.69	43.37				4	2698.48	6663.16	4226.79	10349
		5			12.24	14.07				5			1802.54	2909.83
		6	1.94	13.64						6	1462.18	6925.3
