# Supplementary material for: Poorly perfused tumor regions harbor T cells with a glucose-dependent effector phenotype
Source: EMBO Rep. 2026 May 27;27(12):3454–87. doi: 10.1038/s44319-026-00799-0 (PMC13303879; doi:10.1038/s44319-026-00799-0)
Supplement: Supplementary file 7 — Source data Fig. 6 [file 44319_2026_799_MOESM7_ESM.zip › SourceData Fig6/SourceData Fig 6D.xlsx]

## Sheet: Figure 6D
			Effector CD4 tumor-infiltrating T lymphocytes										Effector CD8 tumor-infiltrating T lymphocytes
			Unst		P+I		P+I+BFA						Unst		P+I		P+I+BFA
	Experiment	Individual sample	Hoechst Lo	Hoechst Hi	Hoechst Lo	Hoechst Hi	Hoechst Lo	Hoechst Hi			Experiment	Individual sample	Hoechst Lo	Hoechst Hi	Hoechst Lo	Hoechst Hi	Hoechst Lo	Hoechst Hi
MFI IFNγ (intracellular)	# 1	1	3988.65	2600.4	5099.58	4843.02	8549.4	7061.4		MFI IFNγ (intracellular)	# 1	1	2672.62	1742.38	4996.3	4248.9	9334.23	8622.88
		2	2674.97	1753.41	4260.71	4693.22	5331.21	3850.6				2	2276.62	1734.84	6389.55	5306.17	8412.96	5998.34
		3	5197.78	2563.49	5106.32	3564.26	10159.6	7313.51				3	2573.34	2003.57	4608.79	4765.24	14603.9	10818
		5	4164.07	2373.83	3955.51	2280.31	3400.54	2146.59				5	2820.66	2560.4	4033.45	3419.57	3930.22	2690.56
		6	3373.03	1259.61	4088.07	1346.56	4447.84	983.004				6	3087.77	1880.21	3819.57	2313.62	4579.38	2140.38
		7	4900.28	1587.7	4253.28	1323.07	4960.35	2371.77				7	3342.64	1493.55	3578.89	1649.91	4280.17	2147.27
MFI GzmB (intracellular)	# 1	1	1371.03	1900.86	1814.43	2420.11	3238.07	3820.63		MFI GzmB (intracellular)	# 1	1	6103.16	5696.96	4314.84	3117.53	6495.04	4816.53
		2	2283.57	2718.97	3104.72	3733.63	4084.37	4225.44				2	12452.8	9832.71	11247.1	8083.22	14311	9029.43
		3	1967.15	2467.82	2890.55	3165.21	3343.09	4218.62				3	9116.38	7312.37	7973.67	5034.81	10205.3	6933.73
		4	2828.53	3136.83	4660.51	4591.39	5294.45	5301.39				4	8480.74	7664.46	7174.98	5780.35	8190.86	5982.18
		5	1861.25	3132.78	1579.21	2499.26	2135.9	3077.2				5	16447	14117.5	8590.2	9447.42	10023.4	9511.83
		6	724.323	1452.17	1467.94	1980.96	1427.76	1992.39				6	9306.43	7275.07	7016.12	5571.74	6234.12	6086.84
		7	718.198	1159.48	1197.54	1549.17	1319.69	1334.93				7	4195.02	4355.54	3505.51	3694.27	4534.03	4529.36
MFI CD107a (surface)	# 1	1	66.863	1373.22	749.512	1328.06	1598.51	1696.31		MFI CD107a (surface)	# 1	1	759.055	1675.5	638.988	1398.72	1634.63	1674.96
		2	415.621	1001.54	2157.24	1842.42	2595.24	1566.7				2	1123.37	1026.42	2435.02	2070.97	2901.44	1773.76
		3	2233.12	1244.07	1881.9	1424.5	2071.69	1331.86				3	1154.34	963.631	826.467	1196.66	1723.27	1504.32
		4	1169.05	1323.44	900.223	1382.62	1757.62	1671.6				4	797.75	1411.73	1254.01	1566.08	1601.34	1967.67
		5			2164.38	1748.51	3141.39	2627.23				5	1129.53	1267.72	2598.26	2116.31	4320.09	2877.3
		6	2117.84	1757.33	2169.57	2167.63	2644.02	2703.18				6	1506.44	1504.54	1989.01	2032.2	2426.76	2620.7
		7	2440.79	2632.32	3232.64	3439.97	3572.45	2960.3				7	3038.19	2228.13	2744.57	2917.46	3695.75	2822.85
