# Supplementary material for: Poorly perfused tumor regions harbor T cells with a glucose-dependent effector phenotype
Source: EMBO Rep. 2026 May 27;27(12):3454–87. doi: 10.1038/s44319-026-00799-0 (PMC13303879; doi:10.1038/s44319-026-00799-0)
Supplement: Supplementary file 7 — Source data Fig. 6 [file 44319_2026_799_MOESM7_ESM.zip › SourceData Fig6/SourceData Fig 6E.xlsx]

## Sheet: Figure 6E
			Effector tumor-infiltrating T lymphocytes										Effector tumor-infiltrating T lymphocytes
			CD4			CD8							CD4			CD8
	Experiment	Individual sample	Unst	P+I	P+I+BFA	Unst	P+I	P+I+BFA			Experiment	Individual sample	Unst	P+I	P+I+BFA	Unst	P+I	P+I+BFA
% IFNγ + (intracellular)	# 1	1	10.46	14.89	21.02	8.04	19.23	33		MFI IFNγ (intracellular)	# 1	1	2127.03	3135.97	5217.64	1490.05	3269.38	7180.83
		2	6.82	9.51	14.84	7.38	23.83	29.35				2	1560.41	2646.61	3300.61	1435.32	5134.23	5643.9
		3	11.2	16.44	23.14	9.11	22.27	36.19				3	2486.53	3197.58	6817.94	1616.09	3703.46	10024.3
		5	10.62	12.35	11.71	14.73	20.83	19.83				5	2201.93	2399.48	2299.59	2410.63	2890.54	2825.61
		6	8.5	12.7	12.94	13.39	18.76	20.31				6	1891.37	2378.01	2404.78	2031.93	2671.91	2810.55
		7	8.42	14.64	17.88	10.34	15.61	21.9				7	2103.34	2443.5	2956.87	1690.87	2105.18	2691.99
% GzmB + (intracellular)	# 1	1	22.26	26.15	35.77	54.89	42.32	49.32		MFI GzmB (intracellular)	# 1	1	1761.57	2111.21	3515.5	6222.14	3934.24	5654.89
		2	26.14	33.41	37.09	67	56.74	61.12				2	2261.04	3083.88	3746.52	9991.68	8093.95	9809.08
		3	21.24	28.21	34.77	61.24	53.61	59.61				3	1958.54	2628.66	3583.77	7099.14	6079.11	7440.28
		4	31.33	43.44	46.72	59.81	50.66	54.42				4	2746.25	4399.61	4892.38	7387.21	6118.19	6851.05
		5	21.82	18.54	22.73	71.82	58.4	62.23				5	2195.53	1820.46	2255.82	13472.1	8025.03	8550.45
		6	10.9	13.49	14.39	50.43	45.47	46.68				6	1024.34	1409.67	1554.36	7119.02	5402.85	5307.34
		7	6.23	8.57	9.81	38.35	38.05	40.52				7	770.965	1134.8	1133.36	3407.89	3199.41	3964.9
% CD107a + (surface)	# 1	1	21.5	19.43	21.1	24.06	22.66	25.18		MFI CD107a (surface)	# 1	1	944.686	919.488	1245.98	1015.08	897.692	1224.5
		2	14.53	24.4	21.51	15.77	31.05	28.38				2	619.727	1492.04	1347.32	684.995	1781.54	1592.81
		3	15.19	16.42	18.84	14.93	20.65	24.53				3	884.715	899.225	1200.49	613.088	856.083	1273.51
		4	19.38	16.36	23.28	20.96	19.61	26.77				4	1004.78	901.249	1351.69	938.613	982.259	1368.74
		5	17.19	25.8	37.08	21.71	35.09	46.62				5	711.661	1435.72	2154.87	1002.64	1757.99	2569.79
		6	22.41	26.34	32.56	25.37	31.37	38.82				6	1207.26	1451.7	1881.01	1088.24	1464.89	1849.65
		7	37.36	49.5	45.82	35.79	46.55	43.14				7	2070.83	2710.23	2622.91	1764.77	2279.94	2306.73
