# Supplementary material for: Poorly perfused tumor regions harbor T cells with a glucose-dependent effector phenotype
Source: EMBO Rep. 2026 May 27;27(12):3454–87. doi: 10.1038/s44319-026-00799-0 (PMC13303879; doi:10.1038/s44319-026-00799-0)
Supplement: Supplementary file 8 — Source data Fig. 7 [file 44319_2026_799_MOESM8_ESM.zip]

Archive with 3 entries (2 files):
- SourceData Fig7/
- SourceData Fig7/SourceData Fig 7A.xlsx
- SourceData Fig7/SourceData Fig 7B.xlsx
