# Supplementary material for: Poorly perfused tumor regions harbor T cells with a glucose-dependent effector phenotype
Source: EMBO Rep. 2026 May 27;27(12):3454–87. doi: 10.1038/s44319-026-00799-0 (PMC13303879; doi:10.1038/s44319-026-00799-0)
Supplement: Supplementary file 8 — Source data Fig. 7 [file 44319_2026_799_MOESM8_ESM.zip › SourceData Fig7/SourceData Fig 7A.xlsx]

## Sheet: Figure 7A
		Tumor-infiltrating CD4 effector T lymphocytes
		Unst	anti-CD3 + anti-CD28 + IFN-I (IFNα4 + IFNβ1)
	Individual sample		no inhib	ACSS2i	VY-3-135
IFNγ mRNA / L32	1	3.58e-05	0.1073	0.0111	0.00291
	2	0.000975	0.2758	0.176	0.1873
	3	0.00114	0.0499	0.0356	0.0262
	4		3.527	1.998	2.548
	5		3.391	2.054	3.329
	6		1.229	0.6772	0.8335
	7		4.132	1.645	1.279
	8		0.255	0.0896	0.2065
	9		1.179	0.5451	0.7396
CXCL10 mRNA / L32	1	0.000428	0.5704	0.4008	0.3762
	2	0.000735	0.1641	0.0641	0.0853
	3	0.00332	0.8877	0.5283	0.6661
	4		0.0559	0.0396	0.0756
	5		0.1412	0.123	0.0893
	6		0.0941	0.0684	0.0871
	7		0.2386	0.1692	0.1418
	8		0.6848	0.6306	0.4989
	9		0.4706	0.396	0.4478
IFIT1 mRNA / L32	1	0.000314	0.2833	0.1525	0.1575
	2	0.00174	0.0311	0.0178	0.0351
	3	0.00358	0.2341	0.1625	0.251
	4		0.0189	0.0157	0.0169
	5		0.0557	0.0388	0.0359
	6		0.0312	0.0191	0.0314
	7		0.1125	0.0518	0.1158
	9		0.1828	0.1068	0.1276
STAT1 mRNA / L32	1	0.0104	0.3584	0.1916	0.195
	2	0.0246	0.431	0.4126	0.4262
	3	0.0397	0.3645	0.2588	0.3479
	4		0.1897	0.19	0.1957
	5		0.3596	0.3536	0.3602
	6		0.4514	0.4125	0.4317
	7		0.4101	0.3665	0.2693
	8		0.2899	0.2993	0.3781
	9		0.3141	0.2716	0.2775
