# Supplementary material for: Poorly perfused tumor regions harbor T cells with a glucose-dependent effector phenotype
Source: EMBO Rep. 2026 May 27;27(12):3454–87. doi: 10.1038/s44319-026-00799-0 (PMC13303879; doi:10.1038/s44319-026-00799-0)
Supplement: Supplementary file 8 — Source data Fig. 7 [file 44319_2026_799_MOESM8_ESM.zip › SourceData Fig7/SourceData Fig 7B.xlsx]

## Sheet: Figure 7B
			Tumor-infiltrating CD4 effector T lymphocytes
			Unst	anti-CD3 + anti-CD28 + IFN-I (IFNα4 + IFNβ1)
	Experiment	Individual sample		no inhib	ACSS2i	VY-3-135
IFNγ (pg/ml)	# 1	1	15.5	21022.1	11650.8	14646.5
		2	591.6	10720.4	7348.1	5877
		3	249.5	172251	53376.8	67835.4
		4		31471.5	17555	31926.4
		5		2264.4	532.7	842.1
IL-17A (pg/ml)	# 1	1	4.8	166.7	97.3	113.1
		2	7.3	243.3	105.3	171.4
		3	6.1	151.9	39.9	91.2
		4		18.4	7.1	10.6
TNFα (pg/ml)	# 1	1	43.4	227	177.6	264.8
		2	40.6	246.4	161.9	171.5
		3	28.5	1043.5	699.2	1049.2
		4		206.3	172.7	305.7
IL-2 (pg/ml)	# 1	1	10.6	1500.8	897.2	1637.7
		2	20.5	2367	1353.6	1597
		3	39.6	10141.9	6242	8479.7
		4		1125.8	664	1229.9
		5		134.6	42.7	62.8
