# Supplementary material for: Poorly perfused tumor regions harbor T cells with a glucose-dependent effector phenotype
Source: EMBO Rep. 2026 May 27;27(12):3454–87. doi: 10.1038/s44319-026-00799-0 (PMC13303879; doi:10.1038/s44319-026-00799-0)
Supplement: Supplementary file 9 — Source data Fig. 8 [file 44319_2026_799_MOESM9_ESM.zip › SourceData Fig8/SourceData Fig 8A.xlsx]

## Sheet: Figure 8A
			Tumor-infiltrating effector T lymphocytes (ex vivo)
			CD4		CD8
	Experiment	Individual sample	Hoechst Lo	Hoechst Hi	Hoechst Lo	Hoechst Hi
Puromycin incorporation (MFI)	# 1	1	12784	70770	8739	26099
		2	11520	36149	8710	16740
		3	10837	36806	7775	14052
		4	9817	41075	6449	16171
		5	14617	38400	8242	22687
