# Supplementary material for: Poorly perfused tumor regions harbor T cells with a glucose-dependent effector phenotype
Source: EMBO Rep. 2026 May 27;27(12):3454–87. doi: 10.1038/s44319-026-00799-0 (PMC13303879; doi:10.1038/s44319-026-00799-0)
Supplement: Supplementary file 9 — Source data Fig. 8 [file 44319_2026_799_MOESM9_ESM.zip › SourceData Fig8/SourceData Fig 8B.xlsx]

## Sheet: Figure 8B
			Tumor-infiltrating effector CD4 T lymphocytes (ex vivo)												Tumor-infiltrating effector CD8 T lymphocytes (ex vivo)
			Hoechst Lo				Hoechst Hi								Hoechst Lo				Hoechst Hi
	Experiment	Individual sample	No inhibitor	2DG	Oligomycin	2DG + Oligomycin	No inhibitor	2DG	Oligomycin	2DG + Oligomycin			Experiment	Individual sample	No inhibitor	2DG	Oligomycin	2DG + Oligomycin	No inhibitor	2DG	Oligomycin	2DG + Oligomycin
Puromycin incorporation (MFI)	# 1	1	12784	3367	13978	2368	70770	8942	66669	5965		Puromycin incorporation (MFI)	# 1	1	8739	3226	9152	2337	26099	5225	32123	4035
		2	11520	1903	8555	1810	36149	4692	26176	4121				2	8710	2048	5990	2109	16740	3132	11527	3148
		3	10837	1967	10020	2117	36806	5405	38856	5054				3	7775	2380	7701	2544	14052	3362	15694	3437
		4	9817	2484	9800	2547	41075	4900	35304	5539				4	6449	2494	5521	3256	16171	4642	14828	4835
		5	14617	3159	10351	2652	38400	7427	36292	5237				5	8242	2961	6294	2771	22687	5367	13770	4200
% puromycin incorporation (relative)	# 1	1	100	26.34	109.34	18.52	100	12.64	94.21	8.43		% puromycin incorporation (relative)	# 1	1	100	36.91	104.73	26.74	100	20.02	123.08	15.46
		2	100	16.52	74.26	15.71	100	12.98	72.41	11.4				2	100	23.51	68.77	24.21	100	18.71	68.86	18.81
		3	100	18.15	92.46	19.53	100	14.69	105.57	13.73				3	100	30.61	99.05	32.72	100	23.93	111.69	24.46
		4	100	25.3	99.83	25.94	100	11.93	85.95	13.49				4	100	38.67	85.61	50.49	100	28.71	91.7	29.9
		5	100	21.61	70.81	18.14	100	19.34	94.51	13.64				5	100	35.93	76.36	33.62	100	23.66	60.7	18.51
