# Supplementary material for: Poorly perfused tumor regions harbor T cells with a glucose-dependent effector phenotype
Source: EMBO Rep. 2026 May 27;27(12):3454–87. doi: 10.1038/s44319-026-00799-0 (PMC13303879; doi:10.1038/s44319-026-00799-0)
Supplement: Supplementary file 10 — Figures EV1 to EV5 Source data [file 44319_2026_799_MOESM10_ESM.zip]

Archive with 29 entries (22 files):
- SourceData EV Figs/
- SourceData EV Figs/SourceData Fig EV1/
- SourceData EV Figs/SourceData Fig EV1/SourceData Fig EV1A.xlsx
- SourceData EV Figs/SourceData Fig EV1/SourceData Fig EV1B.xlsx
- SourceData EV Figs/SourceData Fig EV1/SourceData Fig EV1C.xlsx
- SourceData EV Figs/SourceData Fig EV1/SourceData Fig EV1D.xlsx
- SourceData EV Figs/SourceData Fig EV2/
- SourceData EV Figs/SourceData Fig EV2/SourceData Fig EV2A.xlsx
- SourceData EV Figs/SourceData Fig EV2/SourceData Fig EV2B.xlsx
- SourceData EV Figs/SourceData Fig EV2/SourceData Fig EV2C.xlsx
- SourceData EV Figs/SourceData Fig EV2/SourceData Fig EV2D.xlsx
- SourceData EV Figs/SourceData Fig EV3/
- SourceData EV Figs/SourceData Fig EV3/Fig EV3A_.png images/
- SourceData EV Figs/SourceData Fig EV3/Fig EV3A_.png images/Figure EV3 A 1.png
- SourceData EV Figs/SourceData Fig EV3/Fig EV3A_.png images/Figure EV3 A 2.png
- SourceData EV Figs/SourceData Fig EV3/Fig EV3A_.png images/Figure EV3 A 3.png
- SourceData EV Figs/SourceData Fig EV3/SourceData Fig EV3A.xlsx
- SourceData EV Figs/SourceData Fig EV3/SourceData Fig EV3B.xlsx
- SourceData EV Figs/SourceData Fig EV3/SourceData Fig EV3C.xlsx
- SourceData EV Figs/SourceData Fig EV3/SourceData Fig EV3D.xlsx
- SourceData EV Figs/SourceData Fig EV3/SourceData Fig EV3E.xlsx
- SourceData EV Figs/SourceData Fig EV4/
- SourceData EV Figs/SourceData Fig EV4/SourceData Fig EV4.xlsx
- SourceData EV Figs/SourceData Fig EV5/
- SourceData EV Figs/SourceData Fig EV5/SourceData Figs EV5B.xlsx
- SourceData EV Figs/SourceData Fig EV5/SourceData Figs EV5D.xlsx
- SourceData EV Figs/SourceData Fig EV5/SourceData Figs EV5E.xlsx
- SourceData EV Figs/SourceData Fig EV5/SourceData Figs EV5G.xlsx
- SourceData EV Figs/SourceData Fig EV5/SourceData Figs EV5H.xlsx
