# Supplementary material for: Poorly perfused tumor regions harbor T cells with a glucose-dependent effector phenotype
Source: EMBO Rep. 2026 May 27;27(12):3454–87. doi: 10.1038/s44319-026-00799-0 (PMC13303879; doi:10.1038/s44319-026-00799-0)
Supplement: Supplementary file 10 — Figures EV1 to EV5 Source data [file 44319_2026_799_MOESM10_ESM.zip › SourceData EV Figs/SourceData Fig EV1/SourceData Fig EV1A.xlsx]

## Sheet: Fig. EV1A
			Naïve CD4 T cells stimulated as primary Th17
	Experiment	Individual sample	Unstimulated (5 mM gluc)	0.3 mM glucose	5 mM glucose
IL-2 (pg/ml)	# 1	2	0	1889.12	1733.86
		3	0.23	1150.97	1416.26
		4	1.08	2488.78	2210.94
		5		1199.06	575.24
		6		1339.71	823.16
		7		912.23	1527.34
		8		2862.34	2567.66
TNFα (pg/ml)	# 1	2	0	58.91	76.77
		3	0.23	42.16	86.94
		4	1.08	77.59	99.13
		5		44.01	45.07
		6		47.77	50.75
		7		35.83	75.19
		8		71.25	94.77
