# Supplementary material for: Poorly perfused tumor regions harbor T cells with a glucose-dependent effector phenotype
Source: EMBO Rep. 2026 May 27;27(12):3454–87. doi: 10.1038/s44319-026-00799-0 (PMC13303879; doi:10.1038/s44319-026-00799-0)
Supplement: Supplementary file 10 — Figures EV1 to EV5 Source data [file 44319_2026_799_MOESM10_ESM.zip › SourceData EV Figs/SourceData Fig EV1/SourceData Fig EV1B.xlsx]

## Sheet: Fig. EV1B
				Primary Th17 stimulation
				24 h		48 h
	Experiment	Individual Sample	Unstimulated (t=0)	5 mM Glucose	0.3 mM Glucose	5 mM Glucose	0.3 mM Glucose
IL-17A mRNA / beta-2-microglobulin	# 1	1	0.000277	0.0549	0.0556	0.0956	0.1684
		2	0.000365	0.0638	0.0482	0.1269	0.1335
	# 2	1	0.000126	0.037	0.0201	0.16	0.0333
		2	0.00021	0.0201	0.0438	0.0333	0.1701
		3	0.00028	0.0438	0.0419	0.1701	0.039
IFN gamma mRNA / beta-2-microglobulin	# 1	1	0.0236	0.0618	0.079	0.00931	0.0233
		2	0.028	0.0414	0.048	0.0247	0.00997
	# 2	1	0.00911	0.0149	0.0217	0.00931	0.0032
		2	0.0108	0.0153	0.0241	0.00244	0.00308
		3	0.011	0.0119	0.0121	0.00271	0.00331
IL-22 mRNA / beta-2-microglobulin	# 1	1	0.000129	0.00394	0.00234	0.000491	0.000929
		2	0	0.0049	0.00556	0.000556	0.000438
	# 2	1	0.000126	0.000408	0.000401	0.00033	0.000339
		2	0.000236	0.000686	0.000538	0.000637	0.000236
		3	8.54e-05	0.000624	0.000667	0.000543	0.000437
