# Supplementary material for: Poorly perfused tumor regions harbor T cells with a glucose-dependent effector phenotype
Source: EMBO Rep. 2026 May 27;27(12):3454–87. doi: 10.1038/s44319-026-00799-0 (PMC13303879; doi:10.1038/s44319-026-00799-0)
Supplement: Supplementary file 10 — Figures EV1 to EV5 Source data [file 44319_2026_799_MOESM10_ESM.zip › SourceData EV Figs/SourceData Fig EV1/SourceData Fig EV1C.xlsx]

## Sheet: Fig. EV1C
			Ex vivo Th1 stimulation						Ex vivo Th17 stimulation
			48 h						48 h
	Experiment	Unstimulated (t=0)	5 mM Glucose	0.3 mM Glucose			Experiment	Unstimulated (t=0)	5 mM Glucose	0.3 mM Glucose
IL-17A mRNA / beta-2-microglobulin	# 1	0.00319	0.00797	0.0016		IL-17A mRNA / beta-2-microglobulin	# 1	0.00319	0.0297	0.00698
	# 2	0.00213	0.00535	0.000614			# 2	0.00213	0.0296	0.00606
	# 3	0.00136	0.00448	0.00144			# 3	0.00136	0.0305	0.00879
	# 4	0.000346	0.0031	0.00126			# 4	0.000346	0.00895	0.0054
	# 5	0.000281	0.00649	0.00169			# 5	0.000281	0.00958	0.00817
	# 6	0.000859	0.00319	0.00124			# 6	0.000859	0.00877	0.00547
	# 7	0.000291	0.00514	0.00484			# 7	0.000291	0.0085	0.0121
	# 8	0.000497	0.00522	0.00161			# 8	0.000497	0.0245	0.0125
	# 9	0.000551	0.00429	0.00166			# 9	0.000551	0.0082	0.0146
IFN gamma mRNA / beta-2-microglobulin	# 1	0.0235	0.2059	0.0679		IFN gamma mRNA / beta-2-microglobulin	# 1	0.0235	0.0416	0.0565
	# 2	0.0112	0.086	0.0281			# 2	0.0112	0.015	0.0143
	# 3	0.0208	0.0816	0.032			# 3	0.0208	0.0179	0.0241
	# 4	0.00299	0.1194	0.0616			# 4	0.00299	0.0543	0.0274
	# 6	0.00856	0.0684	0.1388			# 6	0.00856	0.0224	0.0282
	# 8	0.00487	0.2508	0.1496			# 8	0.00487	0.0568	0.0624
	# 9	0.00308	0.1963	0.1356			# 9	0.00308	0.035	0.0593
IL-22 mRNA / beta-2-microglobulin	# 1	0.000759	0.00104	0.00132		IL-22 mRNA / beta-2-microglobulin	# 1	0.000759	5.48e-05	0.000165
	# 3	0.000218	0.00121	0.00141			# 3	0.000218	0.000559	0.000361
	# 4	8.41e-05	0.00182	0.00067			# 4	8.41e-05	0.000264	0.000108
	# 6	0.00023	0.000609	0.000503			# 6	0.00023	0.000426	0.00014
	# 7	3.78e-05	0.00171	0.000481			# 7	3.78e-05	0.000111	0.000112
	# 8	0.000272	0.00214	0.00117			# 8	0.000272	0.000523	0.000197
	# 9	0.000223	0.00129	0.000674			# 9	0.000223	0.00052	0.000128
