# Supplementary material for: Poorly perfused tumor regions harbor T cells with a glucose-dependent effector phenotype
Source: EMBO Rep. 2026 May 27;27(12):3454–87. doi: 10.1038/s44319-026-00799-0 (PMC13303879; doi:10.1038/s44319-026-00799-0)
Supplement: Supplementary file 10 — Figures EV1 to EV5 Source data [file 44319_2026_799_MOESM10_ESM.zip › SourceData EV Figs/SourceData Fig EV1/SourceData Fig EV1D.xlsx]

## Sheet: Fig. EV1D
		Ex vivo Th1 stimulation
		No inhibitors		2DG 5 mM		2DG 1 mM		Etomoxir		EGCG		Oligomycin + NaN3
	Experiment	5 mM Glucose	0.3 mM Glucose	5 mM Glucose	0.3 mM Glucose	5 mM Glucose	0.3 mM Glucose	5 mM Glucose	0.3 mM Glucose	5 mM Glucose	0.3 mM Glucose	5 mM Glucose	0.3 mM Glucose
ATP (relative %)	# 1	100	100.565	23.816	3.10562	67.1594	3.15585	126.267	93.3399	116.231	86.4973	30.9078	10.2022
	# 2	100	56.7038	15.9134		23.8415	4.19412	86.0052	56.1497	83.9643	62.9733	46.9344	14.1152
	# 3	100	73.4783	18.5473	3.17806	42.1449	4.77859	74.3126	81.5531	63.9129	86.9146	13.1024	11.7774
		Ex vivo Th17 stimulation
		No inhibitors		2DG 5 mM		2DG 1 mM		Etomoxir		EGCG		Oligomycin + NaN3
	Experiment	5 mM Glucose	0.3 mM Glucose	5 mM Glucose	0.3 mM Glucose	5 mM Glucose	0.3 mM Glucose	5 mM Glucose	0.3 mM Glucose	5 mM Glucose	0.3 mM Glucose	5 mM Glucose	0.3 mM Glucose
ATP (relative %)	# 1	100	52.8467	18.9521	4.91537	44.0278	8.54424	113.743	49.2284	91.9264	13.5489	32.1573	1.61003
	# 2	100	78.73	26.2597	3.84741	39.5849	5.25738	109.606	80.7912	88.5416	79.3807	31.446	12.1746
	# 3	100	102.029	12.5269	5.02303	44.0494	10.4305	64.6209	112.624	36.9531	85.6583	7.31856	14.9839
