# Supplementary material for: Poorly perfused tumor regions harbor T cells with a glucose-dependent effector phenotype
Source: EMBO Rep. 2026 May 27;27(12):3454–87. doi: 10.1038/s44319-026-00799-0 (PMC13303879; doi:10.1038/s44319-026-00799-0)
Supplement: Supplementary file 10 — Figures EV1 to EV5 Source data [file 44319_2026_799_MOESM10_ESM.zip › SourceData EV Figs/SourceData Fig EV2/SourceData Fig EV2A.xlsx]

## Sheet: Figure EV2A
	Flow cytometry data (.fcs files) are deposited in BioStudies: https://www.ebi.ac.uk/biostudies/studies/S-BSST2210
