# Supplementary material for: Poorly perfused tumor regions harbor T cells with a glucose-dependent effector phenotype
Source: EMBO Rep. 2026 May 27;27(12):3454–87. doi: 10.1038/s44319-026-00799-0 (PMC13303879; doi:10.1038/s44319-026-00799-0)
Supplement: Supplementary file 10 — Figures EV1 to EV5 Source data [file 44319_2026_799_MOESM10_ESM.zip › SourceData EV Figs/SourceData Fig EV2/SourceData Fig EV2B.xlsx]

## Sheet: Fig. EV2B
			Effector CD4 TILs stimulated as Th0 (48 h)
	Experiment	Individual sample	Unstimulated (5 mM gluc)	0.3 mM glucose	5 mM glucose
IL-2 (pg/ml)	# 1	1F	18	1066.3	4434.6
		1M		1437.4	1947.7
		2M	56.1	1128.5	1735.4
		3M	4	879.9	1151.1
		4F		1905.8	3315.4
		5F		2431.6	5369.2
		6F		1116	1633.9
		7F		517.5	568.7
TNFα (pg/ml)	# 1	1F	7.2	123.7	481
		1M		95.7	140.9
		2M	9.3	126.6	161.7
		3M	5.2	91.5	136.6
		4F		162.4	309.9
		5F		208.7	415.1
		6F		148.5	204.2
		7F		85.5	99.5
