# Supplementary material for: Poorly perfused tumor regions harbor T cells with a glucose-dependent effector phenotype
Source: EMBO Rep. 2026 May 27;27(12):3454–87. doi: 10.1038/s44319-026-00799-0 (PMC13303879; doi:10.1038/s44319-026-00799-0)
Supplement: Supplementary file 10 — Figures EV1 to EV5 Source data [file 44319_2026_799_MOESM10_ESM.zip › SourceData EV Figs/SourceData Fig EV2/SourceData Fig EV2D.xlsx]

## Sheet: Fig. EV2D
			Tumor-infiltrating effector T lymphocytes
			CD4				CD8
			WT		IFNAR1KO		WT		IFNAR1KO
	Experiment	Individual sample	2-NBDG Lo	2-NBDG Hi	2-NBDG Lo	2-NBDG Hi	2-NBDG Lo	2-NBDG Hi	2-NBDG Lo	2-NBDG Hi
CXCL10 mRNA / L32	# 1	1	0.4163	0.1229	0.1227	0.0461	0.0724	0.0565	0.0186	0.00778
		2	0.228	0.0998	0.1428	0.0462	0.0569	0.0387	0.015	0.00868
		3	0.2219	0.1202	0.0538	0.0384	0.0948	0.0483	0.0229	0.018
		4	0.509	0.1635	0.2402	0.0236	0.2128	0.0971	0.1189	0.0196
		5			0.1328	0.0234			0.0429	0.0626
	# 2	1	0.3797	0.1608	0.151	0.0431	0.1317	0.0878	0.0471	0.0351
		2	0.23	0.1108	0.1051	0.033	0.0985	0.0458	0.0185	0.0177
		3	0.2761	0.1622	0.0916	0.0458	0.1352	0.0583	0.0252	0.0169
STAT1 mRNA / L32	# 2	1	1.238	0.4197	0.4158	0.1309	0.6466	0.1691	0.0369	0.052
		2	0.7837	0.4435	0.4206	0.1504	0.4984	0.194	0.067	0.0401
		3	1.076	0.4548	0.1545	0.0887	0.8048	0.2222	0.0477	0.0467
		4			0.2202	0.1271			0.0468	0.0276
		5			0.7728	0.135			0.0905	0.0558
IFIT1 mRNA / L32	# 1	1	0.2531	0.0937	0.00969	0.000884	0.2468	0.0587	0.00666	0.00354
		2	0.1796	0.0567	0.00236	0.00303	0.0695	0.0637	0.00468	0.0034
		3	0.4532	0.2363	0.011	0.00404	0.2561	0.1241	0.00679	0.00458
	# 2	1	0.1776	0.0557	0.00296	0.00107	0.1089	0.0379	0.00302	0.00102
		2	0.146	0.0778	0.00203	0.00133	0.0921	0.0312	0.00325	0.00137
		3	0.1985	0.0925	0.00172	0.00108	0.0775	0.0437		0.00309
CXCR3 mRNA / L32	# 2	1	0.1142	0.0559	0.0638	0.0427	0.0542	0.0229	0.0394	0.0145
		2	0.1251	0.065	0.1237	0.0639	0.0734	0.0302	0.0954	0.0303
		3	0.1612	0.0866	0.0584	0.04	0.0695	0.0467	0.0832	0.0593
		4	0.1834	0.1086	0.1	0.0624	0.1867	0.0469	0.0391	0.0353
		5	0.1212	0.0777	0.1464	0.0747	0.1404	0.0391	0.1545	0.0858
		6	0.2183	0.142			0.1911	0.0632
CCL5 mRNA / L32	# 1	1					2.234	0.7625	0.9639	0.4943
		2					1.742	1.129	0.961	0.2966
		3					1.454	0.3322	0.941	0.5468
		4					2.591	1.068	0.9783	0.8736
		5							2.161	1.098
	# 2	1					0.9371	0.3846	0.6484	0.1294
		2					1.092	0.4587	1.288	0.253
		3					0.6404	0.3552	1.262	0.3944
		4					2.974	0.5684	0.7009	0.5022
		5					2.497	0.4242	1.089	0.5938
		6					2.377	0.5747
