# Supplementary material for: Poorly perfused tumor regions harbor T cells with a glucose-dependent effector phenotype
Source: EMBO Rep. 2026 May 27;27(12):3454–87. doi: 10.1038/s44319-026-00799-0 (PMC13303879; doi:10.1038/s44319-026-00799-0)
Supplement: Supplementary file 10 — Figures EV1 to EV5 Source data [file 44319_2026_799_MOESM10_ESM.zip › SourceData EV Figs/SourceData Fig EV3/SourceData Fig EV3B.xlsx]

## Sheet: Fig. EV3B
			Tumor-infiltrating effector T lymphocytes
			CD4		CD8
	Experiment	Individual sample	2-NBDG Lo	2-NBDG Hi	2-NBDG Lo	2-NBDG Hi
CXCL10 mRNA / L32	# 1b	1	0.6551	0.1412	0.0905	0.041
		2	0.1523	0.0636	0.1007	0.0348
		3	0.7215	0.2344	0.1095	0.062
	# 1	1	0.5287	0.1541	0.1302	0.0897
		2	0.6759	0.231	0.1289	0.047
		3	0.5068	0.2058	0.1091	0.0708
		4	0.281	0.1342	0.1065	0.0447
	# 4b	1	0.5349	0.1038	0.0765	0.0482
		2	0.3899	0.0859	0.0532	0.0555
		3	0.1784	0.1062	0.0918	0.0641
		4	0.4573	0.1304	0.1232	0.0729
	# 5	1	0.4163	0.1229	0.0724	0.0565
		2	0.228	0.0998	0.0569	0.0387
		3	0.2219	0.1202	0.0948	0.0483
		4	0.509	0.1635	0.2128	0.0971
	# 2	1	0.3797	0.1608	0.1317	0.0878
		2	0.23	0.1108	0.0985	0.0458
		3	0.2761	0.1622	0.1352	0.0583
IFIT1 mRNA / L32	# 4b	1	0.2531	0.0937	0.2468	0.0587
		2	0.1796	0.0567	0.0695	0.0637
		3
		4	0.4532	0.2363	0.2561	0.1241
	# 5	1	0.2531	0.0937	0.2468	0.0587
		2	0.1796	0.0567	0.0695	0.0637
		3	0.4532	0.2363	0.2561	0.1241
	# 2	1	0.1776	0.0557	0.1089	0.0379
		2	0.146	0.0778	0.0921	0.0312
		3	0.1985	0.0925	0.0775	0.0437
STAT1 mRNA / L32	# 1	1	0.1291	0.0664	0.0571	0.0714
		2	0.9474	0.6649	0.3653	0.2623
		3
		4	0.5055	0.2917	0.1415	0.0836
	# 2	1	1.238	0.4197	0.6466	0.1691
		2	0.7837	0.4435	0.4984	0.194
		3	1.076	0.4548	0.8048	0.2222
	# 3	1	0.6267	0.4382	0.4146	0.1991
		2	0.8412	0.3941	0.1356	0.1272
		3	0.5055	0.2065	0.1862	0.13
	# 4	1	0.9417	0.7182	0.4464	0.2515
		2	1.123	0.5441	0.3003	0.2781
		3	1.029	0.5275	0.3874	0.3376
		4	2.01	0.9657	0.4295	0.2033
CXCR3 mRNA / L32	# 2	1	0.1142	0.0559	0.0542	0.0229
		2	0.1251	0.065	0.0734	0.0302
		4	0.1612	0.0866	0.0695	0.0467
	# 3	1	0.1834	0.1086	0.1867	0.0469
		2	0.1212	0.0777	0.1404	0.0391
		3	0.2183	0.142	0.1911	0.0632
	# 6	1	0.2301	0.1779	0.2326	0.102
		2	0.3264	0.1326	0.0922	0.0919
		3	0.2865	0.1136	0.1261	0.0543
		4	0.3963	0.1468	0.1114	0.0347
CCL5 mRNA / L32	# 1	1			0.8813	0.2905
		2			1.88	0.4883
		3			0.7475	0.3002
		4			0.5589	0.3768
	# 7	1			1.856	0.7006
		2			2.221	0.8366
		3			1.076	0.8898
		4			0.3198	0.3318
	# 5	1			2.234	0.7625
		2			1.742	1.129
		3			1.454	0.3322
		4			2.591	1.068
	# 2	1			0.9371	0.3846
		2			1.092	0.4587
		3			0.6404	0.3552
	# 3	1			2.974	0.5684
		2			2.497	0.4242
		3			2.377	0.5747
