# Supplementary material for: Poorly perfused tumor regions harbor T cells with a glucose-dependent effector phenotype
Source: EMBO Rep. 2026 May 27;27(12):3454–87. doi: 10.1038/s44319-026-00799-0 (PMC13303879; doi:10.1038/s44319-026-00799-0)
Supplement: Supplementary file 10 — Figures EV1 to EV5 Source data [file 44319_2026_799_MOESM10_ESM.zip › SourceData EV Figs/SourceData Fig EV3/SourceData Fig EV3C.xlsx]

## Sheet: Fig. EV3C
			Tumor-infiltrating effector T lymphocytes
			CD4		CD8
	Experiment	Individual sample	Hoechst Lo	Hoechst Hi	Hoechst Lo	Hoechst Hi
CXCL10 mRNA / L32	# 1	1	0.1477	0.0596	0.1066	0.0507
		2	0.306	0.1072	0.0461	0.0541
		3	0.1889	0.0779	0.0408	0.0506
		4	0.1738	0.0645	0.0299	0.0523
	# 2	1	0.2545	0.1475	0.0893	0.0541
		2	0.4318	0.2483	0.0639	0.0712
		3	0.1844	0.1567	0.053	0.0383
		4	0.1545	0.0729	0.0992	0.0319
		5	0.1656	0.1217	0.0563	0.04
		6	0.2124	0.1241	0.033	0.0215
		7	0.332	0.2314	0.0797	0.0585
	# 3	1	0.0962	0.0864	0.0952	0.0309
		2	0.1174	0.1224	0.0735	0.0572
		3	0.1412	0.2616	0.0917	0.061
		4	0.0639	0.0688	0.1745	0.1254
		5	0.0724	0.1353	0.1103	0.0896
		6	0.0973	0.1923	0.1665	0.1706
IFIT1 mRNA / L32	# 1	1	0.3046	0.053	0.0794	0.0619
		2	0.3361	0.0717	0.1152	0.0526
		3	0.2073	0.0685	0.0799	0.0391
		4	0.2998	0.0876	0.1965	0.1234
	# 2	1	0.2275	0.0772	0.1155	0.0498
		2	0.1968	0.0788	0.0917	0.0629
		3	0.1897	0.0638	0.1406	0.0707
		4	0.1232	0.0366	0.0394	0.0182
		5	0.1312	0.065	0.0803	0.0294
		6	0.1204	0.0629	0.0567	0.0368
		7	0.1898	0.0815	0.0827	0.0554
	# 3	1	0.0183	0.00986	0.0244	0.00914
		2	0.0166	0.0067	0.00512	0.00679
		3	0.0261	0.0119	0.0144	0.00973
		4	0.0445	0.0258	0.0264	0.0204
		5	0.00735	0.00989	0.0075	0.00635
		6	0.0177	0.0209	0.0124	0.0149
STAT1 mRNA / L32	# 1	1	0.8719	0.4461	0.2372	0.274
		2	1.101	0.4952	0.3477	0.3335
		3	1.069	0.5639	0.1992	0.1939
		4	1.004	0.3854	0.5833	0.3391
	# 2	1	0.6098	0.4247	0.1843	0.169
		2	0.7816	0.5677	0.1994	0.2788
		3	0.5997	0.4075	0.2376	0.1131
		4	0.5862	0.5101	0.1308	0.1619
		5	0.7693	0.6769	0.3385	0.1733
		6	0.3293	0.3607	0.1081	0.1494
		7	0.7157	0.5524	0.2277	0.1395
CXCR3 mRNA / L32	# 1	1	0.173	0.0799	0.0833	0.0707
		2	0.2648	0.2127	0.0613	0.0746
		3	0.2037	0.0939	0.0984	0.1328
		4	0.2639	0.138	0.1584	0.1237
	# 3	1	0.044	0.034	0.0319	0.0494
		2	0.0197	0.0198	0.0101	0.0129
		3	0.0286	0.0271	0.0127	0.0213
		4	0.0453	0.0473	0.027	0.0245
		5	0.00807	0.0209	0.00444	0.0065
		6	0.00933	0.0207	0.00677	0.00904
CCL5 mRNA / L32	# 1	1	0.4026	0.497
		2	0.8	0.9746
		3	0.7388	0.814
		4
	# 2	1	0.6924	0.582
		2	0.553	0.536
		3	0.7104	0.5941
		4	0.3415	0.3797
		5	0.8611	0.6694
		6	0.4917	0.533
		7	0.3934	0.3872
