# Supplementary material for: Poorly perfused tumor regions harbor T cells with a glucose-dependent effector phenotype
Source: EMBO Rep. 2026 May 27;27(12):3454–87. doi: 10.1038/s44319-026-00799-0 (PMC13303879; doi:10.1038/s44319-026-00799-0)
Supplement: Supplementary file 10 — Figures EV1 to EV5 Source data [file 44319_2026_799_MOESM10_ESM.zip › SourceData EV Figs/SourceData Fig EV3/SourceData Fig EV3D.xlsx]

## Sheet: Fig. EV3D
			Tumor-infiltrating effector T lymphocytes
			CD4		CD8
	Experiment	Individual sample	Hoechst Lo	Hoechst Hi	Hoechst Lo	Hoechst Hi
MFI IFNAR1 (surface)	# 1	1	19948.8	17344.1	18301.6	18132.7
		2	25821.6	19375.5	26584.5	21627.7
		3	27413.7	24165.9	24187.2	27233.7
		4	35471.3	22891.8	37064.7	24343.6
		5	25145.7	21571.6	29262.3	23622.8
		6	31603.1	25351	31403.7	25946.4
