# Supplementary material for: Poorly perfused tumor regions harbor T cells with a glucose-dependent effector phenotype
Source: EMBO Rep. 2026 May 27;27(12):3454–87. doi: 10.1038/s44319-026-00799-0 (PMC13303879; doi:10.1038/s44319-026-00799-0)
Supplement: Supplementary file 10 — Figures EV1 to EV5 Source data [file 44319_2026_799_MOESM10_ESM.zip › SourceData EV Figs/SourceData Fig EV3/SourceData Fig EV3E.xlsx]

## Sheet: Fig. EV3E
			Tumor-infiltrating effector T lymphocytes									Tumor-infiltrating effector T lymphocytes
			CD4		CD8							CD4		CD8
	Experiment	Individual sample	2-NBDG Lo	2-NBDG Hi	2-NBDG Lo	2-NBDG Hi				Experiment	Individual sample	Hoechst Lo	Hoechst Hi	Hoechst Lo	Hoechst Hi
IFNγ mRNA / L32	# 1	1	0.2196	0.4022	0.2277	0.2469			IFNγ mRNA / L32	# 1	1	0.1294	0.0796	0.0564	0.2737
		2	0.1514	0.1471	0.2358	0.1305					2	0.1329	0.0687	0.1994	0.2384
		3	0.1872	0.21	0.2111	0.2359					3	0.0635	0.1409	0.0505	0.0887
		4	0.0899	0.1238	0.0957	0.1975					4	0.1053	0.2634	0.1227	0.3801
	# 2	1	0.0932	0.1543	0.1553	0.2278				# 2	1	0.0476	0.0579	0.2001	0.1259
		2	0.1151	0.1415	0.1197	0.1559					2	0.1151	0.2632	0.085	0.2631
		3	0.0918	0.2037	0.1156	0.065					3	0.0654	0.0612	0.0884	0.0868
	# 3	1	0.1696	0.3765	0.3645	0.2759					4	0.1326	0.0916	0.0455	0.0572
		2	0.13	0.0465	0.2416	0.1752					5	0.1283	0.224	0.1291	0.1402
		3	0.0874	0.0643	0.2262	0.1135					6	0.1056	0.0287	0.0465	0.1028
	# 4	1	0.0385	0.1627	0.2573	0.2616					7	0.2005	0.3728	0.053	0.1617
		2	0.1618	0.3929	0.1117	0.1924				# 3	1	0.0384	0.0352	0.0172	0.0407
		3	0.0707	0.1559	0.136	0.3851					2	0.049	0.0315	0.0607	0.1431
											3	0.0496	0.1271	0.0772	0.1235
FOXP3 mRNA / L32	# 1	1	0.2072	0.1647							4	0.00706	0.0188	0.0117	0.0345
		2	0.3972	0.2309							5	0.015	0.0246	0.0152	0.0379
		3	0.2629	0.2378
		4	0.2713	0.1638					FOXP3 mRNA / L32	# 1	1	0.1865	0.1154
	# 2	1	0.2558	0.1008							2	0.4378	0.1912
		2	0.1566	0.0923							3	0.4231	0.2492
		3	0.2107	0.1375							4	0.2178	0.2464
	# 3	1	0.3356	0.1196						# 2	1	0.1168	0.1649
		2	0.2429	0.1185							2	0.1884	0.1738
		3	0.3308	0.2102							3	0.1643	0.1855
	# 4b	1	0.1909	0.0491							4	0.1651	0.2282
		2	0.1096	0.0522							5	0.1692	0.2263
		3	0.157	0.1205							6	0.1076	0.1419
											7	0.1373	0.147
CTLA4 mRNA / L32	# 1	1	2.678	1.606						# 3	1	0.025	0.0517
		2	3.41	2.069							2	0.0291	0.0473
		3	2.606	2.223							3	0.0185	0.0483
		4	1.784	2.25							4	0.00603	0.0234
	# 2	1	1.976	1.074							5	0.00633	0.0206
		2	0.6734	0.2081
		3	2.365	1.142					CTLA4 mRNA / L32	# 1	1	1.526	0.7936
	# 3	1	2.486	1.89							2	2.533	1.201
		2	1.78	1.367							3	2.899	1.731
		3	1.923	1.605							4	1.24	1.282
	# 4b	1	1.763	0.7019						# 2	1	1.124	0.9596
		2	1.143	0.7303							2	1.6	1.303
		3	1.851	1.171							3	1.268	1.222
											4	1.431	1.255
											5	1.398	1.484
											6
											7	1.289	0.9696
										# 3	1	0.4734	0.837
											2	0.4474	0.6344
											3	0.3171	0.5095
											4	0.0999	0.315
											5	0.1196	0.3177
