# Supplementary material for: Poorly perfused tumor regions harbor T cells with a glucose-dependent effector phenotype
Source: EMBO Rep. 2026 May 27;27(12):3454–87. doi: 10.1038/s44319-026-00799-0 (PMC13303879; doi:10.1038/s44319-026-00799-0)
Supplement: Supplementary file 10 — Figures EV1 to EV5 Source data [file 44319_2026_799_MOESM10_ESM.zip › SourceData EV Figs/SourceData Fig EV4/SourceData Fig EV4.xlsx]

## Sheet: Fig. EV4
			Secondary Th0 stimulation -/+ IFNα4/β1 (IFN-I)
			CD4				CD8
			Untreated		plus IFN-I		Untreated		plus IFN-I
	Experiment	Individual sample	15 mM Glucose	0.3 mM Glucose	15 mM Glucose	0.3 mM Glucose	15 mM Glucose	0.3 mM Glucose	15 mM Glucose	0.3 mM Glucose
CXCL10 mRNA / L32	# 1	1	0.00318	0.00154	0.0217	0.0101	0.002175	0.000917	0.0298	0.0113
		2	0.003485	0.001835	0.0217	0.00692	0.00265	0.000895	0.0514	0.0104
		3	0.001038	0.00138	0.00888	0.00327	0.000945	0.0007205	0.0113	0.00309
		4	0.00344	0.00199	0.0165	0.013	0.00187	0.000866	0.0128	0.00939
IFIT1 mRNA / L32	# 1	1	0.000382	0.000251	0.0118	0.00835	0.000148	8.91e-05	0.007	0.00514
		2	0.000453	0.000357	0.0116	0.0053	0.0001685	0.000112	0.011	0.00599
		3	0.00010545	0.0001985	0.00793	0.00351	8.655e-05	6.07e-05	0.00674	0.00193
		4	0.0003375	0.000752			0.000115	6.8e-05	0.0077	0.00675
STAT1 mRNA / L32	# 1	1	0.1712	0.05415	0.2057	0.1035	0.1324	0.05125	0.1914	0.119
		2	0.16225	0.0475	0.2634	0.1076	0.1701	0.0597	0.2944	0.1806
		3	0.127	0.05345	0.2951	0.1239	0.1572	0.05695	0.3113	0.1141
		4	0.20215	0.17805	0.2615	0.285	0.13225	0.09215	0.2152	0.1668
CXCR3 mRNA / L32	# 1	1	0.0052	0.00388	0.00567	0.00457	0.005705	0.0042	0.00419	0.00351
		2	0.006795	0.0035	0.00439	0.00228	0.00635	0.00384	0.00559	0.00301
		3	0.003865	0.00268	0.00534	0.00244	0.006365	0.00319	0.00614	0.00244
		4					0.0036	0.00375	0.00435	0.00328
CCL5 mRNA / L32	# 1	1	0.02095	0.005795	0.02	0.00592	0.0337	0.008295	0.0347	0.00839
		2	0.02	0.007925	0.0222	0.00813	0.0313	0.0079	0.0454	0.0111
		3	0.01175	0.006635	0.0186	0.0113	0.0265	0.008595	0.0454	0.0164
		4	0.0146	0.00652	0.0233	0.00766	0.01925	0.005905
