# Supplementary material for: Poorly perfused tumor regions harbor T cells with a glucose-dependent effector phenotype
Source: EMBO Rep. 2026 May 27;27(12):3454–87. doi: 10.1038/s44319-026-00799-0 (PMC13303879; doi:10.1038/s44319-026-00799-0)
Supplement: Supplementary file 10 — Figures EV1 to EV5 Source data [file 44319_2026_799_MOESM10_ESM.zip › SourceData EV Figs/SourceData Fig EV5/SourceData Figs EV5B.xlsx]

## Sheet: Fig. EV5B
			Tumor-infiltrating effector T lymphocytes								Tumor-infiltrating effector T lymphocytes
			CD4		CD8						CD4		CD8
	Experiment	Individual sample	Hoechst Lo	Hoechst Hi	Hoechst Lo	Hoechst Hi			Experiment	Individual sample	2-NBDG Lo	2-NBDG Hi	2-NBDG Lo	2-NBDG Hi
ACSS2 mRNA / L32	# 1	1	0.0155	0.0115	0.013	0.0119		ACSS2 mRNA / L32	# 3	1	0.00942	0.0085
		2	0.0145	0.0102	0.0141	0.006				2	0.0326	0.023	0.00604	0.00413
		3			0.0163	0.0096				3	0.0197	0.00626	0.0105	0.0106
	# 2	1	0.018	0.0119						4	0.0207	0.0183	0.0184	0.0126
		2	0.0138	0.0069					# 4	1	0.0126	0.00619	0.00522	0.00221
		3	0.0188	0.0041						2	0.014	0.00622	0.00792	0.0034
		4	0.016	0.0131	0.004	0.0031				3	0.0166	0.00862	0.0107	0.00692
		5	0.0134	0.0138	0.0124	0.0015				4	0.0312	0.0154	0.0356	0.00576
		6	0.0135	0.0106	0.0067	0.0031
