# Supplementary material for: Poorly perfused tumor regions harbor T cells with a glucose-dependent effector phenotype
Source: EMBO Rep. 2026 May 27;27(12):3454–87. doi: 10.1038/s44319-026-00799-0 (PMC13303879; doi:10.1038/s44319-026-00799-0)
Supplement: Supplementary file 10 — Figures EV1 to EV5 Source data [file 44319_2026_799_MOESM10_ESM.zip › SourceData EV Figs/SourceData Fig EV5/SourceData Figs EV5D.xlsx]

## Sheet: Fig. EV5D
		Tumor growth (mm3)
		Vehicle					ACSS2i
Experiment	Individual sample	day 9	day 11	day 12	day 13	day 14	day 9	day 11	day 12	day 13	day 14
# 1	1	24.96	57.92	94.38	153.8	178.4	23.4	23.4	45.76	102.2	102.2
	2	78	131	191.1	400.1	445.8	8.32	35.04	78.98	73.71	104
	3	18.72	57.92	86.52	121.7	178.4	57.92	78		216.6	248.6
	4	42.12	78	94.38	203.8	248.6	31.85	94.38	153.8	191.1	216.6
# 2	1	150	229	293	463	505	112	110	78	131	110
	2	110	168	229	255	376	126	176	229	333	366
	3	91	110	198	229	278	63.2	94.4	131	154	191
	4	78	159	229	249	150	91	78	198	165	229
	5	63.2	110	217	293	399	140	187	255	376	469
	6	73.7	134	229	333	333	131	178	319	421	692
	7	91	131	204	263	293	198	263	376	463	688
