# Supplementary material for: Poorly perfused tumor regions harbor T cells with a glucose-dependent effector phenotype
Source: EMBO Rep. 2026 May 27;27(12):3454–87. doi: 10.1038/s44319-026-00799-0 (PMC13303879; doi:10.1038/s44319-026-00799-0)
Supplement: Supplementary file 10 — Figures EV1 to EV5 Source data [file 44319_2026_799_MOESM10_ESM.zip › SourceData EV Figs/SourceData Fig EV5/SourceData Figs EV5E.xlsx]

## Sheet: Fig. EV5E
			Tumor-infiltrating effector T lymphocytes
			CD4				CD8
			Vehicle		ACSS2i		Vehicle		ACSS2i
	Experiment	Individual sample	Hoechst Lo	Hoechst Hi	Hoechst Lo	Hoechst Hi	Hoechst Lo	Hoechst Hi	Hoechst Lo	Hoechst Hi
IFNγ mRNA / L32	# 1	1	0.1294	0.0796	0.1088	0.1743	0.0564	0.2737	0.2354	0.0977
		2	0.1329	0.0687	0.1246	0.1221	0.1994	0.2384	0.2087	0.1712
		3	0.0635	0.1409	0.0374	0.0124	0.0505	0.0887	0.00866	0.0911
		4	0.1053	0.2634	0.1288	0.0333	0.1227	0.3801	0.0115	0.1015
	# 2	1	0.0476	0.0579	0.1158	0.1797	0.2001	0.1259	0.0176	0.0114
		2	0.1151	0.2632	0.0936	0.0481	0.085	0.2631	0.0312	0.0405
		3	0.0654	0.0612	0.0581	0.0833	0.0884	0.0868	0.1044	0.1038
		4	0.1326	0.0916	0.0442	0.1022	0.0455	0.0572	0.0814	0.0978
		5	0.1283	0.224	0.1141	0.0585	0.1291	0.1402	0.023	0.0698
		6	0.1056	0.0287	0.09	0.0823	0.0465	0.1028	0.051	0.0701
		7	0.2005	0.3728	0.084	0.1349	0.053	0.1617	0.0302	0.1146
CXCL10 mRNA / L32	# 1	1	0.1477	0.0596	0.2157	0.1304	0.1066	0.0507	0.0333	0.0373
		2	0.306	0.1072	0.1699	0.0786	0.0461	0.0541
		3	0.1889	0.0779	0.1377	0.0503	0.0408	0.0506	0.0294	0.0661
		4	0.1738	0.0645	0.1465	0.0506	0.0299	0.0523	0.0251	0.0308
	# 2	1	0.2545	0.1475	0.1392	0.1088	0.0893	0.0541
		2	0.4318	0.2483	0.1787	0.0507	0.0639	0.0712	0.0535	0.0526
		3	0.1844	0.1567	0.2264	0.1631	0.053	0.0383	0.129	0.0339
		4	0.1545	0.0729	0.1662	0.1075	0.0992	0.0319	0.0448	0.0558
		5	0.1656	0.1217	0.1785	0.0798	0.0563	0.04	0.0355	0.0441
		6	0.2124	0.1241	0.0797	0.0711	0.033	0.0215	0.0493	0.0495
		7	0.332	0.2314	0.0958	0.0529	0.0797	0.0585	0.0377	0.0334
IFIT1 mRNA / L32	# 1	1	0.3046	0.053	0.1992	0.1048	0.0794	0.0619
		2	0.3361	0.0717	0.1722	0.0897	0.1152	0.0526	0.0366	0.1337
		3	0.2073	0.0685	0.1522	0.0278	0.0799	0.0391	0.0272	0.0649
		4	0.2998	0.0876	0.1525	0.0341	0.1965	0.1234	0.0275	0.0605
	# 2	1	0.2275	0.0772			0.1155	0.0498
		2	0.1968	0.0788	0.1709	0.0363	0.0917	0.0629	0.0655	0.0344
		3	0.1897	0.0638	0.2284	0.0629	0.1406	0.0707	0.1118	0.0598
		4	0.1232	0.0366	0.116	0.0537	0.0394	0.0182	0.0649	0.0414
		5	0.1312	0.065	0.1264	0.0392	0.0803	0.0294	0.039	0.0183
		6	0.1204	0.0629	0.1351	0.0467	0.0567	0.0368	0.0493	0.048
		7	0.1898	0.0815	0.0903	0.023	0.0827	0.0554	0.0417	0.0257
