# Supplementary material for: Poorly perfused tumor regions harbor T cells with a glucose-dependent effector phenotype
Source: EMBO Rep. 2026 May 27;27(12):3454–87. doi: 10.1038/s44319-026-00799-0 (PMC13303879; doi:10.1038/s44319-026-00799-0)
Supplement: Supplementary file 10 — Figures EV1 to EV5 Source data [file 44319_2026_799_MOESM10_ESM.zip › SourceData EV Figs/SourceData Fig EV5/SourceData Figs EV5G.xlsx]

## Sheet: Fig. EV5G
		Tumor growth (mm3)
		Vehicle				ACSS2i
Experiment	Individual sample	day 10	day 12	day 13	day 14	day 10	day 12	day 13	day 14
# 1	1	338.13	745.29	1048.32	1048.32	266.24	338.13	469.3	520
	2	321.75	573.3	692.12	894.01	292.5	366.08	349.44	505.44
	3	91	216.58	319.345	319.345	216.58	292.5	299.52	382.72
	4	149.76	400.14	400.14	598	177.84	197.73	280.28	349.44
	5	242.06	505.44	624	817.96	266.24	299.52	379.08	356.915
	6					242.06	375.7	516.23	563.16
	7					159.12	254.8	267.54	305.76
