# Supplementary material for: Poorly perfused tumor regions harbor T cells with a glucose-dependent effector phenotype
Source: EMBO Rep. 2026 May 27;27(12):3454–87. doi: 10.1038/s44319-026-00799-0 (PMC13303879; doi:10.1038/s44319-026-00799-0)
Supplement: Supplementary file 10 — Figures EV1 to EV5 Source data [file 44319_2026_799_MOESM10_ESM.zip › SourceData EV Figs/SourceData Fig EV5/SourceData Figs EV5H.xlsx]

## Sheet: Fig. EV5H
			Tumor-infiltrating effector T lymphocytes
			CD4				CD8
			Vehicle		ACSS2i		Vehicle		ACSS2i
	Experiment	Individual sample	Hoechst Lo	Hoechst Hi	Hoechst Lo	Hoechst Hi	Hoechst Lo	Hoechst Hi	Hoechst Lo	Hoechst Hi
IFNγ mRNA / L32	# 1	1	0.0384	0.0352	0.0586	0.0702	0.0172	0.0407	0.0884	0.0507
		2	0.049	0.0315	0.0302	0.0455	0.0607	0.1431	0.0784	0.1206
		3	0.0496	0.1271	0.0131	0.0241	0.0772	0.1235	0.0217	0.0404
		4	0.00706	0.0188	0.00591	0.0146	0.0117	0.0345	0.0318	0.0611
		5	0.015	0.0246	0.0788	0.0568	0.0152	0.0379	0.235	0.2937
		6			0.0826	0.0901			0.2194	0.4311
		7			0.0542	0.0688
CXCL10 mRNA / L32	# 1	1	0.1174	0.1224	0.0996	0.0905	0.0735	0.0572	0.1083	0.1771
		2	0.1412	0.2616	0.0663	0.1159	0.0917	0.061	0.1269	0.0824
		3	0.0639	0.0688	0.0753	0.1029	0.1745	0.1254	0.1683	0.1486
		4	0.0724	0.1353	0.091	0.1078	0.1103	0.0896	0.1737	0.1881
		5	0.0973	0.1923	0.079	0.0551	0.1665	0.1706	0.1264	0.0841
		6			0.0904	0.1237			0.0778	0.0626
		7			0.1685	0.1639
IFIT1 mRNA / L32	# 1	1	0.0166	0.0067	0.0461	0.0339	0.00512	0.00679	0.0156	0.0333
		2	0.0261	0.0119	0.0286	0.0205	0.0144	0.00973	0.036	0.0171
		3	0.0445	0.0258	0.0192	0.0155	0.0264	0.0204	0.0136	0.0118
		4	0.00735	0.00989	0.0144	0.0255	0.0075	0.00635	0.024	0.0151
		5	0.0177	0.0209	0.083	0.0287	0.0124	0.0149	0.0534	0.0369
		6			0.0754	0.0232			0.0647	0.0195
		7			0.0392	0.016
